# Supplementary material for: Networks of genetic similarity reveal non-neutral processes shape strain structure in Plasmodium falciparum
Source: Nat Commun. 2018 May 8;9:1817. doi: 10.1038/s41467-018-04219-3 (PMC5940794; doi:10.1038/s41467-018-04219-3)
Supplement: Supplementary file 4 — Supplementary Data 1 [file 41467_2018_4219_MOESM4_ESM.txt]

Isolate M00595:54:000000000-A7CT0:1:1111:15284:8009	M01896:14:000000000-A7ERE:1:2101:24147:15907	M00123:38:000000000-AN6VN:1:2112:13009:8405	M01896:15:000000000-A7EN9:1:1112:14266:15105	M01896:15:000000000-A7EN9:1:2116:21272:24848	M00595:54:000000000-A7CT0:1:2101:24378:15308	M01896:2:000000000-A69JN:1:1117:25443:4622	M00123:52:000000000-APT1W:1:1108:17007:16741	M00595:54:000000000-A7CT0:1:1104:17766:11007	M00123:52:000000000-APT1W:1:2108:3602:9603	M01896:14:000000000-A7ERE:1:1106:5465:8827	M00123:38:000000000-AN6VN:1:1107:7942:6214	M00595:54:000000000-A7CT0:1:2118:8924:19759	M00595:54:000000000-A7CT0:1:1115:24085:24275	M00123:51:000000000-APU28:1:1106:12904:11002	M00123:51:000000000-APU28:1:2102:26089:5529	M00595:54:000000000-A7CT0:1:1116:12309:11967	M00123:51:000000000-APU28:1:1106:23526:12000	M01896:15:000000000-A7EN9:1:1114:3820:10692	M00123:38:000000000-AN6VN:1:2111:23858:14051	M00123:52:000000000-APT1W:1:2112:9539:17495	M00123:38:000000000-AN6VN:1:1105:14377:22631	M01896:14:000000000-A7ERE:1:1107:6435:13937	M01896:15:000000000-A7EN9:1:2107:6046:7059	M00595:54:000000000-A7CT0:1:1101:10263:6541	M00123:51:000000000-APU28:1:1115:22293:9415	M00123:52:000000000-APT1W:1:2115:24195:11731	M00123:52:000000000-APT1W:1:2110:18297:9034	M00595:54:000000000-A7CT0:1:1116:26777:10404	M00595:54:000000000-A7CT0:1:2107:14007:14804	M01896:2:000000000-A69JN:1:1108:21059:19541	M00123:38:000000000-AN6VN:1:2113:13618:12899	M01896:2:000000000-A69JN:1:1109:13968:17571	M00123:51:000000000-APU28:1:1119:12143:15871	M01896:15:000000000-A7EN9:1:1111:16108:22794	M01896:15:000000000-A7EN9:1:1104:14243:14101	M01896:14:000000000-A7ERE:1:2105:17909:5227	M00123:38:000000000-AN6VN:1:2111:27065:7947	M00123:51:000000000-APU28:1:1111:6911:23805	M00595:54:000000000-A7CT0:1:2113:18484:10766	M00123:52:000000000-APT1W:1:2114:14643:9852	M00123:51:000000000-APU28:1:2101:22807:9404	M00123:51:000000000-APU28:1:2105:16975:10403	M00595:54:000000000-A7CT0:1:1115:29372:14662	M00595:54:000000000-A7CT0:1:1105:11292:18300	M00123:52:000000000-APT1W:1:1110:21185:17411	M00123:52:000000000-APT1W:1:2115:10643:10433	M01896:15:000000000-A7EN9:1:1111:25290:19169	M00123:38:000000000-AN6VN:1:2102:23364:16910	M01896:15:000000000-A7EN9:1:1104:20987:19791	M00123:38:000000000-AN6VN:1:1101:3628:19612	M01896:15:000000000-A7EN9:1:1112:8068:23565	M01896:15:000000000-A7EN9:1:2104:17031:9453	M00123:38:000000000-AN6VN:1:2107:27908:11944	M00595:54:000000000-A7CT0:1:2104:15453:21957	M00123:51:000000000-APU28:1:1112:21157:4472	M00123:38:000000000-AN6VN:1:2101:26071:19075	M01896:15:000000000-A7EN9:1:2107:10155:10984	M01896:14:000000000-A7ERE:1:1107:29117:11571	M00123:52:000000000-APT1W:1:1114:21841:19574	M00595:54:000000000-A7CT0:1:2111:13069:2582	M00123:52:000000000-APT1W:1:2115:24701:21844	M01896:15:000000000-A7EN9:1:2101:4166:9597	M00595:54:000000000-A7CT0:1:1118:23317:19061	M00595:54:000000000-A7CT0:1:1112:21019:12183	M00595:54:000000000-A7CT0:1:1104:23449:17044	M01896:15:000000000-A7EN9:1:2103:23275:20616	M00123:38:000000000-AN6VN:1:2115:28261:9372	M01896:15:000000000-A7EN9:1:1118:7158:10363	M01896:2:000000000-A69JN:1:1103:21241:10731	M00123:51:000000000-APU28:1:2101:14251:24854	M00123:38:000000000-AN6VN:1:1115:13148:21161	M00123:52:000000000-APT1W:1:2105:14079:10025	M01896:15:000000000-A7EN9:1:1111:18313:7703	M00123:51:000000000-APU28:1:2117:9191:17039	M01896:2:000000000-A69JN:1:2111:11576:4073	M00123:52:000000000-APT1W:1:2105:25463:15991	M00595:54:000000000-A7CT0:1:1116:26161:7382	M00123:52:000000000-APT1W:1:1105:10596:15767	M01896:2:000000000-A69JN:1:1105:14095:23749	M00123:38:000000000-AN6VN:1:2103:6137:12204	M00123:51:000000000-APU28:1:1105:26482:20400	M00123:38:000000000-AN6VN:1:2102:17481:20106	M01896:2:000000000-A69JN:1:1119:6949:7942	M01896:15:000000000-A7EN9:1:1112:8365:23066	M01896:2:000000000-A69JN:1:2112:23121:14820	M00123:51:000000000-APU28:1:1113:17826:13924	M00123:38:000000000-AN6VN:1:1113:13460:4915	M01896:2:000000000-A69JN:1:2112:11040:19768	M01896:15:000000000-A7EN9:1:1108:18150:13847	M00595:54:000000000-A7CT0:1:1109:21967:21029	M01896:15:000000000-A7EN9:1:1104:26670:7329	M01896:2:000000000-A69JN:1:2111:26365:18138	M00123:51:000000000-APU28:1:1118:23869:12187	M00123:51:000000000-APU28:1:2107:15496:20380	M01896:15:000000000-A7EN9:1:1108:15911:8288	M00123:51:000000000-APU28:1:1116:27472:17599	M01896:14:000000000-A7ERE:1:2113:28073:14217	M01896:14:000000000-A7ERE:1:2105:3691:12007	M00123:51:000000000-APU28:1:1114:25464:8373	M01896:14:000000000-A7ERE:1:1108:20956:22948	M00595:54:000000000-A7CT0:1:1111:9217:17009	M01896:15:000000000-A7EN9:1:2116:10950:10489	M00123:52:000000000-APT1W:1:2107:25668:4155	M00595:54:000000000-A7CT0:1:1103:26300:18395	M01896:14:000000000-A7ERE:1:1108:16934:15512	M00123:52:000000000-APT1W:1:2108:20678:6171	M01896:14:000000000-A7ERE:1:2105:14832:23368	M01896:14:000000000-A7ERE:1:1108:28529:14501	M00123:52:000000000-APT1W:1:2118:10178:20880	M00123:52:000000000-APT1W:1:2102:27250:17566	M00595:54:000000000-A7CT0:1:1101:12314:5847	M00595:54:000000000-A7CT0:1:2118:17754:14040	M00595:54:000000000-A7CT0:1:1104:25122:6119	M01896:15:000000000-A7EN9:1:1108:20048:12999	M01896:14:000000000-A7ERE:1:1117:12551:12005	M00595:54:000000000-A7CT0:1:1115:9943:9180	M01896:2:000000000-A69JN:1:1105:3192:11762	M00123:51:000000000-APU28:1:2115:16862:13960	M00123:51:000000000-APU28:1:1102:21326:13890	M01896:2:000000000-A69JN:1:2107:25914:4374	M01896:14:000000000-A7ERE:1:2113:10117:12968	M01896:15:000000000-A7EN9:1:2103:7603:23676	M01896:2:000000000-A69JN:1:2118:3246:15816	M00123:52:000000000-APT1W:1:1104:8102:11944	M01896:15:000000000-A7EN9:1:1112:19804:5839	M00123:51:000000000-APU28:1:1114:15423:16833	M01896:15:000000000-A7EN9:1:2118:24964:23451	M01896:15:000000000-A7EN9:1:1108:21008:21086	M00123:52:000000000-APT1W:1:1115:21979:21970	M00595:54:000000000-A7CT0:1:1116:15579:21387	M00123:38:000000000-AN6VN:1:1108:25261:4897	M00123:51:000000000-APU28:1:1111:10771:19124	M01896:2:000000000-A69JN:1:1113:17760:20688	M00123:52:000000000-APT1W:1:1109:5157:14543	M00595:54:000000000-A7CT0:1:1105:16258:6574	M01896:14:000000000-A7ERE:1:2117:10053:21943	M00595:54:000000000-A7CT0:1:2103:11972:23140	M00123:38:000000000-AN6VN:1:1111:17066:3235	M00595:54:000000000-A7CT0:1:1107:15975:12734	M00123:38:000000000-AN6VN:1:2116:17426:13828	M00123:38:000000000-AN6VN:1:2102:20243:20605	M00123:38:000000000-AN6VN:1:2102:8383:7765	M00123:52:000000000-APT1W:1:2103:25040:22383	M00595:54:000000000-A7CT0:1:2102:22118:7996	M00595:54:000000000-A7CT0:1:1103:20121:4946	M01896:15:000000000-A7EN9:1:2107:14536:16408	M00123:51:000000000-APU28:1:1101:24548:13672	M00123:38:000000000-AN6VN:1:2110:24365:16038	M00595:54:000000000-A7CT0:1:2110:13859:20513	M00123:38:000000000-AN6VN:1:2112:11162:12161	M00595:54:000000000-A7CT0:1:1115:16108:13184	M00123:38:000000000-AN6VN:1:2114:8016:5272	M00123:38:000000000-AN6VN:1:1111:13097:19027	M00595:54:000000000-A7CT0:1:2113:9337:9126	M01896:2:000000000-A69JN:1:2114:8353:11186	M01896:2:000000000-A69JN:1:1119:8106:5050	M01896:2:000000000-A69JN:1:1117:14778:22015	M00123:51:000000000-APU28:1:1113:10504:16700	M01896:14:000000000-A7ERE:1:1117:14541:8163	M01896:15:000000000-A7EN9:1:1116:21021:4356	M01896:14:000000000-A7ERE:1:1117:13831:13827	M00123:51:000000000-APU28:1:1111:8523:6625	M01896:14:000000000-A7ERE:1:2104:14967:13552	M00595:54:000000000-A7CT0:1:2109:18956:13662	M01896:2:000000000-A69JN:1:2106:4594:15390	M01896:2:000000000-A69JN:1:1102:15012:2679	M00595:54:000000000-A7CT0:1:2105:14730:7926	M00123:38:000000000-AN6VN:1:2110:27525:14101	M00595:54:000000000-A7CT0:1:1108:16410:5960	M00595:54:000000000-A7CT0:1:1118:22502:22399	M00595:54:000000000-A7CT0:1:1105:8050:9610	M00123:52:000000000-APT1W:1:2117:5652:17816	M00123:52:000000000-APT1W:1:2116:22175:22009	M00595:54:000000000-A7CT0:1:1105:15581:7479	M00123:52:000000000-APT1W:1:1114:10081:13742	M00123:51:000000000-APU28:1:1108:22814:6402	M00123:52:000000000-APT1W:1:2114:4393:12491	M00595:54:000000000-A7CT0:1:2115:19729:10386	M01896:14:000000000-A7ERE:1:1109:9682:15522	M01896:15:000000000-A7EN9:1:2107:20033:6935	M00595:54:000000000-A7CT0:1:1118:22637:20922	M01896:14:000000000-A7ERE:1:2117:5788:16046	M00123:52:000000000-APT1W:1:1108:15279:8988	M00123:51:000000000-APU28:1:1113:3616:17628	M00595:54:000000000-A7CT0:1:1116:10699:12603	M00595:54:000000000-A7CT0:1:2117:19027:4439	M00123:38:000000000-AN6VN:1:1102:25627:21110	M00595:54:000000000-A7CT0:1:1105:22010:5744	M00595:54:000000000-A7CT0:1:2106:17076:15894	M01896:14:000000000-A7ERE:1:2109:22811:21440	M00123:38:000000000-AN6VN:1:2111:25336:11812	M00595:54:000000000-A7CT0:1:1109:6663:14883	M00123:38:000000000-AN6VN:1:1115:21139:24958	M00595:54:000000000-A7CT0:1:1111:22309:11884	M00123:52:000000000-APT1W:1:2119:8690:15885	M00595:54:000000000-A7CT0:1:1119:16204:18203	M01896:15:000000000-A7EN9:1:2103:9979:23898	M00595:54:000000000-A7CT0:1:1102:12852:6359	M01896:2:000000000-A69JN:1:2105:15174:13828	M01896:15:000000000-A7EN9:1:1115:18842:17797	M01896:2:000000000-A69JN:1:2110:16247:18258	M00123:51:000000000-APU28:1:2116:8799:22839	M01896:15:000000000-A7EN9:1:1109:18542:12840	M00595:54:000000000-A7CT0:1:1116:4885:13330	M01896:14:000000000-A7ERE:1:2119:17662:13150	M00123:52:000000000-APT1W:1:2106:14404:10973	M00595:54:000000000-A7CT0:1:2116:14672:11898	M00595:54:000000000-A7CT0:1:1104:19018:15009	M00595:54:000000000-A7CT0:1:2116:10677:16557	M01896:14:000000000-A7ERE:1:1110:8096:14627	M00123:51:000000000-APU28:1:2110:28558:13046	M00595:54:000000000-A7CT0:1:1104:18095:4548	M01896:14:000000000-A7ERE:1:1118:26126:14199	M00595:54:000000000-A7CT0:1:1119:11465:6963	M00123:52:000000000-APT1W:1:1111:4611:8595	M00123:52:000000000-APT1W:1:1113:13203:16646	M00595:54:000000000-A7CT0:1:1101:16191:10840	M01896:15:000000000-A7EN9:1:1108:19121:10806	M00123:52:000000000-APT1W:1:2112:24308:6238	M00123:52:000000000-APT1W:1:1108:15974:12907	M00123:52:000000000-APT1W:1:1104:22478:16656	M00595:54:000000000-A7CT0:1:2111:11797:9733	M00595:54:000000000-A7CT0:1:1109:23512:11001	M00595:54:000000000-A7CT0:1:1109:15848:20640	M01896:14:000000000-A7ERE:1:1109:27344:7306	M01896:14:000000000-A7ERE:1:2109:26073:8268	M01896:2:000000000-A69JN:1:1106:10973:11779	M00595:54:000000000-A7CT0:1:1112:15911:19094	M01896:14:000000000-A7ERE:1:1111:7235:19722	M01896:14:000000000-A7ERE:1:1115:2165:15450	M01896:14:000000000-A7ERE:1:1110:8156:10354	M01896:14:000000000-A7ERE:1:1116:16287:8313	M01896:2:000000000-A69JN:1:1109:23068:3120	M00123:52:000000000-APT1W:1:2102:8282:16455	M01896:14:000000000-A7ERE:1:1112:26037:4914	M01896:14:000000000-A7ERE:1:1110:10794:24198	M01896:14:000000000-A7ERE:1:1102:6029:8533	M00595:54:000000000-A7CT0:1:2115:12324:19921	M00595:54:000000000-A7CT0:1:1111:22227:23479	M00123:51:000000000-APU28:1:1104:21696:10724	M00123:38:000000000-AN6VN:1:1110:4962:10454	M00595:54:000000000-A7CT0:1:1107:16885:6443	M00123:51:000000000-APU28:1:2107:27546:18286	M00123:51:000000000-APU28:1:1101:25927:11401	M01896:14:000000000-A7ERE:1:1115:9101:6764	M01896:2:000000000-A69JN:1:1105:25159:20844	M01896:2:000000000-A69JN:1:2111:5785:18977	M00595:54:000000000-A7CT0:1:2105:21286:10768	M01896:2:000000000-A69JN:1:1107:28061:10751	M00123:52:000000000-APT1W:1:2102:11045:13206	M00123:52:000000000-APT1W:1:1119:9673:12873	M00595:54:000000000-A7CT0:1:2119:17299:17667	M00123:52:000000000-APT1W:1:2119:24383:7069	M00123:38:000000000-AN6VN:1:2102:10671:6229	M00595:54:000000000-A7CT0:1:1110:24527:15789	M01896:14:000000000-A7ERE:1:2116:16587:21600	M01896:2:000000000-A69JN:1:2108:21464:6185	M00123:51:000000000-APU28:1:1106:8259:8423	M00123:52:000000000-APT1W:1:2116:26337:7676	M00123:38:000000000-AN6VN:1:1114:20285:4845	M01896:14:000000000-A7ERE:1:1119:26137:11416	M01896:15:000000000-A7EN9:1:2101:14445:16013	M00123:38:000000000-AN6VN:1:2110:9860:8941	M00595:54:000000000-A7CT0:1:2103:18665:10546	M00123:51:000000000-APU28:1:1106:19368:3254	M01896:15:000000000-A7EN9:1:1103:17745:15593	M01896:2:000000000-A69JN:1:2106:24633:20654	M00123:51:000000000-APU28:1:2104:21396:21631	M00123:38:000000000-AN6VN:1:2116:18199:3274	M01896:14:000000000-A7ERE:1:1105:8101:15427	M00123:51:000000000-APU28:1:2116:24414:3296	M01896:15:000000000-A7EN9:1:2117:22624:23903	M00595:54:000000000-A7CT0:1:2111:16909:2097	M00123:52:000000000-APT1W:1:1103:24205:14546	M00123:38:000000000-AN6VN:1:1103:10772:8255	M00123:51:000000000-APU28:1:1101:11563:20469	M00123:51:000000000-APU28:1:1107:8462:7806	M01896:14:000000000-A7ERE:1:2116:19838:17867	M00595:54:000000000-A7CT0:1:2106:22691:6600	M01896:15:000000000-A7EN9:1:2107:24022:6512	M00595:54:000000000-A7CT0:1:2104:17275:18618	M00123:38:000000000-AN6VN:1:1112:8762:18271	M01896:2:000000000-A69JN:1:2106:25051:9419	M00595:54:000000000-A7CT0:1:1103:12764:21597	M01896:15:000000000-A7EN9:1:2117:22625:15433	M00595:54:000000000-A7CT0:1:1116:22438:14255	M01896:14:000000000-A7ERE:1:2118:24566:14810	M00123:52:000000000-APT1W:1:2110:3878:13650	M00123:51:000000000-APU28:1:2102:26721:7806	M00123:38:000000000-AN6VN:1:1102:24931:8229	M01896:2:000000000-A69JN:1:2108:5466:16334	M00123:51:000000000-APU28:1:2108:25540:3786	M01896:14:000000000-A7ERE:1:2104:22348:8765	M00595:54:000000000-A7CT0:1:1112:17437:10730	M01896:14:000000000-A7ERE:1:1112:11674:17254	M00595:54:000000000-A7CT0:1:2110:22671:15375	M01896:14:000000000-A7ERE:1:1109:14963:16052	M00595:54:000000000-A7CT0:1:2118:20747:8508	M00123:51:000000000-APU28:1:2101:8610:16033	M00123:51:000000000-APU28:1:1114:27740:9802	M00595:54:000000000-A7CT0:1:2103:22146:17359	M00595:54:000000000-A7CT0:1:2107:22039:10351	M00123:51:000000000-APU28:1:2103:12735:9613	M00595:54:000000000-A7CT0:1:1110:9637:20744	M01896:2:000000000-A69JN:1:1105:24413:19340	M00123:38:000000000-AN6VN:1:2111:25465:5693	M01896:2:000000000-A69JN:1:2105:15181:12117	M00123:51:000000000-APU28:1:1102:13932:8299	M00123:52:000000000-APT1W:1:1108:11075:3124	M00595:54:000000000-A7CT0:1:2103:24176:12505	M01896:2:000000000-A69JN:1:1113:10432:18779	M01896:15:000000000-A7EN9:1:1105:12557:17561	M00123:52:000000000-APT1W:1:2112:14352:10757	M00595:54:000000000-A7CT0:1:2113:17778:10157	M00595:54:000000000-A7CT0:1:2103:8124:14685	M00123:38:000000000-AN6VN:1:2102:17030:22093	M01896:15:000000000-A7EN9:1:1112:17962:19354	M00595:54:000000000-A7CT0:1:1102:6449:9411	M01896:14:000000000-A7ERE:1:1110:4269:10532	M00595:54:000000000-A7CT0:1:1102:20616:7211	M01896:14:000000000-A7ERE:1:1110:9796:6133	M00123:51:000000000-APU28:1:1108:22168:8217	M01896:14:000000000-A7ERE:1:1109:11341:4862	M01896:15:000000000-A7EN9:1:1113:12845:22960	M00123:52:000000000-APT1W:1:1103:28561:13682	M01896:15:000000000-A7EN9:1:1102:28568:16748	M00595:54:000000000-A7CT0:1:2115:9143:7221	M01896:14:000000000-A7ERE:1:1109:17838:17071	M00123:51:000000000-APU28:1:1103:24553:16849	M01896:15:000000000-A7EN9:1:2117:24402:15378	M00123:52:000000000-APT1W:1:1103:16748:3801	M00123:38:000000000-AN6VN:1:2111:15611:10662	M00123:52:000000000-APT1W:1:2102:10380:7624	M01896:15:000000000-A7EN9:1:1113:26508:15315	M01896:14:000000000-A7ERE:1:1105:19061:9836	M01896:15:000000000-A7EN9:1:1114:13317:1995	M01896:15:000000000-A7EN9:1:2117:20540:9369	M01896:2:000000000-A69JN:1:2115:25987:16314	M01896:2:000000000-A69JN:1:2118:12100:6894	M00595:54:000000000-A7CT0:1:1107:16338:14180	M00123:52:000000000-APT1W:1:1115:25054:21365	M00123:52:000000000-APT1W:1:2114:28250:8806	M01896:15:000000000-A7EN9:1:2110:15681:7339	M00123:51:000000000-APU28:1:1116:13433:18577	M01896:14:000000000-A7ERE:1:1104:16241:24002	M00595:54:000000000-A7CT0:1:1112:13840:20023	M00123:52:000000000-APT1W:1:2112:11671:6263	M01896:14:000000000-A7ERE:1:1113:14196:23233	M00595:54:000000000-A7CT0:1:2110:19770:13364	M00123:38:000000000-AN6VN:1:1104:20900:21824	M00123:51:000000000-APU28:1:2116:26202:17596	M00123:52:000000000-APT1W:1:1111:7839:12106	M00123:38:000000000-AN6VN:1:2106:15228:12654	M00123:52:000000000-APT1W:1:2106:16274:16465	M00595:54:000000000-A7CT0:1:1106:11321:6437	M00123:51:000000000-APU28:1:1101:23288:15028	M00123:51:000000000-APU28:1:1111:22781:19919	M01896:2:000000000-A69JN:1:1105:15617:8815	M00595:54:000000000-A7CT0:1:1119:18414:10582	M00595:54:000000000-A7CT0:1:2113:22966:10186	M01896:15:000000000-A7EN9:1:1102:15393:8743	M00595:54:000000000-A7CT0:1:1115:11258:17919	M01896:14:000000000-A7ERE:1:1115:3466:14290	M00123:38:000000000-AN6VN:1:2109:6471:11610	M00595:54:000000000-A7CT0:1:1101:27732:12547	M00123:38:000000000-AN6VN:1:1117:10343:11884	M01896:15:000000000-A7EN9:1:1113:18340:9023	M00123:51:000000000-APU28:1:1104:18569:23876	M01896:15:000000000-A7EN9:1:2114:25732:17896	M01896:14:000000000-A7ERE:1:2103:16823:19435	M00595:54:000000000-A7CT0:1:2104:17539:11693	M01896:2:000000000-A69JN:1:2113:12614:5480	M00123:38:000000000-AN6VN:1:2119:21704:6066	M01896:2:000000000-A69JN:1:2113:26490:13568	M00595:54:000000000-A7CT0:1:1115:25885:12317	M01896:2:000000000-A69JN:1:2109:27044:17330	M00123:38:000000000-AN6VN:1:1108:7500:2465	M01896:14:000000000-A7ERE:1:2115:11216:22558	M00123:52:000000000-APT1W:1:2107:3527:9458	M01896:2:000000000-A69JN:1:1109:22624:4046	M00595:54:000000000-A7CT0:1:1107:24285:12154	M00123:38:000000000-AN6VN:1:1119:9080:16550	M01896:14:000000000-A7ERE:1:2117:29083:13184	M00595:54:000000000-A7CT0:1:1107:4253:15903	M01896:2:000000000-A69JN:1:2105:15522:9675	M01896:15:000000000-A7EN9:1:1104:19123:18918	M00123:51:000000000-APU28:1:2118:17844:22214	M00595:54:000000000-A7CT0:1:2115:15727:16229	M01896:15:000000000-A7EN9:1:2114:13799:17988	M00123:51:000000000-APU28:1:1104:7554:4387	M01896:15:000000000-A7EN9:1:1103:21484:17164	M01896:14:000000000-A7ERE:1:1119:22574:11645	M00123:52:000000000-APT1W:1:1119:8142:24858	M00123:38:000000000-AN6VN:1:2113:8874:6841	M00595:54:000000000-A7CT0:1:1102:10874:22416	M00123:51:000000000-APU28:1:2103:16595:6986	M00595:54:000000000-A7CT0:1:1110:25680:7808	M01896:14:000000000-A7ERE:1:2118:12941:14671	M00595:54:000000000-A7CT0:1:1107:16715:4299	M01896:15:000000000-A7EN9:1:1115:19529:1988	M01896:2:000000000-A69JN:1:1104:20401:8297	M00595:54:000000000-A7CT0:1:1107:23600:6029	M00123:38:000000000-AN6VN:1:1101:10806:12089	M01896:2:000000000-A69JN:1:1113:8394:15727	M01896:2:000000000-A69JN:1:2111:5564:10174	M00595:54:000000000-A7CT0:1:1105:8096:9119	M01896:14:000000000-A7ERE:1:2110:23829:15192	M00595:54:000000000-A7CT0:1:2105:23041:8097	M01896:15:000000000-A7EN9:1:2111:25129:17977	M00123:51:000000000-APU28:1:2113:24605:4506	M00595:54:000000000-A7CT0:1:1106:24615:18963	M00123:38:000000000-AN6VN:1:1119:22949:20873	M00123:51:000000000-APU28:1:2102:21455:15435	M00123:52:000000000-APT1W:1:2117:17026:21201	M00123:52:000000000-APT1W:1:1104:16656:14501	M00123:38:000000000-AN6VN:1:1115:10726:13700	M00595:54:000000000-A7CT0:1:1118:14723:20406	M00123:51:000000000-APU28:1:2105:17909:14295	M01896:14:000000000-A7ERE:1:1112:24603:11032	M00595:54:000000000-A7CT0:1:2106:22106:11155	M00123:51:000000000-APU28:1:2108:14166:17037	M01896:14:000000000-A7ERE:1:1113:20345:18783	M00123:38:000000000-AN6VN:1:2112:21280:19355	M00123:52:000000000-APT1W:1:1103:15169:14870	M00123:38:000000000-AN6VN:1:2116:22306:23530	M00123:52:000000000-APT1W:1:2113:26161:9202	M00595:54:000000000-A7CT0:1:2117:18111:11946	M01896:2:000000000-A69JN:1:1105:23283:20412	M01896:2:000000000-A69JN:1:2102:4703:9330	M01896:14:000000000-A7ERE:1:2118:6377:4411	M01896:2:000000000-A69JN:1:1101:20774:17353	M01896:15:000000000-A7EN9:1:1115:9518:4251	M01896:15:000000000-A7EN9:1:1101:14820:20739	M00123:52:000000000-APT1W:1:1112:17347:12048	M00123:51:000000000-APU28:1:1108:8698:21735	M01896:14:000000000-A7ERE:1:2110:18014:24523	M00123:52:000000000-APT1W:1:1102:12685:4192	M00595:54:000000000-A7CT0:1:1111:25467:9779	M01896:14:000000000-A7ERE:1:2117:14419:10879	M01896:2:000000000-A69JN:1:1102:17076:17904	M00595:54:000000000-A7CT0:1:1114:16286:13723	M00123:52:000000000-APT1W:1:1108:22173:16927	M01896:14:000000000-A7ERE:1:2109:20483:13693	M00595:54:000000000-A7CT0:1:1111:21290:8076	M00123:52:000000000-APT1W:1:2112:18635:18647	M01896:2:000000000-A69JN:1:2108:15003:5679	M01896:2:000000000-A69JN:1:2102:11074:7614	M00595:54:000000000-A7CT0:1:1117:13348:8777	M00123:51:000000000-APU28:1:1114:3687:13383	M00595:54:000000000-A7CT0:1:1104:11597:20816	M01896:15:000000000-A7EN9:1:1109:21030:8806	M00123:51:000000000-APU28:1:1118:15972:8225	M01896:15:000000000-A7EN9:1:1116:17623:18734	M00123:51:000000000-APU28:1:2102:14724:18013	M00123:38:000000000-AN6VN:1:1106:13616:24074	M01896:14:000000000-A7ERE:1:1118:10632:14993	M01896:2:000000000-A69JN:1:1110:24682:15163	M01896:15:000000000-A7EN9:1:1113:19162:18265	M01896:2:000000000-A69JN:1:1118:28417:10742	M00123:52:000000000-APT1W:1:1111:28022:12608	M01896:2:000000000-A69JN:1:2111:12936:22621	M01896:2:000000000-A69JN:1:2105:19770:8023	M01896:2:000000000-A69JN:1:2101:22466:12245	M00123:51:000000000-APU28:1:2104:16999:7032	M00595:54:000000000-A7CT0:1:1118:23822:13219	M01896:14:000000000-A7ERE:1:2116:20505:24164	M01896:15:000000000-A7EN9:1:1108:24598:14119	M01896:2:000000000-A69JN:1:1119:7356:6326	M00595:54:000000000-A7CT0:1:2117:13627:7593	M00595:54:000000000-A7CT0:1:2115:9312:6598	M01896:14:000000000-A7ERE:1:1109:15393:8370	M00123:38:000000000-AN6VN:1:2101:17225:13855	M01896:2:000000000-A69JN:1:1106:20001:12468	M01896:2:000000000-A69JN:1:1112:9253:22536	M00595:54:000000000-A7CT0:1:1119:16251:10734	M00123:52:000000000-APT1W:1:1101:9772:3449	M00123:52:000000000-APT1W:1:1110:25117:7750	M00595:54:000000000-A7CT0:1:1107:16053:17258	M01896:2:000000000-A69JN:1:1113:16333:7409	M00595:54:000000000-A7CT0:1:2103:19993:18798	M01896:2:000000000-A69JN:1:2108:28118:16007	M01896:14:000000000-A7ERE:1:1110:19393:6028	M00123:38:000000000-AN6VN:1:1114:13570:11865	M00123:52:000000000-APT1W:1:1111:27053:11909	M01896:2:000000000-A69JN:1:1118:15625:21428	M00595:54:000000000-A7CT0:1:2103:16952:19650	M00123:52:000000000-APT1W:1:2101:15641:2821	M01896:15:000000000-A7EN9:1:1104:20848:18379	M01896:15:000000000-A7EN9:1:1115:13594:5493	M00123:51:000000000-APU28:1:1105:18581:16145	M00595:54:000000000-A7CT0:1:1110:6350:14139	M00123:38:000000000-AN6VN:1:2115:12857:19473	M00123:52:000000000-APT1W:1:2119:9343:14659	M01896:14:000000000-A7ERE:1:1108:23974:6054	M00595:54:000000000-A7CT0:1:1113:15405:11211	M01896:15:000000000-A7EN9:1:2104:13442:16448	M00595:54:000000000-A7CT0:1:1103:6861:10402	M00123:52:000000000-APT1W:1:1105:7161:12793	M00123:52:000000000-APT1W:1:1107:28152:19491	M00123:51:000000000-APU28:1:2104:21794:6929	M00123:52:000000000-APT1W:1:1105:16348:20964	M01896:14:000000000-A7ERE:1:1111:13920:17005	M00123:52:000000000-APT1W:1:1103:9304:9153	M01896:14:000000000-A7ERE:1:1106:29624:13473	M01896:15:000000000-A7EN9:1:1104:7817:17573	M01896:15:000000000-A7EN9:1:1102:10777:3767	M00123:38:000000000-AN6VN:1:2115:13012:18206	M01896:14:000000000-A7ERE:1:1116:10944:17824	M01896:15:000000000-A7EN9:1:1109:16655:21924	M01896:15:000000000-A7EN9:1:2104:11041:23673	M01896:2:000000000-A69JN:1:2101:13213:12246	M00123:51:000000000-APU28:1:2116:21441:20288	M00123:38:000000000-AN6VN:1:2105:27728:11127	M00123:51:000000000-APU28:1:2105:13184:16967	M01896:15:000000000-A7EN9:1:1102:8545:11268	M00123:51:000000000-APU28:1:2104:12230:9632	M01896:2:000000000-A69JN:1:1117:14315:12832	M01896:14:000000000-A7ERE:1:2115:5962:11646	M00123:51:000000000-APU28:1:1101:13389:9699	M00123:51:000000000-APU28:1:2105:19030:10903	M00123:52:000000000-APT1W:1:2101:15831:14327	M01896:14:000000000-A7ERE:1:2109:13374:9895	M00123:51:000000000-APU28:1:1117:15935:23133	M00123:38:000000000-AN6VN:1:2101:10027:15209	M01896:2:000000000-A69JN:1:2108:27815:10300	M01896:14:000000000-A7ERE:1:2106:27384:15132	M01896:14:000000000-A7ERE:1:2109:21234:15036	M00123:38:000000000-AN6VN:1:1105:7538:19378	M00595:54:000000000-A7CT0:1:2112:10074:4423	M01896:15:000000000-A7EN9:1:2102:3751:8606	M00123:52:000000000-APT1W:1:2109:11737:13575	M01896:15:000000000-A7EN9:1:1108:23946:17971	M00123:51:000000000-APU28:1:1103:12342:7966	M01896:14:000000000-A7ERE:1:2115:21127:11392	M00123:51:000000000-APU28:1:1112:22573:13754	M01896:15:000000000-A7EN9:1:1114:14705:10548	M00123:38:000000000-AN6VN:1:2115:18837:8003	M00123:38:000000000-AN6VN:1:2101:26968:17296	M00123:38:000000000-AN6VN:1:2109:10954:20453	M00123:51:000000000-APU28:1:2107:22691:9830	M00595:54:000000000-A7CT0:1:1109:15560:8438	M00123:51:000000000-APU28:1:2104:15686:18399	M00123:51:000000000-APU28:1:2102:23642:15590	M00595:54:000000000-A7CT0:1:1108:23493:6223	M00595:54:000000000-A7CT0:1:1116:29249:12198	M00595:54:000000000-A7CT0:1:1118:16149:5481	M00595:54:000000000-A7CT0:1:2119:18009:17588	M01896:14:000000000-A7ERE:1:2109:14820:15116	M01896:2:000000000-A69JN:1:2112:22835:7523	M00123:51:000000000-APU28:1:2119:15671:17376	M00123:52:000000000-APT1W:1:2103:25157:20902	M01896:2:000000000-A69JN:1:2104:25748:17002	M01896:2:000000000-A69JN:1:2119:8081:17308	M00123:52:000000000-APT1W:1:2104:27037:11951	M01896:15:000000000-A7EN9:1:1105:26820:17144	M00123:52:000000000-APT1W:1:1106:9955:5915	M00123:52:000000000-APT1W:1:1101:8172:18832	M01896:2:000000000-A69JN:1:1108:12778:11471	M00123:51:000000000-APU28:1:1106:3855:15583	M00123:38:000000000-AN6VN:1:1118:21963:3131	M00595:54:000000000-A7CT0:1:1106:17665:8934	M00123:51:000000000-APU28:1:2112:24775:11552	M01896:2:000000000-A69JN:1:2115:10982:23575	M00595:54:000000000-A7CT0:1:1110:19644:13273	M01896:2:000000000-A69JN:1:2115:19280:7066	M00123:38:000000000-AN6VN:1:2119:8609:15233	M01896:14:000000000-A7ERE:1:2119:19704:6069	M01896:14:000000000-A7ERE:1:1110:15081:21524	M00595:54:000000000-A7CT0:1:1110:17060:2858	M01896:14:000000000-A7ERE:1:1107:5669:14934	M01896:2:000000000-A69JN:1:2102:4041:6168	M01896:14:000000000-A7ERE:1:2104:23552:7563	M00123:38:000000000-AN6VN:1:2103:7352:3888	M00123:52:000000000-APT1W:1:1117:26211:11967	M01896:15:000000000-A7EN9:1:2104:4764:19780	M00123:51:000000000-APU28:1:1109:25149:18590	M00123:51:000000000-APU28:1:1115:9972:9193	M00123:52:000000000-APT1W:1:2111:22614:14219	M00123:52:000000000-APT1W:1:1115:19677:14327	M00123:52:000000000-APT1W:1:1107:15390:20827	M01896:14:000000000-A7ERE:1:1102:26685:10804	M00123:51:000000000-APU28:1:2105:10868:15571	M01896:14:000000000-A7ERE:1:2105:22093:6298	M01896:15:000000000-A7EN9:1:1108:23145:4318	M00595:54:000000000-A7CT0:1:2109:15822:13759	M01896:15:000000000-A7EN9:1:1101:7988:19625	M01896:14:000000000-A7ERE:1:1102:12897:13038	M01896:15:000000000-A7EN9:1:2110:17396:13910	M01896:2:000000000-A69JN:1:2116:15463:19780	M00123:51:000000000-APU28:1:1106:19175:19609	M00595:54:000000000-A7CT0:1:1106:24838:17119	M01896:14:000000000-A7ERE:1:2110:23014:16653	M01896:14:000000000-A7ERE:1:2101:6172:9412	M00123:52:000000000-APT1W:1:2117:12440:7585	M00123:52:000000000-APT1W:1:2114:4686:20701	M00123:38:000000000-AN6VN:1:1117:6075:4635	M00123:51:000000000-APU28:1:2115:8601:8510	M00595:54:000000000-A7CT0:1:1106:13026:9760	M00595:54:000000000-A7CT0:1:1102:19221:7952	M00123:52:000000000-APT1W:1:2109:22211:20871	M01896:2:000000000-A69JN:1:1108:15610:13951	M01896:2:000000000-A69JN:1:2107:20348:12205	M01896:15:000000000-A7EN9:1:1105:25001:11818	M00123:51:000000000-APU28:1:2116:13009:18782	M01896:15:000000000-A7EN9:1:1111:8127:18130	M00595:54:000000000-A7CT0:1:2112:15583:10377	M00123:51:000000000-APU28:1:1119:14332:16051	M00123:38:000000000-AN6VN:1:1103:24975:14010	M00123:38:000000000-AN6VN:1:2109:19421:19748	M01896:2:000000000-A69JN:1:2110:19423:9666	M01896:2:000000000-A69JN:1:1103:6295:20180	M00595:54:000000000-A7CT0:1:2114:13531:6767	M01896:2:000000000-A69JN:1:1109:25965:6289	M00123:51:000000000-APU28:1:1118:16442:20355	M00123:38:000000000-AN6VN:1:2114:22327:15734	M01896:14:000000000-A7ERE:1:2116:15377:20391	M00123:52:000000000-APT1W:1:2119:22838:11433	M01896:15:000000000-A7EN9:1:1115:14930:23072	M01896:15:000000000-A7EN9:1:1103:20433:6210	M01896:15:000000000-A7EN9:1:1113:24194:13349	M00123:52:000000000-APT1W:1:1118:16228:4049	M00123:38:000000000-AN6VN:1:1113:14079:13764	M00595:54:000000000-A7CT0:1:1107:18620:3326	M00123:52:000000000-APT1W:1:1119:21978:22350	M01896:14:000000000-A7ERE:1:1116:6401:2842	M01896:15:000000000-A7EN9:1:1111:23076:10905	M01896:14:000000000-A7ERE:1:1113:9426:7156	M01896:2:000000000-A69JN:1:1112:10002:21292	M00123:52:000000000-APT1W:1:2103:19293:11912	M00123:38:000000000-AN6VN:1:2110:25773:5246	M00123:51:000000000-APU28:1:2110:28452:13342	M00123:38:000000000-AN6VN:1:2112:22449:19494	M00595:54:000000000-A7CT0:1:1112:14905:3576	M00123:52:000000000-APT1W:1:1116:17942:15628	M00123:51:000000000-APU28:1:2102:10680:16965	M01896:2:000000000-A69JN:1:1105:10736:13594	M00123:51:000000000-APU28:1:1114:10423:21953	M00595:54:000000000-A7CT0:1:1117:18576:13949	M01896:14:000000000-A7ERE:1:2101:2251:15509	M01896:2:000000000-A69JN:1:2116:15010:11198	M01896:2:000000000-A69JN:1:1115:18603:20507	M01896:2:000000000-A69JN:1:1119:22285:21642	M01896:14:000000000-A7ERE:1:1107:19354:11843	M00123:52:000000000-APT1W:1:1113:12144:11313	M01896:2:000000000-A69JN:1:2104:13770:4837	M00595:54:000000000-A7CT0:1:1102:17389:13263	M00123:38:000000000-AN6VN:1:2101:19980:12585	M01896:15:000000000-A7EN9:1:2117:5962:18939	M00123:38:000000000-AN6VN:1:1113:10589:20157	M00123:52:000000000-APT1W:1:2113:12145:5592	M00123:52:000000000-APT1W:1:1102:5329:18266	M00123:51:000000000-APU28:1:2118:2369:13774	M01896:15:000000000-A7EN9:1:2104:14221:21825	M00123:52:000000000-APT1W:1:2111:9803:4193	M00595:54:000000000-A7CT0:1:1113:9433:13581	M00123:51:000000000-APU28:1:2114:22156:24072	M00123:38:000000000-AN6VN:1:1103:16684:17406	M00123:52:000000000-APT1W:1:2104:21350:13423	M01896:14:000000000-A7ERE:1:2106:16366:8179	M01896:15:000000000-A7EN9:1:2118:4219:11888	M01896:14:000000000-A7ERE:1:2112:18006:8476	M00123:38:000000000-AN6VN:1:2112:25607:14210	M01896:2:000000000-A69JN:1:1113:9864:22799	M00123:38:000000000-AN6VN:1:2104:16264:7779	M00123:38:000000000-AN6VN:1:1108:24394:4957	M00595:54:000000000-A7CT0:1:2116:15550:12622	M00595:54:000000000-A7CT0:1:1116:23260:17053	M01896:14:000000000-A7ERE:1:1119:17616:21856	M00123:38:000000000-AN6VN:1:2119:9735:2600	M00123:51:000000000-APU28:1:1103:25890:7621	M01896:2:000000000-A69JN:1:1107:6645:22787	M00595:54:000000000-A7CT0:1:1105:12174:1516	M00595:54:000000000-A7CT0:1:1119:18427:7935	M00123:52:000000000-APT1W:1:2105:17667:22767	M00123:38:000000000-AN6VN:1:1109:25707:6122	M01896:2:000000000-A69JN:1:1115:20993:19425	M00595:54:000000000-A7CT0:1:2114:16397:15417	M01896:15:000000000-A7EN9:1:2103:16450:5701	M00123:51:000000000-APU28:1:1109:21363:3421	M01896:14:000000000-A7ERE:1:1117:5235:16170	M00123:38:000000000-AN6VN:1:1111:17840:22141	M00123:38:000000000-AN6VN:1:1111:13311:12695	M00595:54:000000000-A7CT0:1:1108:19580:13597	M00595:54:000000000-A7CT0:1:1112:13871:23918	M01896:14:000000000-A7ERE:1:1110:6815:11577	M00123:38:000000000-AN6VN:1:2105:7695:21228	M01896:15:000000000-A7EN9:1:2104:25517:7191	M01896:2:000000000-A69JN:1:2102:18157:22651	M01896:15:000000000-A7EN9:1:2103:13825:15332	M00595:54:000000000-A7CT0:1:1108:14811:18983	M00123:38:000000000-AN6VN:1:1106:20069:20176	M00123:38:000000000-AN6VN:1:1102:5490:13872	M01896:15:000000000-A7EN9:1:1112:10137:5983	M01896:14:000000000-A7ERE:1:1104:26169:10031	M00123:52:000000000-APT1W:1:2105:18102:9421	M01896:2:000000000-A69JN:1:2108:23949:5280	M00123:51:000000000-APU28:1:1110:3772:19930	M01896:15:000000000-A7EN9:1:1104:22319:15833	M00123:51:000000000-APU28:1:1107:12334:11351	M00595:54:000000000-A7CT0:1:1109:26963:6727	M00595:54:000000000-A7CT0:1:2104:18686:16800	M00123:51:000000000-APU28:1:2108:13265:17250	M00123:51:000000000-APU28:1:2103:13426:14009	M00123:52:000000000-APT1W:1:1111:23160:18572	M00123:38:000000000-AN6VN:1:1105:8449:9891	M01896:14:000000000-A7ERE:1:1111:16076:4111	M00123:51:000000000-APU28:1:1119:22766:16910	M00123:52:000000000-APT1W:1:2103:20508:11895	M00123:52:000000000-APT1W:1:1106:10929:23944	M00595:54:000000000-A7CT0:1:1118:19334:18649	M01896:14:000000000-A7ERE:1:1113:24959:18914	M01896:15:000000000-A7EN9:1:1113:23980:13311	M00123:51:000000000-APU28:1:2103:4638:12238	M01896:15:000000000-A7EN9:1:2117:9293:6178	M00595:54:000000000-A7CT0:1:2109:13438:7089	M01896:14:000000000-A7ERE:1:1108:18600:22678	M00123:51:000000000-APU28:1:2118:25099:15714	M00595:54:000000000-A7CT0:1:2113:15782:11766	M00595:54:000000000-A7CT0:1:1101:25653:17578	M01896:15:000000000-A7EN9:1:2106:25028:14617	M01896:2:000000000-A69JN:1:2110:17701:11065	M01896:14:000000000-A7ERE:1:1103:26046:10042	M01896:15:000000000-A7EN9:1:2106:21811:7519	M00123:52:000000000-APT1W:1:1111:22157:14898	M00595:54:000000000-A7CT0:1:1111:12486:11445	M01896:14:000000000-A7ERE:1:2117:24440:12051	M00123:52:000000000-APT1W:1:2116:16319:12410	M00123:51:000000000-APU28:1:1104:24680:19101	M00595:54:000000000-A7CT0:1:1102:26443:16191	M00595:54:000000000-A7CT0:1:1112:7649:20486	M00123:51:000000000-APU28:1:2103:24926:14464	M00595:54:000000000-A7CT0:1:2113:10511:18502	M01896:14:000000000-A7ERE:1:2105:24888:15526	M00595:54:000000000-A7CT0:1:2111:24607:15815	M00595:54:000000000-A7CT0:1:1117:23428:12335	M00123:38:000000000-AN6VN:1:1117:16950:14432	M00123:51:000000000-APU28:1:1108:21580:11908	M00595:54:000000000-A7CT0:1:2106:6944:20883	M01896:2:000000000-A69JN:1:2105:3657:18438	M00123:52:000000000-APT1W:1:2110:6453:19549	M00123:52:000000000-APT1W:1:2112:27650:15204	M01896:15:000000000-A7EN9:1:1111:13146:15243	M00123:52:000000000-APT1W:1:2115:24886:20243	M00123:51:000000000-APU28:1:1107:4746:13820	M01896:14:000000000-A7ERE:1:1103:9951:18819	M00595:54:000000000-A7CT0:1:1103:17051:5955	M01896:15:000000000-A7EN9:1:1118:18303:24060	M00123:52:000000000-APT1W:1:2115:25987:21144	M00595:54:000000000-A7CT0:1:2105:13374:19806	M00595:54:000000000-A7CT0:1:2107:24540:5670	M01896:14:000000000-A7ERE:1:1118:4465:19030	M00595:54:000000000-A7CT0:1:2102:7181:13511	M00595:54:000000000-A7CT0:1:1117:26144:17325	M01896:15:000000000-A7EN9:1:2104:12043:19792	M01896:14:000000000-A7ERE:1:1111:20506:11178	M00123:38:000000000-AN6VN:1:2119:4952:15836	M00595:54:000000000-A7CT0:1:1102:25697:15484	M00595:54:000000000-A7CT0:1:1104:18697:17770	M01896:2:000000000-A69JN:1:2112:12333:13514	M00123:38:000000000-AN6VN:1:1109:21992:12178	M01896:15:000000000-A7EN9:1:1112:11174:19073	M01896:15:000000000-A7EN9:1:2103:7175:13010	M00595:54:000000000-A7CT0:1:1116:23459:15815	M00123:52:000000000-APT1W:1:1102:21637:11685	M00595:54:000000000-A7CT0:1:1115:11411:5144	M00595:54:000000000-A7CT0:1:1114:23162:1921	M00123:51:000000000-APU28:1:2113:19693:10928	M01896:14:000000000-A7ERE:1:1106:12039:15620	M00123:38:000000000-AN6VN:1:1117:14495:3941	M00123:38:000000000-AN6VN:1:1104:25516:10393	M01896:2:000000000-A69JN:1:2116:13935:18148	M00123:52:000000000-APT1W:1:1114:25765:17427	M00123:51:000000000-APU28:1:2112:26032:18676	M00123:51:000000000-APU28:1:1114:10938:14826	M00595:54:000000000-A7CT0:1:2119:10788:17646	M01896:15:000000000-A7EN9:1:2117:2304:14792	M00123:38:000000000-AN6VN:1:2107:20055:8144	M01896:15:000000000-A7EN9:1:1116:22383:17335	M01896:14:000000000-A7ERE:1:1105:24316:6004	M01896:2:000000000-A69JN:1:1112:25202:14189	M00123:51:000000000-APU28:1:1119:2568:15693	M00123:52:000000000-APT1W:1:2107:28662:10402	M00123:52:000000000-APT1W:1:2108:18692:20262	M01896:15:000000000-A7EN9:1:1108:8889:10197	M00123:51:000000000-APU28:1:2104:9660:13028	M01896:14:000000000-A7ERE:1:2110:17183:15736	M01896:14:000000000-A7ERE:1:1119:4307:11927	M01896:15:000000000-A7EN9:1:2103:17198:23812	M01896:14:000000000-A7ERE:1:1110:9048:10809	M01896:15:000000000-A7EN9:1:2101:11986:7390	M00123:52:000000000-APT1W:1:1106:27421:7619	M01896:2:000000000-A69JN:1:1103:18026:13609	M01896:14:000000000-A7ERE:1:1105:7197:10528	M00123:51:000000000-APU28:1:2111:17122:17510	M01896:14:000000000-A7ERE:1:2101:14113:11579	M01896:15:000000000-A7EN9:1:2118:3237:10705	M01896:14:000000000-A7ERE:1:1111:25751:4510	M01896:2:000000000-A69JN:1:2119:10143:23462	M00123:52:000000000-APT1W:1:1109:20441:18717	M01896:15:000000000-A7EN9:1:2119:18298:14749	M00123:51:000000000-APU28:1:1104:23544:6419	M00595:54:000000000-A7CT0:1:2104:20662:19076	M01896:15:000000000-A7EN9:1:1105:8660:5254	M01896:15:000000000-A7EN9:1:1105:21775:4196	M01896:15:000000000-A7EN9:1:1113:2194:9607	M01896:2:000000000-A69JN:1:2112:17301:22701	M01896:2:000000000-A69JN:1:2112:8233:7537	M00123:38:000000000-AN6VN:1:2108:10077:21669	M00595:54:000000000-A7CT0:1:2116:20352:12726	M00123:51:000000000-APU28:1:2103:19203:10515	M00123:51:000000000-APU28:1:1113:13821:2516	M01896:14:000000000-A7ERE:1:1116:21616:16356	M00595:54:000000000-A7CT0:1:2118:11473:11154	M00595:54:000000000-A7CT0:1:1110:24285:5582	M01896:14:000000000-A7ERE:1:2105:10367:11425	M00595:54:000000000-A7CT0:1:2105:4743:15219	M00123:38:000000000-AN6VN:1:1101:19776:15899	M00123:51:000000000-APU28:1:1106:13632:6424	M00595:54:000000000-A7CT0:1:2113:12277:4720	M00123:52:000000000-APT1W:1:2114:14331:21043	M00123:38:000000000-AN6VN:1:2110:10839:23296	M01896:2:000000000-A69JN:1:2117:15748:20273	M01896:15:000000000-A7EN9:1:1102:6952:10480	M00595:54:000000000-A7CT0:1:2118:9088:10691	M00123:52:000000000-APT1W:1:2115:12560:12895	M01896:15:000000000-A7EN9:1:2103:21580:4885	M01896:14:000000000-A7ERE:1:2113:10383:24092	M01896:15:000000000-A7EN9:1:2115:23603:8914	M00123:51:000000000-APU28:1:1119:20373:2806	M01896:15:000000000-A7EN9:1:2103:6599:7020	M01896:15:000000000-A7EN9:1:1116:4704:13854	M01896:14:000000000-A7ERE:1:1110:24026:17549	M01896:14:000000000-A7ERE:1:2105:21523:19999	M00123:51:000000000-APU28:1:2114:26985:19009	M01896:14:000000000-A7ERE:1:2117:23196:5279	M01896:15:000000000-A7EN9:1:1103:18439:21183	M00123:51:000000000-APU28:1:2111:7078:12522	M00123:51:000000000-APU28:1:1107:18459:22443	M00595:54:000000000-A7CT0:1:1103:18871:18190	M01896:14:000000000-A7ERE:1:1103:27264:18159	M01896:14:000000000-A7ERE:1:1113:4134:10272	M00123:52:000000000-APT1W:1:2103:11047:15646	M01896:14:000000000-A7ERE:1:2110:6593:23198	M00123:51:000000000-APU28:1:1109:16885:4371	M00123:52:000000000-APT1W:1:2102:27091:20722	M00123:38:000000000-AN6VN:1:1109:3406:9488	M00123:38:000000000-AN6VN:1:1111:4390:20127	M00123:38:000000000-AN6VN:1:1114:15562:4722	M00123:38:000000000-AN6VN:1:1111:27741:8682	M00123:51:000000000-APU28:1:1102:13816:20679	M00123:52:000000000-APT1W:1:2119:4997:14824	M01896:14:000000000-A7ERE:1:1117:22522:6020	M01896:2:000000000-A69JN:1:1116:16943:20646	M01896:15:000000000-A7EN9:1:2103:12412:9344	M01896:15:000000000-A7EN9:1:2103:14510:10931	M00123:38:000000000-AN6VN:1:2113:8572:16879	M00595:54:000000000-A7CT0:1:1106:16288:13412	M00123:52:000000000-APT1W:1:2109:23377:8334	M01896:15:000000000-A7EN9:1:2104:5143:13673	M01896:2:000000000-A69JN:1:1113:19638:15251	M00595:54:000000000-A7CT0:1:1105:8534:2550	M01896:15:000000000-A7EN9:1:2104:9803:19121	M00123:51:000000000-APU28:1:2106:6303:11356	M00123:52:000000000-APT1W:1:2118:24666:8120	M00595:54:000000000-A7CT0:1:1111:7068:10254	M00123:51:000000000-APU28:1:2117:29454:15157	M00595:54:000000000-A7CT0:1:2105:8376:14278	M01896:15:000000000-A7EN9:1:2106:3745:12649	M00123:38:000000000-AN6VN:1:2107:22197:15023	M00595:54:000000000-A7CT0:1:1107:23930:15954	M00595:54:000000000-A7CT0:1:2118:5768:13216	M00123:52:000000000-APT1W:1:1109:6778:10324	M00123:51:000000000-APU28:1:1105:11486:17482	M01896:14:000000000-A7ERE:1:1116:20615:6360	M01896:15:000000000-A7EN9:1:2101:10812:8021	M00123:38:000000000-AN6VN:1:2117:9813:16832	M01896:15:000000000-A7EN9:1:1103:28522:11231	M01896:14:000000000-A7ERE:1:1101:16974:8451	M00595:54:000000000-A7CT0:1:2111:7055:8729	M00595:54:000000000-A7CT0:1:2102:13993:14258	M00595:54:000000000-A7CT0:1:1103:21196:14584	M00595:54:000000000-A7CT0:1:1111:9307:11738	M00595:54:000000000-A7CT0:1:1105:21865:21511	M00595:54:000000000-A7CT0:1:1104:20541:9112	M00123:51:000000000-APU28:1:2114:17368:12941	M01896:2:000000000-A69JN:1:2101:13423:5180	M01896:2:000000000-A69JN:1:1113:10533:16895	M00595:54:000000000-A7CT0:1:2108:21778:12917	M00123:51:000000000-APU28:1:1102:28897:10883	M00123:51:000000000-APU28:1:1113:25198:15836	M00123:52:000000000-APT1W:1:1103:22571:2216	M01896:2:000000000-A69JN:1:2114:12795:4641	M00123:51:000000000-APU28:1:1106:21641:13038	M00123:51:000000000-APU28:1:2104:25058:7671	M01896:2:000000000-A69JN:1:1113:14931:8619	M01896:2:000000000-A69JN:1:1111:22528:17599	M00595:54:000000000-A7CT0:1:2105:20544:12763	M01896:14:000000000-A7ERE:1:1106:22138:23727	M00595:54:000000000-A7CT0:1:2117:13166:11017	M00595:54:000000000-A7CT0:1:1104:23992:4306	M00123:52:000000000-APT1W:1:1108:12548:10692	M00123:52:000000000-APT1W:1:2117:12757:15735	M00123:38:000000000-AN6VN:1:1105:14787:19886	M00123:51:000000000-APU28:1:2109:7208:11407	M01896:14:000000000-A7ERE:1:1116:24907:4317	M01896:15:000000000-A7EN9:1:2104:23165:17422	M01896:14:000000000-A7ERE:1:1113:17838:21599	M00595:54:000000000-A7CT0:1:1107:17565:20080	M01896:15:000000000-A7EN9:1:2110:19796:17721	M00123:38:000000000-AN6VN:1:1114:28518:14059	M00123:51:000000000-APU28:1:2108:13691:20623	M01896:2:000000000-A69JN:1:1106:6541:22674	M00123:38:000000000-AN6VN:1:2102:7672:7232	M00595:54:000000000-A7CT0:1:1114:25872:17847	M00123:52:000000000-APT1W:1:2110:14943:12540	M01896:15:000000000-A7EN9:1:1109:21048:10875	M00123:51:000000000-APU28:1:2111:8512:23127	M00595:54:000000000-A7CT0:1:1115:7733:13863	M00595:54:000000000-A7CT0:1:2118:14175:6598	M00123:52:000000000-APT1W:1:1101:5401:19560	M00123:51:000000000-APU28:1:1111:15539:10492	M01896:15:000000000-A7EN9:1:1104:7785:12980	M00123:51:000000000-APU28:1:1116:9170:13426	M00123:52:000000000-APT1W:1:1111:16749:22490	M00123:52:000000000-APT1W:1:2107:13109:3579	M00123:52:000000000-APT1W:1:2108:7144:8136	M01896:15:000000000-A7EN9:1:1111:23284:7034	M01896:15:000000000-A7EN9:1:2110:17734:22044	M01896:15:000000000-A7EN9:1:1118:27164:14314	M00123:38:000000000-AN6VN:1:2110:20296:3937	M00595:54:000000000-A7CT0:1:2102:24028:17821	M00595:54:000000000-A7CT0:1:1104:13930:13162	M01896:2:000000000-A69JN:1:1103:17578:13641	M00123:38:000000000-AN6VN:1:1113:5990:4900	M00123:38:000000000-AN6VN:1:2112:23607:11165	M00123:51:000000000-APU28:1:1115:17909:13546	M01896:15:000000000-A7EN9:1:2106:23563:7227	M00123:51:000000000-APU28:1:1109:23020:16681	M00123:51:000000000-APU28:1:2115:18488:16148	M00595:54:000000000-A7CT0:1:2116:15358:6033	M01896:14:000000000-A7ERE:1:2113:4640:18723	M00123:52:000000000-APT1W:1:1110:26218:5412	M01896:14:000000000-A7ERE:1:1116:11036:11003	M00123:38:000000000-AN6VN:1:2104:9171:15637	M00123:52:000000000-APT1W:1:1115:11457:19249	M00123:38:000000000-AN6VN:1:1104:21558:3970	M01896:14:000000000-A7ERE:1:2113:21899:15445	M00123:38:000000000-AN6VN:1:1108:15400:14624	M00123:52:000000000-APT1W:1:1112:9936:11990	M01896:14:000000000-A7ERE:1:1112:8892:21980	M01896:15:000000000-A7EN9:1:1116:23378:8374	M01896:2:000000000-A69JN:1:2113:6935:9168	M01896:2:000000000-A69JN:1:1116:6265:18245	M00123:38:000000000-AN6VN:1:2108:24336:20922	M01896:2:000000000-A69JN:1:2106:17422:12317	M00595:54:000000000-A7CT0:1:2113:18788:14779	M01896:14:000000000-A7ERE:1:2119:18035:24454	M01896:14:000000000-A7ERE:1:1103:19314:12556	M01896:2:000000000-A69JN:1:1118:13872:11412	M00123:52:000000000-APT1W:1:1105:24010:21574	M00123:38:000000000-AN6VN:1:2110:19166:15449	M01896:2:000000000-A69JN:1:1116:24538:20757	M00123:38:000000000-AN6VN:1:1117:10011:15971	M00123:38:000000000-AN6VN:1:2104:7259:18814	M01896:14:000000000-A7ERE:1:2111:19554:12698	M01896:14:000000000-A7ERE:1:2118:21295:16225	M01896:15:000000000-A7EN9:1:2114:4558:7618	M00123:51:000000000-APU28:1:2115:4745:12000	M00123:51:000000000-APU28:1:2112:21977:5729	M00123:38:000000000-AN6VN:1:2115:28109:19006	M00595:54:000000000-A7CT0:1:1115:13974:20513	M00123:38:000000000-AN6VN:1:1110:6191:13535	M00123:38:000000000-AN6VN:1:1114:25226:18755	M01896:2:000000000-A69JN:1:2111:5403:13290	M01896:14:000000000-A7ERE:1:1111:7347:8524	M00123:52:000000000-APT1W:1:2107:13574:10772	M00595:54:000000000-A7CT0:1:2102:23947:9147	M01896:15:000000000-A7EN9:1:2101:23288:17780	M00595:54:000000000-A7CT0:1:2102:4790:9263	M01896:15:000000000-A7EN9:1:1108:7555:6067	M01896:14:000000000-A7ERE:1:2117:24666:10501	M00595:54:000000000-A7CT0:1:2108:9583:15797	M01896:15:000000000-A7EN9:1:1104:17751:16892	M01896:15:000000000-A7EN9:1:1113:7885:16629	M00595:54:000000000-A7CT0:1:1103:15206:22087	M00123:52:000000000-APT1W:1:2108:19236:19312	M00123:52:000000000-APT1W:1:2116:22457:10430	M00595:54:000000000-A7CT0:1:2103:7291:9199	M01896:15:000000000-A7EN9:1:1108:13794:16537	M00123:38:000000000-AN6VN:1:2109:19225:9715	M00123:51:000000000-APU28:1:2107:22888:22028	M01896:2:000000000-A69JN:1:1106:6387:3330	M00123:52:000000000-APT1W:1:1117:15702:17031	M00595:54:000000000-A7CT0:1:2109:19356:15117	M01896:14:000000000-A7ERE:1:1118:12191:6601	M00595:54:000000000-A7CT0:1:1107:11693:18402	M00595:54:000000000-A7CT0:1:2109:20552:17082	M00123:38:000000000-AN6VN:1:2105:8144:14055	M01896:14:000000000-A7ERE:1:2104:26417:7665	M01896:2:000000000-A69JN:1:1111:21168:6593	M00123:51:000000000-APU28:1:1104:15805:22854	M00595:54:000000000-A7CT0:1:2117:22786:20614	M00123:51:000000000-APU28:1:1115:10929:16479	M00123:52:000000000-APT1W:1:1111:21757:19458	M00123:51:000000000-APU28:1:1114:12024:3659	M00123:51:000000000-APU28:1:1108:9238:17380	M00123:51:000000000-APU28:1:1106:13703:18384	M01896:15:000000000-A7EN9:1:1102:21014:24495	M00595:54:000000000-A7CT0:1:2113:14225:15140	M01896:14:000000000-A7ERE:1:2116:29253:14927	M01896:2:000000000-A69JN:1:1109:5854:5699	M00595:54:000000000-A7CT0:1:2105:21887:18744	M01896:15:000000000-A7EN9:1:2101:25135:20258	M01896:2:000000000-A69JN:1:1106:20320:2652	M00595:54:000000000-A7CT0:1:1110:6566:15553	M00595:54:000000000-A7CT0:1:1110:9229:9786	M00123:38:000000000-AN6VN:1:2105:5457:18071	M01896:2:000000000-A69JN:1:1111:11107:17664	M00123:52:000000000-APT1W:1:1117:9496:17705	M01896:2:000000000-A69JN:1:2112:9587:18178	M01896:15:000000000-A7EN9:1:1116:27058:19010	M01896:14:000000000-A7ERE:1:1103:6445:9752	M00123:51:000000000-APU28:1:2102:9961:8040	M00123:38:000000000-AN6VN:1:2119:6850:14797	M01896:14:000000000-A7ERE:1:1103:18156:7340	M01896:14:000000000-A7ERE:1:2112:22445:8650	M00123:52:000000000-APT1W:1:1112:16408:16903	M01896:14:000000000-A7ERE:1:2108:26494:14112	M00595:54:000000000-A7CT0:1:2116:16721:16745	M01896:2:000000000-A69JN:1:1112:28320:10472	M01896:15:000000000-A7EN9:1:1116:16904:20857	M00123:52:000000000-APT1W:1:1114:28332:16660	M01896:14:000000000-A7ERE:1:1116:24221:9779	M00595:54:000000000-A7CT0:1:1110:22980:22948	M00123:38:000000000-AN6VN:1:2114:18252:15338	M00123:52:000000000-APT1W:1:2102:11153:13629	M00123:52:000000000-APT1W:1:1112:5921:10421	M00123:51:000000000-APU28:1:1108:6486:18922	M00123:38:000000000-AN6VN:1:2104:17791:18102	M00123:51:000000000-APU28:1:2104:15759:17563	M00595:54:000000000-A7CT0:1:1116:23674:5653	M00595:54:000000000-A7CT0:1:1101:26032:11079	M01896:2:000000000-A69JN:1:2109:6854:8655	M00595:54:000000000-A7CT0:1:2108:18593:4487	M01896:15:000000000-A7EN9:1:1116:3791:15416	M00123:51:000000000-APU28:1:1114:18606:13528	M00123:52:000000000-APT1W:1:2117:6783:20879	M00123:38:000000000-AN6VN:1:2113:16241:5489	M00595:54:000000000-A7CT0:1:1112:21297:24067	M01896:2:000000000-A69JN:1:2116:16415:3417	M01896:2:000000000-A69JN:1:1101:8873:5605	M01896:2:000000000-A69JN:1:1108:15060:4144	M00595:54:000000000-A7CT0:1:1113:20923:4854	M01896:2:000000000-A69JN:1:1113:11402:7711	M01896:2:000000000-A69JN:1:1109:20038:5474	M00123:38:000000000-AN6VN:1:1110:15893:4423	M00123:52:000000000-APT1W:1:2102:16164:5896	M00123:38:000000000-AN6VN:1:1112:16112:11937	M00595:54:000000000-A7CT0:1:1110:7942:17928	M01896:2:000000000-A69JN:1:1103:8813:21761	M00595:54:000000000-A7CT0:1:2104:13698:16777	M00123:51:000000000-APU28:1:1114:21617:6508	M00595:54:000000000-A7CT0:1:1112:27256:17984	M00123:38:000000000-AN6VN:1:2101:22717:11958	M01896:14:000000000-A7ERE:1:1101:15762:15920	M00123:52:000000000-APT1W:1:2117:7158:11421	M00123:38:000000000-AN6VN:1:1112:15395:11558	M00123:51:000000000-APU28:1:2107:22357:4604	M00123:51:000000000-APU28:1:1112:27313:10615	M00123:38:000000000-AN6VN:1:2103:16213:21269	M00123:52:000000000-APT1W:1:2108:17441:14139	M01896:14:000000000-A7ERE:1:2117:22030:9089	M01896:15:000000000-A7EN9:1:1112:17157:16374	M01896:14:000000000-A7ERE:1:2117:17986:4235	M01896:15:000000000-A7EN9:1:1115:20740:15629	M01896:2:000000000-A69JN:1:1101:23627:4564	M00123:38:000000000-AN6VN:1:1117:14443:10372	M00123:51:000000000-APU28:1:2116:11553:21168	M00123:52:000000000-APT1W:1:2103:20754:4300	M00595:54:000000000-A7CT0:1:2109:20430:6222	M01896:2:000000000-A69JN:1:2101:26033:5835	M00123:51:000000000-APU28:1:1111:23946:11286	M00123:52:000000000-APT1W:1:1107:21649:5416	M01896:2:000000000-A69JN:1:1117:21148:4908	M01896:14:000000000-A7ERE:1:1106:5287:16051	M00595:54:000000000-A7CT0:1:2113:21459:11191	M00123:52:000000000-APT1W:1:1105:20214:8526	M00123:51:000000000-APU28:1:1117:11802:4300	M00123:38:000000000-AN6VN:1:1102:21695:9765	M01896:2:000000000-A69JN:1:1106:11305:24822	M01896:15:000000000-A7EN9:1:2118:5965:19753	M01896:14:000000000-A7ERE:1:1114:21705:19862	M01896:2:000000000-A69JN:1:2103:19150:12119	M01896:14:000000000-A7ERE:1:1117:21684:9190	M00123:51:000000000-APU28:1:2112:22336:21583	M00123:52:000000000-APT1W:1:2106:25819:20239	M00123:52:000000000-APT1W:1:1104:25732:15925	M00595:54:000000000-A7CT0:1:1106:8475:16136	M01896:15:000000000-A7EN9:1:1116:19022:13702	M00595:54:000000000-A7CT0:1:1116:11527:10069	M00123:52:000000000-APT1W:1:1107:26007:17464	M00123:38:000000000-AN6VN:1:2117:16626:11660	M01896:15:000000000-A7EN9:1:1108:8006:21097	M00123:51:000000000-APU28:1:1107:15425:11291	M00123:38:000000000-AN6VN:1:1109:7632:9192	M00123:51:000000000-APU28:1:1104:15684:3727	M00123:52:000000000-APT1W:1:2108:22893:15017	M00595:54:000000000-A7CT0:1:1104:6831:11121	M01896:2:000000000-A69JN:1:1105:25840:10605	M00595:54:000000000-A7CT0:1:1118:24765:15319	M01896:14:000000000-A7ERE:1:1116:21039:11495	M01896:2:000000000-A69JN:1:2102:20860:16442	M00595:54:000000000-A7CT0:1:1108:22178:17742	M00123:51:000000000-APU28:1:1114:25324:7347	M00123:38:000000000-AN6VN:1:2104:12380:2547	M01896:15:000000000-A7EN9:1:1112:10678:17958	M00595:54:000000000-A7CT0:1:1101:24257:18025	M00123:51:000000000-APU28:1:1119:25397:14307	M00595:54:000000000-A7CT0:1:2119:12689:16607	M01896:14:000000000-A7ERE:1:2105:3868:10592	M01896:14:000000000-A7ERE:1:2101:18809:17052	M00595:54:000000000-A7CT0:1:1106:9160:19400	M00595:54:000000000-A7CT0:1:2113:21748:13804	M00123:38:000000000-AN6VN:1:2109:16328:15915	M00595:54:000000000-A7CT0:1:1115:18100:17567	M01896:2:000000000-A69JN:1:1105:8519:8858	M00123:52:000000000-APT1W:1:1113:18940:10222	M01896:15:000000000-A7EN9:1:2114:10380:23095	M01896:14:000000000-A7ERE:1:1108:19430:10932	M00123:52:000000000-APT1W:1:2116:7509:13397	M01896:14:000000000-A7ERE:1:1118:12602:24771	M00123:52:000000000-APT1W:1:1112:17343:18729	M01896:14:000000000-A7ERE:1:1116:6491:11953	M01896:14:000000000-A7ERE:1:2118:8113:6642	M00123:51:000000000-APU28:1:1118:4323:11810	M00123:51:000000000-APU28:1:1105:20868:10783	M01896:2:000000000-A69JN:1:1105:17729:3408	M00123:51:000000000-APU28:1:2104:10045:9255	M00123:51:000000000-APU28:1:2112:15720:7860	M01896:14:000000000-A7ERE:1:2105:12999:11837	M00123:51:000000000-APU28:1:2104:10429:21329	M00123:38:000000000-AN6VN:1:1112:19968:24750	M01896:14:000000000-A7ERE:1:2113:12714:17195	M01896:15:000000000-A7EN9:1:2106:8197:12126	M00123:51:000000000-APU28:1:1105:20995:24889	M01896:15:000000000-A7EN9:1:2114:13128:16014	M01896:14:000000000-A7ERE:1:2118:20522:12342	M00123:52:000000000-APT1W:1:1106:12675:17603	M00123:51:000000000-APU28:1:2105:27443:15162	M01896:2:000000000-A69JN:1:1114:12988:16318	M00595:54:000000000-A7CT0:1:1110:23423:21972	M00123:52:000000000-APT1W:1:1111:10971:12103	M00123:51:000000000-APU28:1:1118:4172:10834	M00123:38:000000000-AN6VN:1:1103:11506:11465	M00595:54:000000000-A7CT0:1:1111:23962:12265	M01896:15:000000000-A7EN9:1:2110:22113:4475	M00595:54:000000000-A7CT0:1:1105:26002:5444	M00595:54:000000000-A7CT0:1:2112:14859:4346	M00595:54:000000000-A7CT0:1:1119:12269:17702	M01896:15:000000000-A7EN9:1:1115:9901:13509	M01896:15:000000000-A7EN9:1:1116:26980:14415	M00595:54:000000000-A7CT0:1:1104:26344:7602	M00123:52:000000000-APT1W:1:1106:22268:17577	M00123:38:000000000-AN6VN:1:2110:15401:15283	M00123:38:000000000-AN6VN:1:1112:14089:18471	M01896:14:000000000-A7ERE:1:1111:9369:12829	M00595:54:000000000-A7CT0:1:1113:18962:13995	M00595:54:000000000-A7CT0:1:1116:19738:20910	M01896:14:000000000-A7ERE:1:1115:4368:11317	M00595:54:000000000-A7CT0:1:1106:22477:11828	M01896:2:000000000-A69JN:1:2119:9950:2210	M01896:2:000000000-A69JN:1:2110:9560:18334	M00123:38:000000000-AN6VN:1:1101:14476:4888	M01896:15:000000000-A7EN9:1:1102:9592:13426	M01896:14:000000000-A7ERE:1:1110:10155:2190	M00595:54:000000000-A7CT0:1:2104:16874:15875	M00595:54:000000000-A7CT0:1:2115:16418:7417	M01896:14:000000000-A7ERE:1:1111:20032:11852	M01896:14:000000000-A7ERE:1:1102:6240:12380	M00123:38:000000000-AN6VN:1:1112:20213:13238	M00595:54:000000000-A7CT0:1:1106:21952:20510	M00595:54:000000000-A7CT0:1:2109:20381:17690	M00123:51:000000000-APU28:1:2111:23917:3963	M00595:54:000000000-A7CT0:1:2101:14334:11723	M00123:38:000000000-AN6VN:1:2101:6383:20985	M00123:51:000000000-APU28:1:2108:11793:22178	M00123:38:000000000-AN6VN:1:2109:27824:9638	M01896:15:000000000-A7EN9:1:1102:28523:10958	M00123:38:000000000-AN6VN:1:1106:5176:12536	M01896:14:000000000-A7ERE:1:2115:27701:7682	M00123:52:000000000-APT1W:1:1104:27840:14969	M01896:15:000000000-A7EN9:1:1104:20511:14879	M00595:54:000000000-A7CT0:1:1108:23853:15892	M01896:2:000000000-A69JN:1:1112:7876:4291	M01896:14:000000000-A7ERE:1:1119:24230:7396	M00123:52:000000000-APT1W:1:1112:24499:10478	M00123:52:000000000-APT1W:1:2112:25750:11081	M01896:2:000000000-A69JN:1:1108:14686:15194	M00123:51:000000000-APU28:1:1112:18006:23924	M00595:54:000000000-A7CT0:1:1119:9072:22599	M00123:38:000000000-AN6VN:1:2111:17939:4607	M00595:54:000000000-A7CT0:1:1105:28149:15295	M01896:14:000000000-A7ERE:1:2112:11722:15320	M00595:54:000000000-A7CT0:1:1101:20640:6175	M00123:51:000000000-APU28:1:1104:11308:16604	M00123:38:000000000-AN6VN:1:2112:21269:7807	M01896:14:000000000-A7ERE:1:1117:10434:10114	M00123:38:000000000-AN6VN:1:2111:9353:5613	M01896:2:000000000-A69JN:1:1116:5396:16033	M00595:54:000000000-A7CT0:1:1105:18392:19605	M00123:51:000000000-APU28:1:2107:10365:10549	M01896:15:000000000-A7EN9:1:2111:6761:13764	M00123:52:000000000-APT1W:1:1102:11764:3626	M00595:54:000000000-A7CT0:1:1114:6819:6528	M01896:14:000000000-A7ERE:1:1109:23258:8553	M01896:14:000000000-A7ERE:1:2105:20698:11352	M00123:51:000000000-APU28:1:1106:21679:8239	M00595:54:000000000-A7CT0:1:1102:25567:18151	M01896:14:000000000-A7ERE:1:1103:9627:6194	M00123:52:000000000-APT1W:1:2116:4301:15115	M00123:51:000000000-APU28:1:2106:21830:12886	M00595:54:000000000-A7CT0:1:1117:12825:22467	M01896:15:000000000-A7EN9:1:1112:18074:17361	M00123:51:000000000-APU28:1:2107:20407:23459	M01896:14:000000000-A7ERE:1:1112:8362:14830	M01896:15:000000000-A7EN9:1:1116:6877:15830	M01896:15:000000000-A7EN9:1:2115:9826:20787	M01896:2:000000000-A69JN:1:1111:24816:13969	M00123:38:000000000-AN6VN:1:2111:17911:3404	M00123:52:000000000-APT1W:1:2118:7685:5080	M00123:52:000000000-APT1W:1:2101:9512:18793	M00595:54:000000000-A7CT0:1:1106:13443:15896	M00123:51:000000000-APU28:1:2107:6550:6800	M00123:52:000000000-APT1W:1:2102:17587:23167	M00595:54:000000000-A7CT0:1:2111:7508:11726	M00123:38:000000000-AN6VN:1:1115:25325:10444	M00123:51:000000000-APU28:1:2104:23663:13095	M01896:2:000000000-A69JN:1:1104:17128:23858	M01896:14:000000000-A7ERE:1:2117:7573:17496	M01896:2:000000000-A69JN:1:1106:18777:3736	M00595:54:000000000-A7CT0:1:1118:24030:16302	M00595:54:000000000-A7CT0:1:1105:26199:18150	M00123:52:000000000-APT1W:1:2110:18009:15069	M00123:52:000000000-APT1W:1:1111:14054:13564	M00123:51:000000000-APU28:1:1104:13226:14810	M00123:38:000000000-AN6VN:1:1116:3767:12569	M00123:51:000000000-APU28:1:1109:22887:12188	M01896:14:000000000-A7ERE:1:2105:9722:3043	M00123:51:000000000-APU28:1:1117:21604:8071	M01896:15:000000000-A7EN9:1:1109:4139:6201	M00123:51:000000000-APU28:1:2115:16865:12402	M00123:52:000000000-APT1W:1:2101:10100:15359	M00123:38:000000000-AN6VN:1:2118:18816:13297	M01896:15:000000000-A7EN9:1:1102:23152:22704	M01896:15:000000000-A7EN9:1:2107:7652:5074	M01896:15:000000000-A7EN9:1:2104:3732:15885	M00123:38:000000000-AN6VN:1:2115:16616:8015	M00123:38:000000000-AN6VN:1:2117:20425:4817	M01896:2:000000000-A69JN:1:1106:4014:13352	M00595:54:000000000-A7CT0:1:1105:22059:16019	M01896:14:000000000-A7ERE:1:1118:12397:3226	M01896:14:000000000-A7ERE:1:1101:26891:11199	M01896:15:000000000-A7EN9:1:2102:4765:8453	M01896:15:000000000-A7EN9:1:1114:8378:10204	M01896:2:000000000-A69JN:1:1101:14631:14283	M00123:52:000000000-APT1W:1:1114:11805:18976	M00123:51:000000000-APU28:1:1110:18398:24318	M00123:51:000000000-APU28:1:1111:7972:4565	M00123:38:000000000-AN6VN:1:2117:21408:4874	M00123:52:000000000-APT1W:1:2112:22655:14798	M01896:14:000000000-A7ERE:1:1118:18755:8186	M01896:2:000000000-A69JN:1:1107:12171:23832	M00123:38:000000000-AN6VN:1:2111:20707:4580	M01896:14:000000000-A7ERE:1:1113:5985:11510	M01896:2:000000000-A69JN:1:1116:16688:14317	M00123:52:000000000-APT1W:1:2110:15540:19752	M00123:52:000000000-APT1W:1:2117:21181:17540	M00123:52:000000000-APT1W:1:1116:24291:11749	M01896:2:000000000-A69JN:1:1114:11854:11703	M00123:51:000000000-APU28:1:1103:23800:15230	M01896:2:000000000-A69JN:1:2116:15471:4418	M00123:52:000000000-APT1W:1:1109:17878:2487	M00123:52:000000000-APT1W:1:1106:14964:24559	M00123:51:000000000-APU28:1:1102:18001:8209	M00595:54:000000000-A7CT0:1:1111:24313:20427	M01896:15:000000000-A7EN9:1:1112:12870:10519	M00123:52:000000000-APT1W:1:1106:13392:17332	M01896:2:000000000-A69JN:1:1108:20033:16248	M00123:52:000000000-APT1W:1:2119:11898:13139	M00123:52:000000000-APT1W:1:2114:18501:12985	M01896:14:000000000-A7ERE:1:1116:26001:10414	M00123:51:000000000-APU28:1:1113:4396:6376	M00123:52:000000000-APT1W:1:1104:9894:20840	M01896:14:000000000-A7ERE:1:2104:8432:14239	M00595:54:000000000-A7CT0:1:1101:16562:6110	M01896:15:000000000-A7EN9:1:1116:16678:12816	M00123:52:000000000-APT1W:1:1114:12625:8003	M00595:54:000000000-A7CT0:1:1108:10658:18719	M00123:52:000000000-APT1W:1:1106:19905:13211	M00123:51:000000000-APU28:1:1118:18573:9736	M00123:51:000000000-APU28:1:2119:19367:24588	M00123:38:000000000-AN6VN:1:1118:18474:9049	M00595:54:000000000-A7CT0:1:1114:17850:16978	M01896:2:000000000-A69JN:1:1101:19066:7735	M00595:54:000000000-A7CT0:1:1113:21757:9774	M01896:15:000000000-A7EN9:1:1116:13235:24977	M01896:15:000000000-A7EN9:1:2114:18069:13084	M00123:51:000000000-APU28:1:2110:7277:4317	M00595:54:000000000-A7CT0:1:2109:20057:20505	M00123:52:000000000-APT1W:1:1105:16229:13875	M00123:51:000000000-APU28:1:1107:6216:8850	M00123:38:000000000-AN6VN:1:2101:14762:5908	M00123:38:000000000-AN6VN:1:2117:7030:18371	M01896:15:000000000-A7EN9:1:1105:20237:14641	M00123:51:000000000-APU28:1:2118:15021:21012	M01896:14:000000000-A7ERE:1:1111:17935:16630	M00123:52:000000000-APT1W:1:1107:7928:9799	M00123:38:000000000-AN6VN:1:1104:27849:16913	M00123:52:000000000-APT1W:1:1111:11103:7846	M00595:54:000000000-A7CT0:1:1112:8080:10539	M01896:15:000000000-A7EN9:1:1102:29607:13275	M01896:14:000000000-A7ERE:1:2116:14840:14155	M01896:2:000000000-A69JN:1:2118:18000:11365	M01896:15:000000000-A7EN9:1:2118:18281:16805	M01896:15:000000000-A7EN9:1:1116:21825:4671	M01896:14:000000000-A7ERE:1:2119:26080:9861	M00595:54:000000000-A7CT0:1:1103:20574:7833	M01896:14:000000000-A7ERE:1:1108:5388:17584	M00595:54:000000000-A7CT0:1:2109:21663:22736	M00595:54:000000000-A7CT0:1:2104:20995:19610	M00123:51:000000000-APU28:1:1114:5515:12200	M00123:52:000000000-APT1W:1:1107:19641:16718	M01896:14:000000000-A7ERE:1:1105:6199:15282	M00123:51:000000000-APU28:1:1115:18600:17358	M01896:2:000000000-A69JN:1:1105:22005:6981	M01896:15:000000000-A7EN9:1:1109:14344:15451	M00595:54:000000000-A7CT0:1:1107:16459:16231	M00595:54:000000000-A7CT0:1:2104:19833:17043	M00595:54:000000000-A7CT0:1:2104:8438:15372	M00595:54:000000000-A7CT0:1:1119:21853:12813	M01896:2:000000000-A69JN:1:1101:4781:11490	M00595:54:000000000-A7CT0:1:2110:14446:15134	M00123:38:000000000-AN6VN:1:2106:26531:15046	M00595:54:000000000-A7CT0:1:1102:10029:13479	M00595:54:000000000-A7CT0:1:2108:22804:4402	M01896:14:000000000-A7ERE:1:1115:21574:9931	M00595:54:000000000-A7CT0:1:1117:22093:4449	M01896:2:000000000-A69JN:1:2109:3326:15102	M00123:51:000000000-APU28:1:2112:13005:12271	M00595:54:000000000-A7CT0:1:2109:23352:7415	M01896:14:000000000-A7ERE:1:2113:19379:18364	M00123:38:000000000-AN6VN:1:2105:14680:12476	M00123:38:000000000-AN6VN:1:2108:25108:15039	M01896:14:000000000-A7ERE:1:1112:17756:18773	M01896:2:000000000-A69JN:1:2112:25433:9195	M00123:52:000000000-APT1W:1:1101:20977:7102	M00595:54:000000000-A7CT0:1:1105:14450:9706	M00595:54:000000000-A7CT0:1:1113:20197:19776	M00595:54:000000000-A7CT0:1:1115:21114:17295	M01896:2:000000000-A69JN:1:1106:27306:16966	M00595:54:000000000-A7CT0:1:1117:9564:20015	M01896:15:000000000-A7EN9:1:2114:11570:10958	M00595:54:000000000-A7CT0:1:1104:23528:16181	M01896:14:000000000-A7ERE:1:2113:24335:12799	M01896:15:000000000-A7EN9:1:2117:11953:9442	M01896:2:000000000-A69JN:1:1119:21113:14902	M00595:54:000000000-A7CT0:1:2102:18210:14561	M00595:54:000000000-A7CT0:1:1109:7722:8041	M00595:54:000000000-A7CT0:1:1103:11847:16580	M00595:54:000000000-A7CT0:1:2107:17254:17288	M00595:54:000000000-A7CT0:1:2118:13760:6089	M01896:14:000000000-A7ERE:1:1111:24608:8825	M00595:54:000000000-A7CT0:1:2105:12456:7529	M00123:51:000000000-APU28:1:2112:5284:14397	M00595:54:000000000-A7CT0:1:2111:12713:6771	M00123:52:000000000-APT1W:1:2113:24190:15069	M00123:51:000000000-APU28:1:2102:23163:12157	M01896:14:000000000-A7ERE:1:1101:11014:19083	M01896:14:000000000-A7ERE:1:1116:26365:4976	M00595:54:000000000-A7CT0:1:2110:17384:17389	M00595:54:000000000-A7CT0:1:1110:14696:2858	M00123:52:000000000-APT1W:1:1112:9225:12432	M01896:2:000000000-A69JN:1:2111:25249:19381	M00123:51:000000000-APU28:1:2103:12224:20010	M01896:2:000000000-A69JN:1:1110:8186:13653	M00123:51:000000000-APU28:1:1110:21183:11905	M00123:51:000000000-APU28:1:2104:15277:16907	M00123:38:000000000-AN6VN:1:2111:20403:5979	M00595:54:000000000-A7CT0:1:1111:19980:8446	M01896:15:000000000-A7EN9:1:1114:26451:5561	M01896:15:000000000-A7EN9:1:1104:11433:14684	M00123:52:000000000-APT1W:1:2105:22958:2945	M00123:38:000000000-AN6VN:1:2114:13647:19004	M00123:52:000000000-APT1W:1:2104:12697:20511	M00595:54:000000000-A7CT0:1:1104:22720:10912	M01896:15:000000000-A7EN9:1:2106:22063:10172	M00123:52:000000000-APT1W:1:1112:24407:23164	M01896:2:000000000-A69JN:1:1116:13841:3111	M00123:38:000000000-AN6VN:1:1114:23310:13018	M01896:15:000000000-A7EN9:1:1114:7826:12617	M01896:14:000000000-A7ERE:1:1113:20636:12428	M00123:51:000000000-APU28:1:2116:19780:11624	M00123:38:000000000-AN6VN:1:1114:21099:15532	M00123:51:000000000-APU28:1:1110:18520:2239	M00123:52:000000000-APT1W:1:2107:26693:9355	M00123:38:000000000-AN6VN:1:2113:24690:13029	M00595:54:000000000-A7CT0:1:1115:15794:21044	M00595:54:000000000-A7CT0:1:2106:12995:16568	M01896:15:000000000-A7EN9:1:1108:28492:18282	M01896:15:000000000-A7EN9:1:1102:18802:11361	M00123:52:000000000-APT1W:1:2110:27991:17689	M00595:54:000000000-A7CT0:1:2105:24872:17394	M00123:52:000000000-APT1W:1:1110:25682:13241	M00123:52:000000000-APT1W:1:2117:8892:6481	M00123:38:000000000-AN6VN:1:1117:17738:18015	M00123:51:000000000-APU28:1:2116:9982:18093	M01896:2:000000000-A69JN:1:2109:18329:20862	M00595:54:000000000-A7CT0:1:2105:14952:2564	M00123:38:000000000-AN6VN:1:1117:21189:2554	M00123:51:000000000-APU28:1:2102:27275:21077	M00595:54:000000000-A7CT0:1:2105:14808:13949	M01896:14:000000000-A7ERE:1:2104:23319:3858	M01896:15:000000000-A7EN9:1:2104:6509:10411	M01896:2:000000000-A69JN:1:2112:10363:8666	M01896:14:000000000-A7ERE:1:1104:15126:7342	M01896:2:000000000-A69JN:1:2104:28198:10850	M00123:51:000000000-APU28:1:2101:21076:5169	M00123:52:000000000-APT1W:1:1107:16342:6457	M01896:15:000000000-A7EN9:1:1113:24205:9033	M00123:52:000000000-APT1W:1:2119:10064:16299	M00595:54:000000000-A7CT0:1:1105:20465:10864	M00595:54:000000000-A7CT0:1:1112:21059:3254	M01896:15:000000000-A7EN9:1:1108:8446:5677	M00123:51:000000000-APU28:1:1114:10254:12794	M00595:54:000000000-A7CT0:1:1103:17920:15505	M00595:54:000000000-A7CT0:1:1117:17000:13623	M00123:38:000000000-AN6VN:1:1113:28860:11398	M01896:14:000000000-A7ERE:1:1111:5797:16978	M00123:51:000000000-APU28:1:1114:6967:2340	M00123:38:000000000-AN6VN:1:2106:25140:17918	M00595:54:000000000-A7CT0:1:2116:6087:10179	M01896:14:000000000-A7ERE:1:1107:26440:10637	M01896:14:000000000-A7ERE:1:2116:21346:17781	M00123:38:000000000-AN6VN:1:1113:8219:13078	M01896:2:000000000-A69JN:1:1118:17722:10385	M00595:54:000000000-A7CT0:1:1104:11275:20567	M00595:54:000000000-A7CT0:1:1110:21506:6437	M01896:14:000000000-A7ERE:1:2109:8765:4656	M01896:14:000000000-A7ERE:1:1102:19681:9309	M01896:15:000000000-A7EN9:1:2102:9875:24881	M00123:52:000000000-APT1W:1:2118:3830:11804	M01896:14:000000000-A7ERE:1:1107:10862:8693	M01896:2:000000000-A69JN:1:1107:21133:6799	M01896:14:000000000-A7ERE:1:2115:15739:11585	M00123:51:000000000-APU28:1:1109:24749:9320	M00123:52:000000000-APT1W:1:2114:24332:16712	M00595:54:000000000-A7CT0:1:2109:19149:22780	M00123:38:000000000-AN6VN:1:2102:17922:4557	M00123:51:000000000-APU28:1:1105:25321:16212	M00123:52:000000000-APT1W:1:1105:26649:7987	M00123:38:000000000-AN6VN:1:1117:24195:4163	M00595:54:000000000-A7CT0:1:2116:7076:11746	M01896:2:000000000-A69JN:1:2109:22377:4886	M00595:54:000000000-A7CT0:1:2103:13694:16545	M00123:38:000000000-AN6VN:1:2102:12812:21893	M00123:38:000000000-AN6VN:1:1117:13265:7922	M00595:54:000000000-A7CT0:1:2118:14208:3639	M01896:14:000000000-A7ERE:1:1106:23008:17479	M00595:54:000000000-A7CT0:1:2111:16019:7904	M00123:38:000000000-AN6VN:1:1112:20343:19920	M00595:54:000000000-A7CT0:1:1104:9438:21608	M00123:52:000000000-APT1W:1:1101:9881:24965	M00123:38:000000000-AN6VN:1:1106:8898:18843	M00595:54:000000000-A7CT0:1:2102:14284:17482	M00123:51:000000000-APU28:1:2104:17734:4072	M01896:14:000000000-A7ERE:1:1104:26479:6953	M00595:54:000000000-A7CT0:1:1113:13762:13098	M00123:51:000000000-APU28:1:1108:12622:3855	M00595:54:000000000-A7CT0:1:1103:13908:24409	M00123:52:000000000-APT1W:1:2119:12982:6191	M01896:14:000000000-A7ERE:1:2113:7395:16943	M00595:54:000000000-A7CT0:1:1113:26160:11442	M00123:51:000000000-APU28:1:1109:15968:20342	M00123:51:000000000-APU28:1:1115:14514:14948	M01896:15:000000000-A7EN9:1:2101:17819:12771	M01896:15:000000000-A7EN9:1:2104:23616:9510	M00123:51:000000000-APU28:1:2115:18323:8275	M01896:15:000000000-A7EN9:1:1116:15587:17197	M00595:54:000000000-A7CT0:1:1110:4734:15396	M01896:15:000000000-A7EN9:1:1102:8759:8394	M01896:2:000000000-A69JN:1:2110:7254:12331	M00595:54:000000000-A7CT0:1:1104:17686:17046	M01896:14:000000000-A7ERE:1:1101:20352:15905	M01896:14:000000000-A7ERE:1:2104:21421:8950	M00595:54:000000000-A7CT0:1:2115:8857:14838	M01896:15:000000000-A7EN9:1:1102:20894:9115	M00123:51:000000000-APU28:1:2115:13020:19042	M00123:52:000000000-APT1W:1:2117:6964:9198	M00123:51:000000000-APU28:1:2105:25296:22610	M00595:54:000000000-A7CT0:1:1114:17978:14836	M01896:14:000000000-A7ERE:1:2110:8356:4148	M00123:38:000000000-AN6VN:1:1107:22086:8918	M00595:54:000000000-A7CT0:1:1106:7736:6662	M00123:51:000000000-APU28:1:1111:20359:10945	M00123:38:000000000-AN6VN:1:2117:16067:15475	M01896:15:000000000-A7EN9:1:2118:13175:7332	M00123:52:000000000-APT1W:1:1109:23029:11313	M01896:2:000000000-A69JN:1:1108:24953:20279	M00123:52:000000000-APT1W:1:2107:13057:4747	M00123:38:000000000-AN6VN:1:2107:13361:18364	M00595:54:000000000-A7CT0:1:1102:8429:10370	M00123:51:000000000-APU28:1:1109:6204:12653	M01896:14:000000000-A7ERE:1:2103:12459:13632	M00595:54:000000000-A7CT0:1:1111:21519:11800	M00123:51:000000000-APU28:1:1117:13984:24367	M00123:51:000000000-APU28:1:1115:14140:3483	M01896:2:000000000-A69JN:1:2114:19819:9697	M00123:51:000000000-APU28:1:2110:12381:7034	M00123:38:000000000-AN6VN:1:2114:24668:3682	M01896:14:000000000-A7ERE:1:1110:13018:14428	M01896:14:000000000-A7ERE:1:1105:3388:9688	M01896:2:000000000-A69JN:1:1103:21977:14194	M00123:38:000000000-AN6VN:1:1108:16914:3484	M00595:54:000000000-A7CT0:1:1107:16011:6235	M01896:14:000000000-A7ERE:1:2104:20083:18978	M01896:2:000000000-A69JN:1:2114:18463:5648	M01896:2:000000000-A69JN:1:1113:24118:5853	M00595:54:000000000-A7CT0:1:1107:21899:15517	M00123:51:000000000-APU28:1:1106:25620:3738	M01896:2:000000000-A69JN:1:2119:17972:17035	M00595:54:000000000-A7CT0:1:1112:12964:14065	M00123:52:000000000-APT1W:1:2104:9274:16761	M01896:14:000000000-A7ERE:1:2117:9460:14184	M00595:54:000000000-A7CT0:1:1101:26212:17484	M00595:54:000000000-A7CT0:1:1106:27339:15621	M01896:14:000000000-A7ERE:1:1111:9521:18781	M00595:54:000000000-A7CT0:1:1113:25559:16107	M00123:38:000000000-AN6VN:1:2109:14988:2719	M01896:14:000000000-A7ERE:1:2116:11061:21467	M00123:52:000000000-APT1W:1:2112:7694:12813	M00595:54:000000000-A7CT0:1:1114:9119:13843	M00123:52:000000000-APT1W:1:1108:20323:13279	M00595:54:000000000-A7CT0:1:1106:12838:19620	M00595:54:000000000-A7CT0:1:2110:23706:17422	M00595:54:000000000-A7CT0:1:1112:21982:20094	M00123:38:000000000-AN6VN:1:1104:23127:9142	M00123:51:000000000-APU28:1:2115:12831:16213	M00123:51:000000000-APU28:1:1115:4252:15039	M00595:54:000000000-A7CT0:1:1109:11960:15001	M00123:38:000000000-AN6VN:1:1101:14409:12793	M00595:54:000000000-A7CT0:1:1107:11970:21794	M00595:54:000000000-A7CT0:1:2110:17813:4088	M01896:14:000000000-A7ERE:1:1109:5455:18708	M00595:54:000000000-A7CT0:1:2111:6626:10910	M01896:14:000000000-A7ERE:1:1114:19371:24919	M01896:2:000000000-A69JN:1:2102:19883:19924	M01896:15:000000000-A7EN9:1:1113:13197:10972	M00595:54:000000000-A7CT0:1:1107:26952:11974	M01896:14:000000000-A7ERE:1:1113:21959:16941	M00123:52:000000000-APT1W:1:1118:25832:16512	M01896:15:000000000-A7EN9:1:1109:20723:4937	M00595:54:000000000-A7CT0:1:2113:17819:10653	M00123:38:000000000-AN6VN:1:1107:10683:19934	M00595:54:000000000-A7CT0:1:1106:20153:17616	M01896:14:000000000-A7ERE:1:1115:10888:8919	M00123:38:000000000-AN6VN:1:1105:6671:14314	M01896:15:000000000-A7EN9:1:2115:12106:22599	M00123:51:000000000-APU28:1:1101:18485:3045	M00123:38:000000000-AN6VN:1:2106:6070:21871	M00123:38:000000000-AN6VN:1:1108:6487:17099	M00595:54:000000000-A7CT0:1:2106:25057:11456	M00123:52:000000000-APT1W:1:2111:23757:19458	M00123:38:000000000-AN6VN:1:2112:12869:18732	M01896:15:000000000-A7EN9:1:2106:4904:15176	M00595:54:000000000-A7CT0:1:1104:12398:15930	M01896:15:000000000-A7EN9:1:2111:24590:8480	M00123:52:000000000-APT1W:1:1119:10071:17766	M01896:2:000000000-A69JN:1:2108:12054:15639	M00595:54:000000000-A7CT0:1:1103:7597:10663	M01896:14:000000000-A7ERE:1:2101:12505:21363	M00595:54:000000000-A7CT0:1:2114:27079:14445	M00595:54:000000000-A7CT0:1:1109:17514:13329	M00595:54:000000000-A7CT0:1:1109:7846:21099	M00595:54:000000000-A7CT0:1:2115:23773:11205	M00595:54:000000000-A7CT0:1:1101:13845:7819	M00595:54:000000000-A7CT0:1:1104:23173:17310	M01896:14:000000000-A7ERE:1:1118:12147:18327	M01896:2:000000000-A69JN:1:1115:14220:22990	M01896:14:000000000-A7ERE:1:1109:4037:9500	M00595:54:000000000-A7CT0:1:1102:20087:16410	M00123:51:000000000-APU28:1:1104:16029:12206	M00595:54:000000000-A7CT0:1:1105:7936:6082	M00595:54:000000000-A7CT0:1:2110:11641:17947	M00123:38:000000000-AN6VN:1:2117:28730:13294	M00123:52:000000000-APT1W:1:2118:8736:12883	M00123:52:000000000-APT1W:1:1115:25834:7931	M01896:15:000000000-A7EN9:1:2103:13659:7747	M01896:2:000000000-A69JN:1:2117:27500:7010	M00123:38:000000000-AN6VN:1:1107:19179:18888	M01896:15:000000000-A7EN9:1:1116:16960:11118	M01896:2:000000000-A69JN:1:2109:19311:7234	M00123:51:000000000-APU28:1:2103:26334:19939	M01896:15:000000000-A7EN9:1:2118:13369:24495	M01896:2:000000000-A69JN:1:2115:6112:17760	M00595:54:000000000-A7CT0:1:2110:16451:20152	M01896:14:000000000-A7ERE:1:1108:9050:8301	M01896:2:000000000-A69JN:1:2113:23762:7768	M01896:15:000000000-A7EN9:1:1105:20308:14251	M00123:38:000000000-AN6VN:1:1109:6343:4304	M01896:14:000000000-A7ERE:1:1107:9398:5647	M01896:14:000000000-A7ERE:1:1105:20293:19736	M00123:51:000000000-APU28:1:1115:18172:9047	M00123:38:000000000-AN6VN:1:1114:6851:12014	M01896:2:000000000-A69JN:1:1112:21235:13924	M00123:51:000000000-APU28:1:2119:9749:16927	M01896:15:000000000-A7EN9:1:1115:24634:14233	M00595:54:000000000-A7CT0:1:1108:9493:8892	M00123:38:000000000-AN6VN:1:2115:19114:19487	M00123:38:000000000-AN6VN:1:1114:23135:5178	M00123:51:000000000-APU28:1:2106:14789:12387	M00123:38:000000000-AN6VN:1:1108:10215:10684	M00123:51:000000000-APU28:1:2110:15140:18187	M01896:2:000000000-A69JN:1:1107:20804:20394	M01896:14:000000000-A7ERE:1:1109:9631:13369	M01896:14:000000000-A7ERE:1:2109:26611:14554	M01896:2:000000000-A69JN:1:1102:8990:19057	M00123:52:000000000-APT1W:1:2103:29089:13084	M01896:14:000000000-A7ERE:1:2109:11179:14771	M00123:52:000000000-APT1W:1:1109:7633:8029	M01896:15:000000000-A7EN9:1:1102:18602:6151	M00123:52:000000000-APT1W:1:2101:14576:18551	M00123:51:000000000-APU28:1:1116:27278:16203	M00123:51:000000000-APU28:1:1116:22714:20007	M00123:51:000000000-APU28:1:2105:23480:3129	M00595:54:000000000-A7CT0:1:1110:14897:6511	M00595:54:000000000-A7CT0:1:2104:21581:9015	M00123:51:000000000-APU28:1:2119:8379:10898	M00123:51:000000000-APU28:1:1103:11747:24317	M00123:51:000000000-APU28:1:2114:27110:7777	M00123:52:000000000-APT1W:1:2105:12967:22233	M00123:52:000000000-APT1W:1:1106:7148:21543	M01896:2:000000000-A69JN:1:1104:16338:17596	M01896:14:000000000-A7ERE:1:2113:5981:12562	M01896:2:000000000-A69JN:1:1111:11953:9349	M01896:14:000000000-A7ERE:1:2109:11476:6521	M01896:2:000000000-A69JN:1:2105:20896:13260	M01896:15:000000000-A7EN9:1:2118:12404:10399	M01896:14:000000000-A7ERE:1:2101:3559:14853	M01896:15:000000000-A7EN9:1:1112:25424:15737	M01896:14:000000000-A7ERE:1:2119:21043:16661	M01896:2:000000000-A69JN:1:2115:28650:17910	M00123:38:000000000-AN6VN:1:2103:6551:13015	M01896:14:000000000-A7ERE:1:2101:21891:9664	M00123:52:000000000-APT1W:1:1101:25877:21127	M01896:14:000000000-A7ERE:1:2110:24912:4488	M00123:51:000000000-APU28:1:2117:27786:19514	M00123:38:000000000-AN6VN:1:2102:14840:23876	M00123:38:000000000-AN6VN:1:1119:24131:17291	M01896:15:000000000-A7EN9:1:1116:14984:24904	M01896:14:000000000-A7ERE:1:2108:17872:16647	M01896:2:000000000-A69JN:1:2114:23738:15683	M00123:51:000000000-APU28:1:1114:24107:11753	M01896:15:000000000-A7EN9:1:1104:11330:21567	M00123:52:000000000-APT1W:1:1110:6821:8873	M00123:52:000000000-APT1W:1:1117:19026:3958	M00123:51:000000000-APU28:1:2115:20601:10618	M00123:52:000000000-APT1W:1:2116:11819:9114	M00123:51:000000000-APU28:1:2112:12468:20908	M01896:2:000000000-A69JN:1:2102:13135:21754	M01896:14:000000000-A7ERE:1:1110:28307:12521	M00123:38:000000000-AN6VN:1:2104:26757:6457	M01896:14:000000000-A7ERE:1:2104:6394:9909	M00595:54:000000000-A7CT0:1:1105:14619:15721	M00595:54:000000000-A7CT0:1:2111:6525:14748	M00595:54:000000000-A7CT0:1:1104:12554:22548	M00123:38:000000000-AN6VN:1:1111:12359:4299	M00123:38:000000000-AN6VN:1:2113:6283:6867	M01896:2:000000000-A69JN:1:2110:17742:16180	M01896:15:000000000-A7EN9:1:2106:8857:7510	M00123:51:000000000-APU28:1:1108:4107:11992	M01896:14:000000000-A7ERE:1:1116:9476:19616	M00595:54:000000000-A7CT0:1:1112:24627:21168	M00595:54:000000000-A7CT0:1:1111:4993:15393	M00123:52:000000000-APT1W:1:1106:17166:15496	M01896:15:000000000-A7EN9:1:1116:17604:15834	M00123:38:000000000-AN6VN:1:2103:11489:8663	M01896:15:000000000-A7EN9:1:1116:19259:22273	M01896:15:000000000-A7EN9:1:1116:10772:24781	M00123:52:000000000-APT1W:1:2107:14357:15776	M00123:51:000000000-APU28:1:1104:10557:7836	M00595:54:000000000-A7CT0:1:1111:15830:3700	M00595:54:000000000-A7CT0:1:1117:26084:5573	M00123:38:000000000-AN6VN:1:1115:17271:2804	M00123:52:000000000-APT1W:1:2111:9286:3731	M00123:52:000000000-APT1W:1:2115:15386:7034	M00123:51:000000000-APU28:1:2114:19432:11174	M00595:54:000000000-A7CT0:1:1110:23774:5304	M01896:14:000000000-A7ERE:1:2116:21303:15008	M00123:38:000000000-AN6VN:1:2114:14893:24253	M00123:51:000000000-APU28:1:1107:15193:18626	M01896:14:000000000-A7ERE:1:2116:7088:14220	M00595:54:000000000-A7CT0:1:2115:16005:10169	M00595:54:000000000-A7CT0:1:1108:11548:6170	M01896:14:000000000-A7ERE:1:1102:25282:23130	M00595:54:000000000-A7CT0:1:2102:23747:11901	M01896:2:000000000-A69JN:1:1113:20295:14313	M00123:52:000000000-APT1W:1:1104:8650:16401	M00595:54:000000000-A7CT0:1:2112:15971:16692	M00595:54:000000000-A7CT0:1:2106:13265:17208	M00595:54:000000000-A7CT0:1:1112:23586:21888	M01896:15:000000000-A7EN9:1:1104:4168:7940	M01896:15:000000000-A7EN9:1:1102:16242:15734	M00595:54:000000000-A7CT0:1:2102:17228:4900	M00595:54:000000000-A7CT0:1:1115:19029:19228	M01896:15:000000000-A7EN9:1:2117:12464:14088	M00595:54:000000000-A7CT0:1:1102:10862:7741	M00595:54:000000000-A7CT0:1:1102:28726:13297	M00595:54:000000000-A7CT0:1:2115:10230:21014	M00595:54:000000000-A7CT0:1:2106:7999:17564	M00595:54:000000000-A7CT0:1:2102:20679:18528	M00595:54:000000000-A7CT0:1:1116:17201:6404	M01896:2:000000000-A69JN:1:1103:25449:10810	M00595:54:000000000-A7CT0:1:2114:13847:6671	M00595:54:000000000-A7CT0:1:2104:13724:7932	M01896:14:000000000-A7ERE:1:1101:21810:6528	M01896:2:000000000-A69JN:1:1107:13977:12153	M00123:38:000000000-AN6VN:1:1118:20055:14964	M00123:51:000000000-APU28:1:2105:5845:20707	M01896:15:000000000-A7EN9:1:1116:15274:4917	M01896:14:000000000-A7ERE:1:1112:15252:10761	M01896:2:000000000-A69JN:1:1101:23189:11730	M00123:52:000000000-APT1W:1:1112:24453:4454	M00123:51:000000000-APU28:1:2107:18952:21277	M01896:14:000000000-A7ERE:1:2117:14501:9434	M01896:14:000000000-A7ERE:1:1110:12566:17662	M01896:2:000000000-A69JN:1:2103:21282:8112	M01896:2:000000000-A69JN:1:2116:7633:3266	M01896:14:000000000-A7ERE:1:1119:10779:23868	M01896:2:000000000-A69JN:1:2109:11386:6902	M01896:14:000000000-A7ERE:1:1113:14755:5212	M00123:51:000000000-APU28:1:1111:25207:4456	M00595:54:000000000-A7CT0:1:1117:4649:12734	M01896:15:000000000-A7EN9:1:1116:9237:21393	M00123:51:000000000-APU28:1:2102:20252:14976	M00595:54:000000000-A7CT0:1:1108:13275:10437	M00123:52:000000000-APT1W:1:2116:18619:22382	M01896:15:000000000-A7EN9:1:2107:12429:24766	M00123:38:000000000-AN6VN:1:2106:24028:4761	M00123:52:000000000-APT1W:1:2110:27384:14847	M00595:54:000000000-A7CT0:1:1106:16673:19782	M01896:14:000000000-A7ERE:1:2116:15956:24949	M00123:38:000000000-AN6VN:1:2111:18787:20629	M00595:54:000000000-A7CT0:1:1112:18097:8109	M00123:38:000000000-AN6VN:1:2110:21393:14074	M01896:15:000000000-A7EN9:1:1116:11695:7771	M01896:15:000000000-A7EN9:1:1103:4942:15339	M01896:14:000000000-A7ERE:1:1108:11471:17169	M00595:54:000000000-A7CT0:1:1111:24424:8149	M00123:52:000000000-APT1W:1:2104:24913:13404	M01896:2:000000000-A69JN:1:1103:8832:15544	M00123:51:000000000-APU28:1:2117:24695:22580	M00595:54:000000000-A7CT0:1:1111:21029:12157	M00123:51:000000000-APU28:1:2106:24795:20009	M01896:15:000000000-A7EN9:1:2107:7766:4365	M00123:38:000000000-AN6VN:1:1110:13601:19298	M00123:38:000000000-AN6VN:1:1118:9363:21647	M00123:38:000000000-AN6VN:1:2111:28566:13609	M01896:15:000000000-A7EN9:1:1102:24110:16246	M01896:14:000000000-A7ERE:1:1108:12634:20434	M01896:15:000000000-A7EN9:1:1115:24521:8806	M00595:54:000000000-A7CT0:1:1105:23222:15319	M01896:14:000000000-A7ERE:1:1109:11669:19989	M00123:52:000000000-APT1W:1:1105:20774:12354	M01896:15:000000000-A7EN9:1:1104:4025:18146	M01896:2:000000000-A69JN:1:2111:13604:2848	M00595:54:000000000-A7CT0:1:2105:15105:20724	M00123:51:000000000-APU28:1:1104:11910:17178	M00123:51:000000000-APU28:1:2111:19038:6260	M01896:2:000000000-A69JN:1:2109:26794:8376	M00123:38:000000000-AN6VN:1:2105:17578:2651	M01896:15:000000000-A7EN9:1:2106:19014:22313	M00123:52:000000000-APT1W:1:2115:19156:5738	M00595:54:000000000-A7CT0:1:2107:16149:12863	M00123:52:000000000-APT1W:1:2102:17069:16433	M00123:38:000000000-AN6VN:1:1110:3390:10107	M01896:14:000000000-A7ERE:1:1107:25337:18722	M00595:54:000000000-A7CT0:1:1101:18240:3683	M00123:52:000000000-APT1W:1:1105:7190:4208	M01896:14:000000000-A7ERE:1:1113:6526:2808	M01896:2:000000000-A69JN:1:1103:10660:17864	M00123:51:000000000-APU28:1:1111:15676:7106	M01896:2:000000000-A69JN:1:1110:13145:4673	M00123:52:000000000-APT1W:1:2104:21105:10067	M00595:54:000000000-A7CT0:1:2115:22197:14207	M01896:15:000000000-A7EN9:1:2104:4332:9424	M00123:51:000000000-APU28:1:1112:15109:9733	M01896:15:000000000-A7EN9:1:2106:10173:6473	M01896:2:000000000-A69JN:1:1105:19217:6752	M01896:2:000000000-A69JN:1:1113:20475:19418	M00595:54:000000000-A7CT0:1:1115:13955:10186	M00123:51:000000000-APU28:1:1119:18821:2163	M01896:15:000000000-A7EN9:1:1108:27431:14399	M00123:51:000000000-APU28:1:2108:25153:16560	M00595:54:000000000-A7CT0:1:2102:11477:14855	M00595:54:000000000-A7CT0:1:2109:10681:9999	M01896:15:000000000-A7EN9:1:1113:5369:8517	M00595:54:000000000-A7CT0:1:1102:21733:11772	M00595:54:000000000-A7CT0:1:1108:20766:24535	M01896:14:000000000-A7ERE:1:2115:23859:15243	M00595:54:000000000-A7CT0:1:1105:12204:7084	M00595:54:000000000-A7CT0:1:1106:15788:6887	M00123:38:000000000-AN6VN:1:1119:12435:18994	M01896:14:000000000-A7ERE:1:1111:25155:19591	M01896:15:000000000-A7EN9:1:2104:8524:21603	M00123:51:000000000-APU28:1:2109:22934:17695	M01896:15:000000000-A7EN9:1:1114:5259:3952	M01896:15:000000000-A7EN9:1:2103:16529:19077	M01896:15:000000000-A7EN9:1:1105:5563:6311	M00123:38:000000000-AN6VN:1:2106:12740:21402	M00123:51:000000000-APU28:1:2110:19650:9132	M00123:38:000000000-AN6VN:1:1110:7285:23967	M00123:38:000000000-AN6VN:1:1103:11576:9068	M00595:54:000000000-A7CT0:1:1101:25141:11556	M01896:14:000000000-A7ERE:1:1116:19163:20328	M00595:54:000000000-A7CT0:1:2115:21518:10908	M00123:38:000000000-AN6VN:1:1104:8048:18126	M00595:54:000000000-A7CT0:1:1107:9475:11763	M00595:54:000000000-A7CT0:1:2104:12282:4299	M00595:54:000000000-A7CT0:1:2109:11222:18561	M00123:38:000000000-AN6VN:1:1109:14927:16754	M00595:54:000000000-A7CT0:1:2111:10165:9692	M00595:54:000000000-A7CT0:1:1104:16346:13105	M00123:38:000000000-AN6VN:1:1112:9506:16154	M00123:52:000000000-APT1W:1:2101:19954:25270	M00595:54:000000000-A7CT0:1:1101:21074:6928	M00595:54:000000000-A7CT0:1:1112:13867:16884	M00123:38:000000000-AN6VN:1:2116:16866:15499	M00123:38:000000000-AN6VN:1:2118:10245:7798	M00595:54:000000000-A7CT0:1:1114:14364:2839	M00123:51:000000000-APU28:1:2116:18810:9206	M01896:15:000000000-A7EN9:1:1108:4631:18522	M00595:54:000000000-A7CT0:1:1112:14128:22870	M00123:52:000000000-APT1W:1:2116:17760:9652	M00595:54:000000000-A7CT0:1:1107:9305:6167	M00123:38:000000000-AN6VN:1:1109:5215:15831	M00123:38:000000000-AN6VN:1:1112:23716:10465	M01896:14:000000000-A7ERE:1:2119:21293:20446	M00595:54:000000000-A7CT0:1:1102:18865:14498	M01896:14:000000000-A7ERE:1:2119:9772:24606	M00123:51:000000000-APU28:1:1111:14605:19926	M00123:51:000000000-APU28:1:2115:22715:21126	M00123:52:000000000-APT1W:1:2113:14607:9969	M00123:51:000000000-APU28:1:1106:25983:15736	M00595:54:000000000-A7CT0:1:1113:13446:6375	M00595:54:000000000-A7CT0:1:1119:14331:15159	M00123:51:000000000-APU28:1:1119:27481:16017	M00595:54:000000000-A7CT0:1:2101:15435:17328	M00595:54:000000000-A7CT0:1:1110:6501:7999	M01896:14:000000000-A7ERE:1:2118:17608:16828	M00123:51:000000000-APU28:1:2114:4097:19901	M01896:2:000000000-A69JN:1:1104:13649:22038	M00123:38:000000000-AN6VN:1:2104:26245:4542	M00123:52:000000000-APT1W:1:1108:19999:17253	M00123:38:000000000-AN6VN:1:2110:9708:17777	M00123:51:000000000-APU28:1:1116:7674:17786	M01896:15:000000000-A7EN9:1:1105:13360:6596	M00595:54:000000000-A7CT0:1:1113:13697:19003	M00123:52:000000000-APT1W:1:2109:5016:12377	M00123:51:000000000-APU28:1:2108:14265:18247	M00123:51:000000000-APU28:1:1113:17082:13091	M00123:51:000000000-APU28:1:1112:11844:8848	M00123:51:000000000-APU28:1:2115:18608:21399	M01896:2:000000000-A69JN:1:2119:6806:18281	M01896:14:000000000-A7ERE:1:2105:17258:18114	M00123:51:000000000-APU28:1:2118:18311:17533	M00123:52:000000000-APT1W:1:2117:13607:8264	M00123:52:000000000-APT1W:1:2111:11568:12033	M00595:54:000000000-A7CT0:1:2106:21726:14491	M00123:52:000000000-APT1W:1:1114:26025:3726	M00595:54:000000000-A7CT0:1:1114:22914:7205	M00595:54:000000000-A7CT0:1:1109:14018:9267	M00123:51:000000000-APU28:1:2109:20074:15782	M00123:51:000000000-APU28:1:2109:16291:23880	M01896:14:000000000-A7ERE:1:1109:27999:15401	M00595:54:000000000-A7CT0:1:1111:17516:17526	M00123:38:000000000-AN6VN:1:1110:22485:15627	M00123:51:000000000-APU28:1:1115:25670:10513	M01896:15:000000000-A7EN9:1:2101:1994:13337	M01896:2:000000000-A69JN:1:2116:19032:13910	M01896:14:000000000-A7ERE:1:1101:19047:3081	M00123:38:000000000-AN6VN:1:1106:9670:5374	M00123:51:000000000-APU28:1:2109:4838:12761	M00123:51:000000000-APU28:1:1119:12024:12791	M01896:2:000000000-A69JN:1:1110:24769:11012	M00123:52:000000000-APT1W:1:1107:11355:4592	M00123:52:000000000-APT1W:1:1112:16319:16980	M00123:51:000000000-APU28:1:2112:16607:21074	M00595:54:000000000-A7CT0:1:1101:21751:13315	M00123:52:000000000-APT1W:1:2116:10606:4797	M00595:54:000000000-A7CT0:1:1102:23582:8355	M00595:54:000000000-A7CT0:1:1111:23498:7133	M01896:15:000000000-A7EN9:1:2110:17983:19043	M00123:51:000000000-APU28:1:2116:15297:15033	M00595:54:000000000-A7CT0:1:2105:8039:17018	M01896:15:000000000-A7EN9:1:1108:19065:23455	M00123:51:000000000-APU28:1:2101:24410:15113	M00123:51:000000000-APU28:1:1118:27605:7409	M01896:2:000000000-A69JN:1:2107:21617:22334	M00123:51:000000000-APU28:1:1114:8449:3335	M00123:52:000000000-APT1W:1:1118:11655:17279	M01896:2:000000000-A69JN:1:1110:12301:16450	M00123:51:000000000-APU28:1:2116:7323:12019	M00123:38:000000000-AN6VN:1:1107:18719:14400	M00595:54:000000000-A7CT0:1:2108:25732:16019	M00595:54:000000000-A7CT0:1:2103:10957:14193	M00123:38:000000000-AN6VN:1:1107:27623:6822	M01896:14:000000000-A7ERE:1:2105:10285:23208	M00123:52:000000000-APT1W:1:1111:16363:19663	M01896:15:000000000-A7EN9:1:1102:23075:10811	M00595:54:000000000-A7CT0:1:1110:9010:16052	M00595:54:000000000-A7CT0:1:1102:22630:18500	M01896:2:000000000-A69JN:1:1104:7080:3354	M00123:52:000000000-APT1W:1:1115:12331:8014	M00595:54:000000000-A7CT0:1:2106:16093:10840	M00123:52:000000000-APT1W:1:2113:9139:18462	M01896:14:000000000-A7ERE:1:2105:19551:2303	M00123:51:000000000-APU28:1:2119:12582:6355	M00595:54:000000000-A7CT0:1:2115:7542:9747	M01896:15:000000000-A7EN9:1:1101:18462:21277	M00595:54:000000000-A7CT0:1:1110:25249:8403	M00123:52:000000000-APT1W:1:2103:19722:15977	M01896:14:000000000-A7ERE:1:1107:16164:8494	M00123:52:000000000-APT1W:1:1109:13321:16074	M00123:51:000000000-APU28:1:2104:23954:12582	M00123:38:000000000-AN6VN:1:2108:21543:3430	M01896:14:000000000-A7ERE:1:1115:16889:9206	M00123:38:000000000-AN6VN:1:2118:19109:10212	M00123:51:000000000-APU28:1:1113:28749:9185	M01896:15:000000000-A7EN9:1:1105:14717:17261	M01896:2:000000000-A69JN:1:1105:9953:23150	M00123:51:000000000-APU28:1:2106:16859:8047	M00595:54:000000000-A7CT0:1:1115:16881:8430	M01896:14:000000000-A7ERE:1:1116:16438:24224	M00595:54:000000000-A7CT0:1:1111:17071:8470	M00123:38:000000000-AN6VN:1:2107:22232:19162	M01896:14:000000000-A7ERE:1:2108:22104:14353	M00595:54:000000000-A7CT0:1:2118:22789:16925	M00123:38:000000000-AN6VN:1:2112:5560:4346	M00123:52:000000000-APT1W:1:1103:5667:7401	M01896:14:000000000-A7ERE:1:2112:21757:21789	M00595:54:000000000-A7CT0:1:1112:13856:15354	M01896:2:000000000-A69JN:1:2111:14913:3131	M00123:51:000000000-APU28:1:1101:17398:16202	M01896:14:000000000-A7ERE:1:1103:6396:15669	M01896:2:000000000-A69JN:1:2118:12989:2203	M00595:54:000000000-A7CT0:1:2106:19433:5275	M00595:54:000000000-A7CT0:1:1103:23649:9023	M00595:54:000000000-A7CT0:1:1115:13586:24410	M00595:54:000000000-A7CT0:1:1115:23731:16027	M00595:54:000000000-A7CT0:1:1107:23786:23987	M00123:38:000000000-AN6VN:1:2110:9735:5759	M01896:15:000000000-A7EN9:1:1111:22055:10380	M00595:54:000000000-A7CT0:1:2112:18292:10437	M00595:54:000000000-A7CT0:1:1104:20585:16650	M00595:54:000000000-A7CT0:1:1107:26852:7384	M01896:14:000000000-A7ERE:1:2108:8507:21980	M01896:2:000000000-A69JN:1:2117:5359:12778	M00123:52:000000000-APT1W:1:1105:8479:17060	M00595:54:000000000-A7CT0:1:2102:21134:8732	M01896:14:000000000-A7ERE:1:2117:23287:11800	M01896:15:000000000-A7EN9:1:2119:12194:5437	M00123:52:000000000-APT1W:1:2116:18737:17044	M01896:14:000000000-A7ERE:1:2110:5715:3881	M00123:52:000000000-APT1W:1:2112:18010:6997	M00595:54:000000000-A7CT0:1:2112:14212:9969	M01896:14:000000000-A7ERE:1:2104:11500:9012	M00123:51:000000000-APU28:1:1114:18921:11854	M00123:38:000000000-AN6VN:1:1119:15921:20231	M00595:54:000000000-A7CT0:1:2110:12280:10886	M01896:15:000000000-A7EN9:1:2111:20226:5991	M00123:38:000000000-AN6VN:1:1118:17206:16310	M01896:15:000000000-A7EN9:1:2118:16180:15883	M01896:2:000000000-A69JN:1:1112:17250:13489	M00123:51:000000000-APU28:1:2110:11540:21852	M00595:54:000000000-A7CT0:1:2106:12646:18813	M00123:51:000000000-APU28:1:1113:28054:13978	M01896:14:000000000-A7ERE:1:1119:14778:10694	M00123:52:000000000-APT1W:1:2102:9864:10695	M00595:54:000000000-A7CT0:1:1107:18365:15131	M00123:52:000000000-APT1W:1:2112:12613:10818	M00123:52:000000000-APT1W:1:1116:12063:17622	M00123:38:000000000-AN6VN:1:1101:16834:9482	M01896:14:000000000-A7ERE:1:1108:23336:22711	M01896:14:000000000-A7ERE:1:1102:6476:13068	M00123:38:000000000-AN6VN:1:1114:8160:13718	M00123:38:000000000-AN6VN:1:2101:29627:13449	M00123:51:000000000-APU28:1:2103:9259:14548	M01896:15:000000000-A7EN9:1:2119:2270:13869	M00123:52:000000000-APT1W:1:2111:26210:9462	M01896:14:000000000-A7ERE:1:1101:18161:2165	M00595:54:000000000-A7CT0:1:2102:22165:10210	M00123:52:000000000-APT1W:1:2102:22626:20294	M00123:38:000000000-AN6VN:1:2103:20042:13938	M01896:15:000000000-A7EN9:1:1111:4239:19902	M00123:52:000000000-APT1W:1:2118:16616:12819	M00123:38:000000000-AN6VN:1:1112:27816:12530	M00123:52:000000000-APT1W:1:1114:19790:20986	M00595:54:000000000-A7CT0:1:1117:10775:17615	M00123:38:000000000-AN6VN:1:1111:14709:3482	M00595:54:000000000-A7CT0:1:1115:15070:10168	M00123:38:000000000-AN6VN:1:1117:22412:13088	M01896:15:000000000-A7EN9:1:1112:9547:24794	M00595:54:000000000-A7CT0:1:1109:23103:8931	M00123:52:000000000-APT1W:1:1109:7637:10742	M00123:52:000000000-APT1W:1:1103:17526:7409	M01896:14:000000000-A7ERE:1:2101:13889:16812	M01896:14:000000000-A7ERE:1:2113:22206:21588	M00123:38:000000000-AN6VN:1:2101:17902:25162	M01896:15:000000000-A7EN9:1:1112:9298:13691	M01896:14:000000000-A7ERE:1:1103:22123:23308	M00123:51:000000000-APU28:1:2110:18285:9991	M00123:38:000000000-AN6VN:1:2118:16611:16857	M01896:15:000000000-A7EN9:1:1104:20168:3593	M00123:51:000000000-APU28:1:1106:24694:12848	M01896:14:000000000-A7ERE:1:1116:23397:8815	M00595:54:000000000-A7CT0:1:2116:13627:7584	M00123:51:000000000-APU28:1:1110:25448:3276	M00595:54:000000000-A7CT0:1:1113:21349:5644	M01896:14:000000000-A7ERE:1:1104:23189:13077	M00595:54:000000000-A7CT0:1:2109:22999:8540	M01896:15:000000000-A7EN9:1:2115:6861:18036	M00595:54:000000000-A7CT0:1:2106:21820:17198	M00595:54:000000000-A7CT0:1:1114:26246:13818	M00595:54:000000000-A7CT0:1:1116:24470:9986	M01896:2:000000000-A69JN:1:2115:24795:16796	M00595:54:000000000-A7CT0:1:1119:19566:2832	M01896:2:000000000-A69JN:1:1112:16984:7762	M01896:14:000000000-A7ERE:1:1118:9123:2955	M00123:52:000000000-APT1W:1:1117:28281:17671	M01896:15:000000000-A7EN9:1:1105:7281:9172	M00595:54:000000000-A7CT0:1:2117:8027:20276	M00123:52:000000000-APT1W:1:2113:18032:5415	M00595:54:000000000-A7CT0:1:2102:18805:16587	M00123:38:000000000-AN6VN:1:1110:13029:14191	M01896:14:000000000-A7ERE:1:1118:11968:5156	M00595:54:000000000-A7CT0:1:2111:17806:10661	M00595:54:000000000-A7CT0:1:1114:5150:11542	M01896:2:000000000-A69JN:1:2109:24282:3478	M00595:54:000000000-A7CT0:1:1107:9605:11645	M01896:15:000000000-A7EN9:1:1102:25337:8591	M00123:38:000000000-AN6VN:1:1110:19063:11066	M00123:51:000000000-APU28:1:1112:15124:19285	M00595:54:000000000-A7CT0:1:1102:17587:11800	M01896:14:000000000-A7ERE:1:1104:12338:5591	M00123:52:000000000-APT1W:1:1110:14164:15958	M01896:15:000000000-A7EN9:1:2110:6291:7940	M01896:15:000000000-A7EN9:1:1102:5032:21146	M01896:14:000000000-A7ERE:1:1108:17832:14695	M00123:38:000000000-AN6VN:1:1106:10364:6004	M00123:38:000000000-AN6VN:1:1119:13008:21172	M00595:54:000000000-A7CT0:1:1107:18347:2602	M00123:52:000000000-APT1W:1:2117:14178:5613	M01896:15:000000000-A7EN9:1:1113:19683:10617	M00123:38:000000000-AN6VN:1:2105:11486:6235	M00123:51:000000000-APU28:1:2107:6567:7554	M01896:2:000000000-A69JN:1:2106:14999:5641	M00123:38:000000000-AN6VN:1:1103:15721:15775	M00123:52:000000000-APT1W:1:2114:24309:11560	M01896:2:000000000-A69JN:1:2102:13228:17227	M00123:38:000000000-AN6VN:1:2115:21439:17256	M01896:14:000000000-A7ERE:1:1102:13041:15029	M00123:38:000000000-AN6VN:1:2106:27203:18355	M01896:15:000000000-A7EN9:1:2110:20020:17818	M01896:15:000000000-A7EN9:1:1108:15202:12565	M01896:15:000000000-A7EN9:1:1116:3849:15647	M01896:14:000000000-A7ERE:1:2116:13895:15153	M01896:2:000000000-A69JN:1:2113:8831:16857	M01896:15:000000000-A7EN9:1:2110:5034:10224	M00123:51:000000000-APU28:1:1112:25760:4875	M00595:54:000000000-A7CT0:1:2114:14609:16318	M00123:51:000000000-APU28:1:2118:13822:16858	M01896:14:000000000-A7ERE:1:2118:4938:8654	M01896:14:000000000-A7ERE:1:2116:17424:16444	M01896:2:000000000-A69JN:1:2104:15747:6913	M00123:51:000000000-APU28:1:1109:18616:6390	M00123:38:000000000-AN6VN:1:2105:28390:13715	M00595:54:000000000-A7CT0:1:1109:19795:8294	M00595:54:000000000-A7CT0:1:1107:19170:13914	M00123:38:000000000-AN6VN:1:1101:22172:22893	M01896:15:000000000-A7EN9:1:1114:15458:9703	M01896:15:000000000-A7EN9:1:1101:11489:3481	M00595:54:000000000-A7CT0:1:1106:19459:16936	M00123:38:000000000-AN6VN:1:2102:8678:8790	M01896:14:000000000-A7ERE:1:2117:7554:15125	M00123:52:000000000-APT1W:1:1101:7577:7325	M00123:38:000000000-AN6VN:1:1107:4561:13664	M01896:15:000000000-A7EN9:1:1109:16538:18584	M00123:51:000000000-APU28:1:1109:24093:14099	M00595:54:000000000-A7CT0:1:2114:20038:10958	M01896:14:000000000-A7ERE:1:1116:12738:10259	M00123:52:000000000-APT1W:1:1118:5610:10035	M01896:15:000000000-A7EN9:1:2116:27977:18772	M01896:2:000000000-A69JN:1:2117:24201:2479	M01896:2:000000000-A69JN:1:1119:23222:7611	M00123:51:000000000-APU28:1:1105:16449:23139	M01896:14:000000000-A7ERE:1:2109:20034:2250	M00123:38:000000000-AN6VN:1:2118:2570:10774	M00123:38:000000000-AN6VN:1:1106:9159:8810	M00123:52:000000000-APT1W:1:1104:10844:3750	M01896:15:000000000-A7EN9:1:2119:11444:23145	M00123:38:000000000-AN6VN:1:1119:9725:8977	M00595:54:000000000-A7CT0:1:1102:17399:20137	M00595:54:000000000-A7CT0:1:2111:20567:8689	M01896:15:000000000-A7EN9:1:1111:20019:6149	M01896:2:000000000-A69JN:1:2118:24839:16137	M01896:15:000000000-A7EN9:1:1102:19764:8687	M00595:54:000000000-A7CT0:1:2113:11230:13026	M00123:38:000000000-AN6VN:1:1118:4450:8802	M00595:54:000000000-A7CT0:1:1104:9019:13402	M00595:54:000000000-A7CT0:1:2109:15294:13027	M00595:54:000000000-A7CT0:1:1102:18169:7813	M01896:2:000000000-A69JN:1:2105:12952:19901	M01896:15:000000000-A7EN9:1:1115:8195:14464	M00123:51:000000000-APU28:1:1105:19419:6816	M00123:51:000000000-APU28:1:1115:5853:8522	M01896:14:000000000-A7ERE:1:1102:12591:24683	M00595:54:000000000-A7CT0:1:2117:19426:5545	M01896:15:000000000-A7EN9:1:1102:8712:16184	M00123:52:000000000-APT1W:1:2108:5727:15530	M01896:14:000000000-A7ERE:1:1107:9978:21018	M01896:2:000000000-A69JN:1:1114:12547:20095	M00123:38:000000000-AN6VN:1:2110:18991:16315	M00123:38:000000000-AN6VN:1:2103:27418:11614	M01896:15:000000000-A7EN9:1:2114:22783:7292	M00595:54:000000000-A7CT0:1:1113:22695:18925	M00123:52:000000000-APT1W:1:2105:13247:14740	M00123:52:000000000-APT1W:1:2104:24996:4911	M01896:15:000000000-A7EN9:1:2101:7420:13298	M00123:38:000000000-AN6VN:1:1111:19247:7911	M01896:15:000000000-A7EN9:1:1111:20915:5662	M00123:51:000000000-APU28:1:2105:20717:15983	M00595:54:000000000-A7CT0:1:1112:20183:21164	M01896:2:000000000-A69JN:1:2104:13192:9237	M01896:14:000000000-A7ERE:1:1110:15729:21099	M00123:52:000000000-APT1W:1:2117:25208:5163	M00123:52:000000000-APT1W:1:2101:22454:23315	M01896:14:000000000-A7ERE:1:1101:21017:19422	M01896:2:000000000-A69JN:1:1101:21805:11045	M01896:14:000000000-A7ERE:1:1113:10850:18530	M00595:54:000000000-A7CT0:1:1113:11184:15778	M01896:2:000000000-A69JN:1:2109:19069:8561	M00123:51:000000000-APU28:1:2119:27097:9119	M00595:54:000000000-A7CT0:1:1111:14847:16040	M01896:15:000000000-A7EN9:1:1104:3722:16384	M01896:2:000000000-A69JN:1:1105:23013:5905	M01896:14:000000000-A7ERE:1:2117:16736:5284	M01896:14:000000000-A7ERE:1:2103:24496:8330	M00595:54:000000000-A7CT0:1:2118:24460:14432	M01896:14:000000000-A7ERE:1:1119:17654:20172	M00595:54:000000000-A7CT0:1:1105:18006:20843	M00595:54:000000000-A7CT0:1:2105:13581:15826	M00123:51:000000000-APU28:1:1106:23270:19112	M00595:54:000000000-A7CT0:1:1115:13772:10187	M00123:52:000000000-APT1W:1:2110:26009:15872	M00595:54:000000000-A7CT0:1:1103:11068:6970	M01896:2:000000000-A69JN:1:1119:9149:14145	M00595:54:000000000-A7CT0:1:2107:7603:13309	M00595:54:000000000-A7CT0:1:1101:14190:14023	M00595:54:000000000-A7CT0:1:1111:17720:4538	M01896:15:000000000-A7EN9:1:2103:24834:16062	M00123:38:000000000-AN6VN:1:1112:16582:23472	M00123:38:000000000-AN6VN:1:2105:20185:15901	M00123:52:000000000-APT1W:1:1109:12792:15436	M01896:14:000000000-A7ERE:1:1111:15379:20776	M00123:38:000000000-AN6VN:1:1111:18105:5131	M01896:2:000000000-A69JN:1:2113:11627:21487	M01896:2:000000000-A69JN:1:2116:2478:11333	M01896:15:000000000-A7EN9:1:1102:9626:23657	M01896:2:000000000-A69JN:1:2105:13187:3352	M01896:15:000000000-A7EN9:1:1101:17177:8062	M00123:38:000000000-AN6VN:1:2104:22032:8199	M00595:54:000000000-A7CT0:1:1109:7831:20467	M01896:15:000000000-A7EN9:1:2116:21596:10251	M00123:51:000000000-APU28:1:2106:7592:20435	M01896:14:000000000-A7ERE:1:2109:10653:23283	M00123:52:000000000-APT1W:1:2101:24691:11256	M01896:2:000000000-A69JN:1:1105:18558:17859	M01896:15:000000000-A7EN9:1:1116:7624:20462	M00123:51:000000000-APU28:1:1107:27389:11020	M01896:14:000000000-A7ERE:1:1108:17126:7764	M00123:38:000000000-AN6VN:1:1105:11095:18008	M01896:14:000000000-A7ERE:1:1110:8017:20103	M00123:38:000000000-AN6VN:1:1114:10988:22350	M00123:52:000000000-APT1W:1:2109:13460:20977	M01896:15:000000000-A7EN9:1:1113:15235:4944	M00123:51:000000000-APU28:1:1116:22815:9754	M00595:54:000000000-A7CT0:1:2114:17294:17714	M00123:38:000000000-AN6VN:1:2115:8827:15649	M00123:38:000000000-AN6VN:1:2113:16627:20383	M01896:14:000000000-A7ERE:1:2105:25807:11677	M00595:54:000000000-A7CT0:1:2103:18993:17258	M01896:15:000000000-A7EN9:1:1109:21010:18707	M01896:15:000000000-A7EN9:1:1104:26043:7261	M01896:14:000000000-A7ERE:1:2116:15975:6188	M01896:14:000000000-A7ERE:1:2103:19117:13784	M00123:38:000000000-AN6VN:1:2103:11218:20862	M00123:51:000000000-APU28:1:1108:13729:6665	M01896:14:000000000-A7ERE:1:2115:24784:16296	M01896:14:000000000-A7ERE:1:1109:2942:8413	M00595:54:000000000-A7CT0:1:2113:9593:17823	M01896:14:000000000-A7ERE:1:1103:18272:13947	M01896:14:000000000-A7ERE:1:2104:4115:6119	M01896:15:000000000-A7EN9:1:1105:17998:9228	M00123:51:000000000-APU28:1:1101:13891:22815	M00123:52:000000000-APT1W:1:1107:15901:17276	M01896:14:000000000-A7ERE:1:1116:6368:5311	M01896:14:000000000-A7ERE:1:1105:16002:23303	M01896:2:000000000-A69JN:1:2104:9182:19609	M01896:14:000000000-A7ERE:1:1103:28005:12832	M01896:15:000000000-A7EN9:1:1108:25549:5867	M00123:51:000000000-APU28:1:1112:12041:20145	M00123:52:000000000-APT1W:1:1110:20752:14133	M00123:51:000000000-APU28:1:2113:19901:16550	M00123:52:000000000-APT1W:1:1117:17269:17724	M01896:15:000000000-A7EN9:1:1104:24246:20748	M00595:54:000000000-A7CT0:1:1103:12794:18138	M00595:54:000000000-A7CT0:1:2116:7033:14216	M01896:2:000000000-A69JN:1:2105:6628:7304	M00123:52:000000000-APT1W:1:2114:17030:22880	M01896:15:000000000-A7EN9:1:2117:6959:5901	M00595:54:000000000-A7CT0:1:2112:18784:20799	M01896:14:000000000-A7ERE:1:2119:16227:9317	M00123:52:000000000-APT1W:1:1116:22066:13984	M01896:15:000000000-A7EN9:1:2113:3400:15373	M01896:14:000000000-A7ERE:1:1102:23875:3638	M01896:14:000000000-A7ERE:1:1109:19432:5593	M00595:54:000000000-A7CT0:1:2103:15444:16279	M00123:51:000000000-APU28:1:1119:6627:9079	M00595:54:000000000-A7CT0:1:1110:25954:11775	M01896:2:000000000-A69JN:1:1109:28131:7505	M01896:14:000000000-A7ERE:1:1101:12490:12609	M00595:54:000000000-A7CT0:1:2111:22897:12807	M00123:51:000000000-APU28:1:2119:15991:5640	M01896:15:000000000-A7EN9:1:2117:26867:10340	M00595:54:000000000-A7CT0:1:2109:13554:22637	M00595:54:000000000-A7CT0:1:1109:12360:17617	M01896:14:000000000-A7ERE:1:2110:25302:12470	M01896:2:000000000-A69JN:1:1119:17412:23282	M00123:52:000000000-APT1W:1:1106:25464:17622	M00595:54:000000000-A7CT0:1:2107:18692:4175	M00123:52:000000000-APT1W:1:2101:14893:14783	M01896:2:000000000-A69JN:1:1105:7096:21064	M00123:52:000000000-APT1W:1:1102:25310:8415	M00595:54:000000000-A7CT0:1:2110:20406:16838	M00123:52:000000000-APT1W:1:1115:23021:8756	M00595:54:000000000-A7CT0:1:2118:18847:16271	M00595:54:000000000-A7CT0:1:1107:15899:19603	M01896:15:000000000-A7EN9:1:1116:10793:16966	M00595:54:000000000-A7CT0:1:1111:17967:14565	M01896:14:000000000-A7ERE:1:1117:17725:12043	M00595:54:000000000-A7CT0:1:1104:17087:7314	M00595:54:000000000-A7CT0:1:2119:18747:16546	M00123:38:000000000-AN6VN:1:1104:7731:4435	M00595:54:000000000-A7CT0:1:1101:11012:20832	M00123:51:000000000-APU28:1:2109:6045:14475	M00123:51:000000000-APU28:1:2115:21802:4803	M00595:54:000000000-A7CT0:1:2110:20949:15684	M00595:54:000000000-A7CT0:1:1107:7929:15870	M00123:52:000000000-APT1W:1:1106:21595:8586	M01896:2:000000000-A69JN:1:2116:17668:15323	M01896:2:000000000-A69JN:1:2107:17544:11086	M00123:52:000000000-APT1W:1:2119:23768:15752	M00595:54:000000000-A7CT0:1:2112:13883:12861	M01896:14:000000000-A7ERE:1:1106:25580:11454	M01896:2:000000000-A69JN:1:2116:16170:4366	M00123:51:000000000-APU28:1:1112:25616:14447	M01896:14:000000000-A7ERE:1:1109:6573:21463	M01896:2:000000000-A69JN:1:1118:29231:14359	M01896:14:000000000-A7ERE:1:1104:5357:19535	M01896:14:000000000-A7ERE:1:1110:9402:24582	M00123:52:000000000-APT1W:1:2105:16658:4570	M00123:38:000000000-AN6VN:1:2109:16576:6469	M00123:52:000000000-APT1W:1:2115:19909:15471	M00123:38:000000000-AN6VN:1:2104:17983:22800	M01896:15:000000000-A7EN9:1:2114:5892:21858	M01896:2:000000000-A69JN:1:2117:19801:8141	M00123:52:000000000-APT1W:1:2110:13511:18816	M00123:38:000000000-AN6VN:1:1111:21024:24477	M00123:51:000000000-APU28:1:2116:7455:13503	M00123:52:000000000-APT1W:1:2109:17449:16399	M01896:14:000000000-A7ERE:1:2117:8483:14939	M01896:14:000000000-A7ERE:1:2118:9922:22459	M00123:38:000000000-AN6VN:1:1118:4697:18182	M01896:14:000000000-A7ERE:1:2106:24677:20915	M00123:51:000000000-APU28:1:1101:7418:19392	M00123:51:000000000-APU28:1:1108:27758:11796	M00123:38:000000000-AN6VN:1:1102:10253:14464	M00595:54:000000000-A7CT0:1:2112:16943:11721	M01896:2:000000000-A69JN:1:1105:18277:14034	M01896:14:000000000-A7ERE:1:2119:17844:11006	M01896:2:000000000-A69JN:1:1110:20489:24278	M01896:15:000000000-A7EN9:1:2116:6914:18228	M00595:54:000000000-A7CT0:1:1109:21358:9582	M00123:38:000000000-AN6VN:1:1114:20058:12091	M00595:54:000000000-A7CT0:1:1106:8289:16628	M00123:51:000000000-APU28:1:2104:4676:5094	M01896:2:000000000-A69JN:1:2115:18734:2503	M00123:52:000000000-APT1W:1:2107:17129:10829	M00123:52:000000000-APT1W:1:2105:20921:24913	M00123:52:000000000-APT1W:1:2112:26925:19750	M01896:15:000000000-A7EN9:1:1109:19829:17705	M00123:52:000000000-APT1W:1:1107:25376:19029	M01896:15:000000000-A7EN9:1:1108:26095:8535	M00123:52:000000000-APT1W:1:2103:16721:4829	M00595:54:000000000-A7CT0:1:1101:11530:13981	M01896:14:000000000-A7ERE:1:1103:11469:18621	M01896:2:000000000-A69JN:1:2111:16014:23365	M01896:14:000000000-A7ERE:1:1102:12881:3629	M01896:15:000000000-A7EN9:1:1102:5358:15366	M01896:2:000000000-A69JN:1:1116:26977:19966	M00123:51:000000000-APU28:1:1112:27092:11046	M00123:38:000000000-AN6VN:1:1107:15513:24887	M00123:38:000000000-AN6VN:1:1102:7016:4078	M01896:14:000000000-A7ERE:1:2104:11863:4634	M00123:51:000000000-APU28:1:2103:16267:13475	M00595:54:000000000-A7CT0:1:1108:28240:7761	M00123:38:000000000-AN6VN:1:2107:19616:17721	M00123:52:000000000-APT1W:1:2103:8312:5301	M00123:51:000000000-APU28:1:1112:9980:13484	M00123:38:000000000-AN6VN:1:2101:22459:18500	M01896:14:000000000-A7ERE:1:1103:11737:14122	M01896:14:000000000-A7ERE:1:1117:18055:7474	M01896:15:000000000-A7EN9:1:2106:9902:22837	M00123:51:000000000-APU28:1:1116:19785:3130	M01896:15:000000000-A7EN9:1:2118:8411:21588	M00595:54:000000000-A7CT0:1:1114:18538:17137	M00123:51:000000000-APU28:1:2101:12478:19638	M00123:38:000000000-AN6VN:1:1107:20493:15865	M00123:38:000000000-AN6VN:1:2101:23236:18472	M01896:14:000000000-A7ERE:1:2109:22215:12646	M01896:2:000000000-A69JN:1:1103:13051:18146	M00123:52:000000000-APT1W:1:2118:8343:18565	M00123:52:000000000-APT1W:1:2102:26052:8226	M00123:38:000000000-AN6VN:1:2117:11562:3337	M00123:51:000000000-APU28:1:2110:6582:3336	M01896:15:000000000-A7EN9:1:1112:14636:3444	M01896:15:000000000-A7EN9:1:1113:17065:18687	M00595:54:000000000-A7CT0:1:1116:19580:16380	M01896:15:000000000-A7EN9:1:2107:6080:14431	M01896:14:000000000-A7ERE:1:2108:13834:2704	M01896:15:000000000-A7EN9:1:1116:8353:14170	M00123:51:000000000-APU28:1:1113:18950:14505	M01896:15:000000000-A7EN9:1:1109:5027:12994	M00123:51:000000000-APU28:1:2103:26511:18906	M00123:51:000000000-APU28:1:1119:23877:10671	M00123:51:000000000-APU28:1:1117:25542:15174	M01896:2:000000000-A69JN:1:1102:19848:16875	M01896:14:000000000-A7ERE:1:1111:11647:4871	M00595:54:000000000-A7CT0:1:1119:25107:5549	M00123:51:000000000-APU28:1:2111:11112:6753	M01896:15:000000000-A7EN9:1:1112:17463:5824	M00595:54:000000000-A7CT0:1:1107:9602:15009	M00123:52:000000000-APT1W:1:2103:13329:21628	M00123:38:000000000-AN6VN:1:1118:13094:18132	M00123:51:000000000-APU28:1:1111:24661:15105	M00123:52:000000000-APT1W:1:1115:16852:22380	M00123:38:000000000-AN6VN:1:1103:15666:14810	M01896:2:000000000-A69JN:1:1117:13871:10106	M00123:38:000000000-AN6VN:1:1102:20080:11872	M00123:51:000000000-APU28:1:2112:11081:18153	M01896:15:000000000-A7EN9:1:1105:11272:14096	M01896:14:000000000-A7ERE:1:1102:17665:9091	M00123:52:000000000-APT1W:1:2103:19409:3941	M00123:51:000000000-APU28:1:1115:9687:7360	M01896:14:000000000-A7ERE:1:2116:17139:17218	M01896:14:000000000-A7ERE:1:2108:12529:15962	M00123:51:000000000-APU28:1:1103:12365:12623	M00123:51:000000000-APU28:1:1116:15513:10730	M01896:2:000000000-A69JN:1:2115:11717:21640	M01896:2:000000000-A69JN:1:1102:16824:13540	M00123:51:000000000-APU28:1:1116:19576:13949	M00123:52:000000000-APT1W:1:1119:12354:18967	M01896:15:000000000-A7EN9:1:2106:27309:9517	M00595:54:000000000-A7CT0:1:2115:12162:4967	M00123:52:000000000-APT1W:1:1112:10492:23908	M00123:51:000000000-APU28:1:1114:15676:6028	M00123:51:000000000-APU28:1:1112:26664:18032	M01896:14:000000000-A7ERE:1:2110:13991:12981	M00123:51:000000000-APU28:1:1104:9048:20689	M01896:14:000000000-A7ERE:1:2104:14490:23052	M00123:38:000000000-AN6VN:1:2109:22537:20968	M01896:15:000000000-A7EN9:1:1115:15790:10083	M00595:54:000000000-A7CT0:1:1115:23047:8566	M01896:15:000000000-A7EN9:1:1104:24307:13855	M01896:2:000000000-A69JN:1:1108:11720:14579	M01896:2:000000000-A69JN:1:2101:5795:16923	M00123:51:000000000-APU28:1:1113:6518:18900	M01896:14:000000000-A7ERE:1:1113:12665:12222	M01896:14:000000000-A7ERE:1:1113:23816:17077	M01896:14:000000000-A7ERE:1:1115:19842:23072	M00123:52:000000000-APT1W:1:2107:25777:16361	M01896:15:000000000-A7EN9:1:1112:5637:19783	M00123:51:000000000-APU28:1:1113:8920:4498	M01896:14:000000000-A7ERE:1:2115:11001:12665	M01896:14:000000000-A7ERE:1:2117:14395:16347	M01896:2:000000000-A69JN:1:2106:21329:2880	M00595:54:000000000-A7CT0:1:1107:14007:19214	M01896:14:000000000-A7ERE:1:1117:19933:25077	M01896:2:000000000-A69JN:1:1119:7575:17992	M00123:52:000000000-APT1W:1:1105:25530:4185	M00123:51:000000000-APU28:1:1110:5733:20454	M01896:14:000000000-A7ERE:1:1113:28092:16990	M00123:51:000000000-APU28:1:2115:27223:13182	M01896:15:000000000-A7EN9:1:1112:7987:1982	M00123:52:000000000-APT1W:1:2103:7606:7394	M01896:14:000000000-A7ERE:1:1110:22319:22289	M00123:52:000000000-APT1W:1:2110:13677:4423	M00595:54:000000000-A7CT0:1:2110:17018:8389	M01896:14:000000000-A7ERE:1:2105:4841:16740	M01896:14:000000000-A7ERE:1:2108:3172:8104	M01896:2:000000000-A69JN:1:2105:21489:8585	M01896:14:000000000-A7ERE:1:2104:9170:15181	M00123:52:000000000-APT1W:1:2111:3524:9801	M00123:51:000000000-APU28:1:2110:6335:7838	M00123:51:000000000-APU28:1:2104:9127:18621	M00123:38:000000000-AN6VN:1:1117:24454:7416	M00595:54:000000000-A7CT0:1:2105:16747:3328	M01896:15:000000000-A7EN9:1:1111:15844:3385	M01896:15:000000000-A7EN9:1:1109:2437:10988	M01896:14:000000000-A7ERE:1:1111:7305:11394	M00123:52:000000000-APT1W:1:2118:22869:13162	M00123:51:000000000-APU28:1:1104:25346:6633	M01896:14:000000000-A7ERE:1:2104:10853:6053	M00123:51:000000000-APU28:1:1114:13471:6341	M00595:54:000000000-A7CT0:1:2109:11628:10860	M00123:38:000000000-AN6VN:1:2116:11023:8728	M00595:54:000000000-A7CT0:1:1112:12085:7554	M01896:2:000000000-A69JN:1:2109:22258:5775	M00123:51:000000000-APU28:1:1114:5664:16521	M01896:2:000000000-A69JN:1:2118:15514:4630	M00123:51:000000000-APU28:1:2110:21309:11830	M00123:38:000000000-AN6VN:1:2109:7504:23171	M00123:51:000000000-APU28:1:1106:17378:11026	M01896:14:000000000-A7ERE:1:1111:12542:3626	M01896:2:000000000-A69JN:1:1104:16579:16555	M01896:15:000000000-A7EN9:1:2106:17707:17529	M01896:2:000000000-A69JN:1:2104:23084:17736	M01896:14:000000000-A7ERE:1:1107:3755:9770	M01896:2:000000000-A69JN:1:2104:27297:8907	M00123:38:000000000-AN6VN:1:2109:4109:7963	M00123:38:000000000-AN6VN:1:2113:25035:23604	M00595:54:000000000-A7CT0:1:2119:16601:15005	M00595:54:000000000-A7CT0:1:1118:22997:11451	M00123:51:000000000-APU28:1:2118:8233:22138	M01896:14:000000000-A7ERE:1:1110:12335:19787	M00123:38:000000000-AN6VN:1:1114:18952:10769	M00123:51:000000000-APU28:1:1107:19548:21003	M00595:54:000000000-A7CT0:1:2112:13836:14761	M00123:51:000000000-APU28:1:1116:19881:5773	M01896:15:000000000-A7EN9:1:1111:15135:15902	M01896:15:000000000-A7EN9:1:1112:8368:14818	M00595:54:000000000-A7CT0:1:1111:10338:19526	M00595:54:000000000-A7CT0:1:1114:11774:12095	M01896:14:000000000-A7ERE:1:1105:21136:10899	M01896:2:000000000-A69JN:1:1107:28664:16940	M00595:54:000000000-A7CT0:1:1111:21826:14148	M00123:38:000000000-AN6VN:1:2119:27349:14264	M00595:54:000000000-A7CT0:1:1106:18972:15988	M01896:2:000000000-A69JN:1:1109:26110:5052	M01896:14:000000000-A7ERE:1:1118:21986:15564	M00595:54:000000000-A7CT0:1:1114:16646:10418	M00123:52:000000000-APT1W:1:1103:16615:21763	M01896:14:000000000-A7ERE:1:1108:6335:5270	M00595:54:000000000-A7CT0:1:2103:13847:6693	M01896:2:000000000-A69JN:1:2113:14683:9817	M00123:52:000000000-APT1W:1:1104:22306:4417	M00123:38:000000000-AN6VN:1:1104:3973:13757	M00595:54:000000000-A7CT0:1:1101:13106:7112	M01896:2:000000000-A69JN:1:2101:26861:15987	M00123:51:000000000-APU28:1:1106:25457:8770	M01896:15:000000000-A7EN9:1:1115:18210:21362	M00123:52:000000000-APT1W:1:1107:15811:10914	M00123:38:000000000-AN6VN:1:2107:10640:23032	M00123:38:000000000-AN6VN:1:1105:18215:24476	M00595:54:000000000-A7CT0:1:2109:14101:20652	M01896:14:000000000-A7ERE:1:1112:16487:4276	M00595:54:000000000-A7CT0:1:2115:9563:12878	M01896:15:000000000-A7EN9:1:2109:19089:24903	M00595:54:000000000-A7CT0:1:1117:15164:21819	M01896:14:000000000-A7ERE:1:1116:17418:7334	M00123:38:000000000-AN6VN:1:2113:18441:20160	M01896:14:000000000-A7ERE:1:1110:20492:13471	M00595:54:000000000-A7CT0:1:1108:23521:7456	M00595:54:000000000-A7CT0:1:2116:12638:11137	M01896:14:000000000-A7ERE:1:2113:9550:7896	M00595:54:000000000-A7CT0:1:1116:11404:11688	M01896:15:000000000-A7EN9:1:1115:8243:22073	M00595:54:000000000-A7CT0:1:2106:22460:9979	M01896:15:000000000-A7EN9:1:1109:4312:18420	M01896:15:000000000-A7EN9:1:2107:8238:17360	M01896:14:000000000-A7ERE:1:1118:17735:2336	M00123:52:000000000-APT1W:1:2119:6276:6029	M00595:54:000000000-A7CT0:1:2115:15051:20675	M00595:54:000000000-A7CT0:1:1116:22688:19545	M00595:54:000000000-A7CT0:1:2116:10006:14146	M00123:51:000000000-APU28:1:2105:13749:10641	M00595:54:000000000-A7CT0:1:1104:14734:7570	M00123:38:000000000-AN6VN:1:2109:3437:7989	M00595:54:000000000-A7CT0:1:1113:21773:7533	M00595:54:000000000-A7CT0:1:1109:11719:20870	M00595:54:000000000-A7CT0:1:2119:16695:15784	M01896:14:000000000-A7ERE:1:1105:9149:16529	M00595:54:000000000-A7CT0:1:1119:19271:15754	M01896:2:000000000-A69JN:1:2110:3439:10957	M00123:38:000000000-AN6VN:1:2114:10798:9493	M00123:51:000000000-APU28:1:1108:21816:24702	M01896:15:000000000-A7EN9:1:2107:23841:2403	M01896:15:000000000-A7EN9:1:1101:24479:16602	M01896:2:000000000-A69JN:1:2117:28336:13984	M00595:54:000000000-A7CT0:1:1114:24936:8433	M01896:15:000000000-A7EN9:1:1112:12645:24900	M01896:2:000000000-A69JN:1:2101:11427:15992	M01896:2:000000000-A69JN:1:1105:12426:12913	M00123:52:000000000-APT1W:1:2117:26914:15845	M00123:38:000000000-AN6VN:1:2104:16049:13495	M00123:52:000000000-APT1W:1:1110:12085:4526	M00123:52:000000000-APT1W:1:1117:3853:8657	M00123:52:000000000-APT1W:1:2106:11965:23435	M01896:14:000000000-A7ERE:1:2109:8993:10329	M01896:15:000000000-A7EN9:1:1112:12622:15580	M00595:54:000000000-A7CT0:1:1116:13860:14274	M00595:54:000000000-A7CT0:1:2102:17130:16851	M01896:14:000000000-A7ERE:1:1117:19551:10972	M00595:54:000000000-A7CT0:1:2109:3939:12714	M00595:54:000000000-A7CT0:1:2109:19026:19506	M01896:15:000000000-A7EN9:1:2107:23500:18337	M01896:14:000000000-A7ERE:1:1108:22377:9747	M01896:14:000000000-A7ERE:1:1102:9605:11082	M01896:15:000000000-A7EN9:1:1102:26566:8285	M00123:52:000000000-APT1W:1:1119:10601:11979	M01896:14:000000000-A7ERE:1:1110:15725:7106	M00123:52:000000000-APT1W:1:2119:27056:8021	M00123:38:000000000-AN6VN:1:2111:16706:10439	M00595:54:000000000-A7CT0:1:2111:19349:5607	M00123:52:000000000-APT1W:1:2101:18572:21703	M00123:51:000000000-APU28:1:1107:16578:14767	M00123:51:000000000-APU28:1:2102:8683:19654	M00595:54:000000000-A7CT0:1:1106:16539:4520	M00595:54:000000000-A7CT0:1:1104:13213:11090	M00595:54:000000000-A7CT0:1:1101:10645:8738	M00123:51:000000000-APU28:1:1114:16559:5730	M00123:52:000000000-APT1W:1:2103:11303:12495	M00123:52:000000000-APT1W:1:2116:24790:10917	M00123:52:000000000-APT1W:1:2104:20670:7125	M00595:54:000000000-A7CT0:1:2104:12873:5092	M01896:14:000000000-A7ERE:1:2108:22173:6844	M01896:2:000000000-A69JN:1:2101:8536:22517	M00595:54:000000000-A7CT0:1:1116:23086:18958	M00595:54:000000000-A7CT0:1:1113:25212:12543	M00595:54:000000000-A7CT0:1:2105:9349:16589	M00123:52:000000000-APT1W:1:1105:10632:20504	M01896:2:000000000-A69JN:1:1116:23885:13709	M01896:15:000000000-A7EN9:1:1112:18766:8908	M00123:38:000000000-AN6VN:1:1104:5487:8790	M00595:54:000000000-A7CT0:1:1119:18043:4521	M00123:51:000000000-APU28:1:1109:17067:24526	M01896:2:000000000-A69JN:1:2107:25021:8830	M00123:38:000000000-AN6VN:1:1114:3373:8140	M01896:2:000000000-A69JN:1:1104:21739:18573	M00123:38:000000000-AN6VN:1:1110:26277:6465	M01896:2:000000000-A69JN:1:2114:9983:7306	M01896:14:000000000-A7ERE:1:2119:13784:3757	M00123:51:000000000-APU28:1:1117:18703:19024	M01896:14:000000000-A7ERE:1:1107:23586:22452	M00123:52:000000000-APT1W:1:2110:7046:6361	M00123:52:000000000-APT1W:1:2114:17587:20512	M01896:15:000000000-A7EN9:1:2107:8028:12334	M00595:54:000000000-A7CT0:1:2104:24374:9505	M01896:15:000000000-A7EN9:1:2104:27021:10910	M01896:14:000000000-A7ERE:1:1111:18190:19468	M01896:2:000000000-A69JN:1:1105:27093:16784	M00123:38:000000000-AN6VN:1:1106:10813:7022	M00595:54:000000000-A7CT0:1:1103:25401:22154	M00123:51:000000000-APU28:1:2102:4981:6063	M00123:52:000000000-APT1W:1:1106:7458:14938	M00595:54:000000000-A7CT0:1:1116:9333:18593	M00123:51:000000000-APU28:1:2104:20786:22381	M01896:2:000000000-A69JN:1:2105:22763:21333	M00123:38:000000000-AN6VN:1:2102:11368:8221	M00595:54:000000000-A7CT0:1:1102:25762:16061	M00595:54:000000000-A7CT0:1:1116:10463:19487	M00123:38:000000000-AN6VN:1:2107:24553:12261	M01896:2:000000000-A69JN:1:2107:5075:5291	M01896:15:000000000-A7EN9:1:1102:24674:21372	M01896:14:000000000-A7ERE:1:2112:17404:20259	M01896:2:000000000-A69JN:1:1102:26942:12385	M00595:54:000000000-A7CT0:1:1115:13494:5556	M01896:15:000000000-A7EN9:1:2110:16638:3116	M00123:52:000000000-APT1W:1:2116:22993:8848	M01896:14:000000000-A7ERE:1:1113:6518:14648	M01896:15:000000000-A7EN9:1:1108:18213:3723	M01896:15:000000000-A7EN9:1:2115:10270:15587	M00123:38:000000000-AN6VN:1:2114:7348:7884	M00595:54:000000000-A7CT0:1:2106:8789:19106	M00595:54:000000000-A7CT0:1:2102:12985:17502	M00123:52:000000000-APT1W:1:2118:12941:6734	M00123:38:000000000-AN6VN:1:2104:28411:12013	M01896:14:000000000-A7ERE:1:2105:15414:23793	M00123:51:000000000-APU28:1:1107:11666:5382	M01896:14:000000000-A7ERE:1:1110:7457:20587	M00595:54:000000000-A7CT0:1:1113:20238:3760	M01896:14:000000000-A7ERE:1:1105:2315:15842	M00595:54:000000000-A7CT0:1:2111:8341:3082	M00123:52:000000000-APT1W:1:2113:9896:6625	M00595:54:000000000-A7CT0:1:2112:17040:15462	M00123:52:000000000-APT1W:1:1112:28429:12696	M00595:54:000000000-A7CT0:1:1108:4145:12833	M01896:14:000000000-A7ERE:1:1108:11356:10521	M01896:2:000000000-A69JN:1:2105:11137:21436	M01896:15:000000000-A7EN9:1:2104:16777:23317	M00123:38:000000000-AN6VN:1:1109:5710:15671	M00123:52:000000000-APT1W:1:2101:23975:23477	M00595:54:000000000-A7CT0:1:1111:27578:7538	M00123:52:000000000-APT1W:1:1109:22711:2873	M01896:2:000000000-A69JN:1:1102:19612:16662	M00595:54:000000000-A7CT0:1:1111:20320:22299	M00123:52:000000000-APT1W:1:2107:10947:8716	M00123:38:000000000-AN6VN:1:1103:22712:12275	M00123:51:000000000-APU28:1:1118:22865:12854	M00123:38:000000000-AN6VN:1:1113:28732:12098	M00595:54:000000000-A7CT0:1:1110:8949:19518	M01896:14:000000000-A7ERE:1:1112:13569:19175	M01896:2:000000000-A69JN:1:1109:15637:18158	M01896:14:000000000-A7ERE:1:2108:7734:24339	M01896:2:000000000-A69JN:1:1108:20318:22805	M01896:15:000000000-A7EN9:1:2104:2903:12221	M00595:54:000000000-A7CT0:1:1112:24065:8867	M00595:54:000000000-A7CT0:1:1114:24436:7907	M01896:2:000000000-A69JN:1:2116:9410:13180	M00123:51:000000000-APU28:1:2101:11860:17952	M00123:51:000000000-APU28:1:2118:13251:3438	M00123:38:000000000-AN6VN:1:1104:21578:16417	M00595:54:000000000-A7CT0:1:1111:6171:14616	M00595:54:000000000-A7CT0:1:1117:13247:5564	M00595:54:000000000-A7CT0:1:2112:16425:16988	M01896:2:000000000-A69JN:1:2111:5905:7488	M01896:14:000000000-A7ERE:1:2118:11411:17485	M01896:15:000000000-A7EN9:1:2101:4394:12840	M00595:54:000000000-A7CT0:1:1110:23822:10726	M01896:15:000000000-A7EN9:1:2104:28156:14938	M00123:38:000000000-AN6VN:1:1111:9733:3212	M00595:54:000000000-A7CT0:1:1101:5644:16591	M00123:52:000000000-APT1W:1:2109:27117:8760	M01896:2:000000000-A69JN:1:1116:9248:14067	M01896:15:000000000-A7EN9:1:1104:28931:13535	M01896:15:000000000-A7EN9:1:1108:25535:20726	M00123:38:000000000-AN6VN:1:2111:17752:5534	M00123:52:000000000-APT1W:1:1109:8870:18364	M00595:54:000000000-A7CT0:1:1112:23183:10255	M01896:14:000000000-A7ERE:1:1115:19724:19678	M00595:54:000000000-A7CT0:1:1114:16425:4015	M00123:52:000000000-APT1W:1:1115:14136:5708	M00123:51:000000000-APU28:1:1102:25546:8145	M00595:54:000000000-A7CT0:1:2106:13578:8974	M00123:51:000000000-APU28:1:1104:21201:13372	M00123:51:000000000-APU28:1:1111:18339:22813	M01896:15:000000000-A7EN9:1:1104:10985:18052	M00595:54:000000000-A7CT0:1:2119:11831:2134	M00595:54:000000000-A7CT0:1:2103:16110:14173	M00595:54:000000000-A7CT0:1:1116:23755:9691	M00595:54:000000000-A7CT0:1:1107:24697:15192	M00123:38:000000000-AN6VN:1:1108:19096:14365	M00123:51:000000000-APU28:1:2110:21715:7130	M00123:52:000000000-APT1W:1:1116:12133:18059	M01896:14:000000000-A7ERE:1:1101:10070:11331	M00595:54:000000000-A7CT0:1:1116:21993:3311	M00595:54:000000000-A7CT0:1:1104:15348:3299	M01896:15:000000000-A7EN9:1:1102:13680:10120	M00595:54:000000000-A7CT0:1:1112:21410:12064	M00123:52:000000000-APT1W:1:1109:21641:10664	M00595:54:000000000-A7CT0:1:2115:15466:9884	M00595:54:000000000-A7CT0:1:1109:16879:4457	M00595:54:000000000-A7CT0:1:1106:20593:16520	M00595:54:000000000-A7CT0:1:2105:14910:17251	M01896:14:000000000-A7ERE:1:2110:15664:18961	M00595:54:000000000-A7CT0:1:2105:9152:8125	M01896:2:000000000-A69JN:1:1112:20624:5297	M00123:38:000000000-AN6VN:1:2101:18692:15453	M01896:14:000000000-A7ERE:1:1117:13602:16554	M00595:54:000000000-A7CT0:1:1115:20679:12387	M00595:54:000000000-A7CT0:1:2114:9805:17614	M00123:51:000000000-APU28:1:2108:25599:3604	M01896:2:000000000-A69JN:1:1119:9018:13929	M00123:38:000000000-AN6VN:1:1110:17314:15787	M00123:52:000000000-APT1W:1:2103:17234:7988	M00123:51:000000000-APU28:1:2104:7473:14421	M00595:54:000000000-A7CT0:1:1103:24167:17380	M00595:54:000000000-A7CT0:1:2105:15061:6039	M00595:54:000000000-A7CT0:1:1108:9894:21772	M00123:51:000000000-APU28:1:1109:26921:8537	M00595:54:000000000-A7CT0:1:1119:16780:16067	M00123:51:000000000-APU28:1:1116:12662:17171	M00123:38:000000000-AN6VN:1:2101:23966:10935	M00123:52:000000000-APT1W:1:1106:12513:23320	M00123:52:000000000-APT1W:1:2113:22794:20249	M01896:14:000000000-A7ERE:1:2112:8005:6546	M00123:52:000000000-APT1W:1:2113:16918:19899	M00123:52:000000000-APT1W:1:1108:11973:10086	M00595:54:000000000-A7CT0:1:1104:18941:8075	M00123:38:000000000-AN6VN:1:2106:17528:8618	M01896:14:000000000-A7ERE:1:2117:4717:15439	M00595:54:000000000-A7CT0:1:1111:13129:23055	M00595:54:000000000-A7CT0:1:1115:29048:12082	M00123:51:000000000-APU28:1:2119:6676:16212	M00595:54:000000000-A7CT0:1:2116:13217:4066	M00595:54:000000000-A7CT0:1:1115:21719:9455	M00595:54:000000000-A7CT0:1:1106:23752:9070	M01896:14:000000000-A7ERE:1:2109:21257:8039	M00595:54:000000000-A7CT0:1:2113:14121:11218	M00123:51:000000000-APU28:1:1106:21000:10132	M00595:54:000000000-A7CT0:1:2114:15605:11770	M00123:51:000000000-APU28:1:2106:20163:12065	M00123:38:000000000-AN6VN:1:2102:26034:4094	M00123:38:000000000-AN6VN:1:2108:19903:6535	M00595:54:000000000-A7CT0:1:1113:9880:19070	M01896:15:000000000-A7EN9:1:1105:21296:6941	M00595:54:000000000-A7CT0:1:2105:17460:7752	M00123:38:000000000-AN6VN:1:2107:4781:16854	M01896:14:000000000-A7ERE:1:1116:17483:22039	M00123:38:000000000-AN6VN:1:1115:12611:5456	M00595:54:000000000-A7CT0:1:1119:10731:5872	M01896:2:000000000-A69JN:1:1103:18549:7502	M01896:14:000000000-A7ERE:1:1115:9285:6261	M00595:54:000000000-A7CT0:1:1111:15766:19090	M01896:15:000000000-A7EN9:1:1115:11620:15573	M00123:52:000000000-APT1W:1:1103:9978:17163	M00123:52:000000000-APT1W:1:2109:18867:14047	M00123:38:000000000-AN6VN:1:2115:14343:11798	M01896:14:000000000-A7ERE:1:1118:14812:8942	M01896:2:000000000-A69JN:1:1117:19521:23742	M00123:52:000000000-APT1W:1:1101:22507:8601	M01896:14:000000000-A7ERE:1:1103:7016:22411	M00123:52:000000000-APT1W:1:2105:13454:13775	M00123:52:000000000-APT1W:1:1104:10374:22880	M01896:15:000000000-A7EN9:1:2101:19031:8119	M01896:15:000000000-A7EN9:1:2103:11519:13444	M01896:2:000000000-A69JN:1:1118:15502:15684	M01896:14:000000000-A7ERE:1:2118:20558:20563	M00123:51:000000000-APU28:1:2114:18720:7485	M00595:54:000000000-A7CT0:1:1118:22689:14210	M01896:2:000000000-A69JN:1:2103:21586:5268	M01896:15:000000000-A7EN9:1:2110:26077:8612	M00595:54:000000000-A7CT0:1:2102:21767:17539	M00123:51:000000000-APU28:1:1116:4550:12558	M01896:2:000000000-A69JN:1:2110:12691:14210	M01896:2:000000000-A69JN:1:1110:10068:8502	M00123:51:000000000-APU28:1:2105:12092:3587	M00595:54:000000000-A7CT0:1:2112:6317:11961	M00123:51:000000000-APU28:1:1108:20110:16795	M00123:38:000000000-AN6VN:1:1102:12723:22060	M00123:38:000000000-AN6VN:1:1102:8625:9701	M00595:54:000000000-A7CT0:1:1108:12051:20634	M00595:54:000000000-A7CT0:1:2104:10971:15293	M01896:2:000000000-A69JN:1:1103:17984:14042	M00123:52:000000000-APT1W:1:1112:17449:5638	M01896:14:000000000-A7ERE:1:1119:7010:2246	M00123:38:000000000-AN6VN:1:1112:27163:18965	M01896:2:000000000-A69JN:1:1117:24839:21019	M01896:2:000000000-A69JN:1:2106:12702:3864	M01896:2:000000000-A69JN:1:1101:21695:5458	M01896:15:000000000-A7EN9:1:2106:8773:18542	M00595:54:000000000-A7CT0:1:1109:18248:15073	M00123:51:000000000-APU28:1:1107:16432:14150	M00595:54:000000000-A7CT0:1:1109:13049:15408	M01896:14:000000000-A7ERE:1:1118:24108:8130	M00595:54:000000000-A7CT0:1:1111:14317:18615	M00595:54:000000000-A7CT0:1:1102:13498:2876	M01896:2:000000000-A69JN:1:1113:16964:8580	M01896:2:000000000-A69JN:1:2102:14099:5643	M01896:14:000000000-A7ERE:1:2108:12487:7036	M00595:54:000000000-A7CT0:1:2102:13759:19924	M00595:54:000000000-A7CT0:1:1110:15098:7572	M00123:51:000000000-APU28:1:2102:6585:8405	M01896:14:000000000-A7ERE:1:1110:6732:4605	M00123:38:000000000-AN6VN:1:2118:10643:10086	M01896:14:000000000-A7ERE:1:2104:8772:6485	M00123:51:000000000-APU28:1:2114:8634:3603	M00123:51:000000000-APU28:1:2115:27639:14450	M00595:54:000000000-A7CT0:1:1119:18823:12295	M01896:15:000000000-A7EN9:1:1111:12004:18589	M01896:15:000000000-A7EN9:1:1114:13686:11530	M00595:54:000000000-A7CT0:1:2114:24070:15448	M00595:54:000000000-A7CT0:1:2106:8001:14208	M00123:51:000000000-APU28:1:1105:5854:11355	M00595:54:000000000-A7CT0:1:2114:21280:15844	M00123:51:000000000-APU28:1:2103:27075:9828	M00123:52:000000000-APT1W:1:1116:13695:3866	M00123:52:000000000-APT1W:1:2106:14172:13745	M00123:52:000000000-APT1W:1:2112:17245:5748	M00123:52:000000000-APT1W:1:2106:13342:10827	M00123:52:000000000-APT1W:1:2104:18046:13841	M00123:38:000000000-AN6VN:1:1107:10709:18779	M00595:54:000000000-A7CT0:1:1110:21324:7707	M00123:52:000000000-APT1W:1:2118:11028:15610	M01896:14:000000000-A7ERE:1:1113:6407:7493	M00595:54:000000000-A7CT0:1:1109:20332:16057	M00595:54:000000000-A7CT0:1:1112:21219:17438	M00595:54:000000000-A7CT0:1:2115:20386:12563	M00595:54:000000000-A7CT0:1:1111:20308:22462	M01896:14:000000000-A7ERE:1:2101:23935:13932	M01896:15:000000000-A7EN9:1:2107:2305:16470	M01896:15:000000000-A7EN9:1:1112:15604:19769	M00123:51:000000000-APU28:1:2112:25428:14049	M00123:38:000000000-AN6VN:1:1101:11466:3828	M00123:52:000000000-APT1W:1:2110:26739:7409	M00595:54:000000000-A7CT0:1:1118:7885:9051	M01896:14:000000000-A7ERE:1:1101:7654:21985	M00123:52:000000000-APT1W:1:2109:22722:24071	M00595:54:000000000-A7CT0:1:1111:11815:14944	M01896:14:000000000-A7ERE:1:2119:20966:8599	M00595:54:000000000-A7CT0:1:1107:23033:15916	M01896:2:000000000-A69JN:1:2113:13267:4166	M01896:14:000000000-A7ERE:1:1108:28724:9216	M01896:2:000000000-A69JN:1:1103:8718:13689	M00595:54:000000000-A7CT0:1:1103:18876:21740	M00595:54:000000000-A7CT0:1:1110:12982:3201	M00123:38:000000000-AN6VN:1:1106:11370:4935	M00595:54:000000000-A7CT0:1:2116:12864:17407	M01896:2:000000000-A69JN:1:1112:27586:20102	M00123:51:000000000-APU28:1:1105:10170:15862	M00123:52:000000000-APT1W:1:2103:9863:16532	M01896:14:000000000-A7ERE:1:2116:27696:9525	M01896:2:000000000-A69JN:1:1110:2887:14277	M01896:2:000000000-A69JN:1:1109:28186:7301	M00595:54:000000000-A7CT0:1:1103:16781:11693	M01896:14:000000000-A7ERE:1:1119:21038:18645	M00123:38:000000000-AN6VN:1:1114:19999:19084	M00123:52:000000000-APT1W:1:1118:14206:18504	M01896:2:000000000-A69JN:1:1102:17657:18144	M01896:14:000000000-A7ERE:1:2112:15414:19462	M00595:54:000000000-A7CT0:1:1115:21117:8676	M01896:14:000000000-A7ERE:1:1116:13729:4143	M00595:54:000000000-A7CT0:1:1118:28652:15621	M00123:51:000000000-APU28:1:1116:9457:24866	M00595:54:000000000-A7CT0:1:1117:12578:9515	M00123:51:000000000-APU28:1:2105:5561:7353	M01896:2:000000000-A69JN:1:2104:25390:9235	M00595:54:000000000-A7CT0:1:1112:22122:17018	M00595:54:000000000-A7CT0:1:2110:19998:14667	M00595:54:000000000-A7CT0:1:1111:25617:16468	M00595:54:000000000-A7CT0:1:1116:16446:9298	M00123:38:000000000-AN6VN:1:2106:17564:5911	M01896:14:000000000-A7ERE:1:1115:25856:3558	M01896:2:000000000-A69JN:1:1116:22241:20522	M01896:14:000000000-A7ERE:1:1108:8968:2770	M01896:14:000000000-A7ERE:1:1112:14501:7155	M00595:54:000000000-A7CT0:1:1102:15174:8121	M00595:54:000000000-A7CT0:1:1102:25189:9594	M00123:52:000000000-APT1W:1:2103:23671:13973	M00595:54:000000000-A7CT0:1:1105:11908:16190	M01896:14:000000000-A7ERE:1:1104:10548:12495	M00595:54:000000000-A7CT0:1:2117:17657:3971	M00123:51:000000000-APU28:1:2103:28107:10223	M00595:54:000000000-A7CT0:1:1116:21505:14623	M00595:54:000000000-A7CT0:1:1104:15623:18652	M00595:54:000000000-A7CT0:1:1110:16470:12613	M01896:14:000000000-A7ERE:1:1105:16614:17715	M01896:14:000000000-A7ERE:1:1111:15577:5784	M01896:14:000000000-A7ERE:1:1107:28235:7889	M00123:52:000000000-APT1W:1:1115:18710:7061	M00595:54:000000000-A7CT0:1:1116:12261:10674	M01896:2:000000000-A69JN:1:1116:18992:19817	M01896:2:000000000-A69JN:1:1106:10612:11753	M00123:52:000000000-APT1W:1:2106:4963:12876	M00123:38:000000000-AN6VN:1:1118:15433:7648	M01896:14:000000000-A7ERE:1:2110:17567:13941	M01896:15:000000000-A7EN9:1:1104:14371:8942	M01896:2:000000000-A69JN:1:1107:10577:23443	M01896:15:000000000-A7EN9:1:2110:18480:14142	M00123:38:000000000-AN6VN:1:2108:6684:6148	M01896:2:000000000-A69JN:1:2114:27313:12578	M01896:15:000000000-A7EN9:1:1112:26132:10006	M01896:14:000000000-A7ERE:1:1111:11455:16613	M00123:52:000000000-APT1W:1:2112:26251:3992	M00123:38:000000000-AN6VN:1:1108:9784:15374	M00595:54:000000000-A7CT0:1:2114:14166:15454	M00123:52:000000000-APT1W:1:2110:25530:17681	M00123:51:000000000-APU28:1:2103:16718:16857	M01896:2:000000000-A69JN:1:1114:5203:14672	M00595:54:000000000-A7CT0:1:1112:19762:22133	M01896:14:000000000-A7ERE:1:2115:11646:7285	M01896:15:000000000-A7EN9:1:2110:10167:4315	M00123:38:000000000-AN6VN:1:2108:14995:23241	M00123:52:000000000-APT1W:1:2102:14784:20688	M00123:38:000000000-AN6VN:1:1109:23005:20021	M01896:14:000000000-A7ERE:1:2110:10155:10386	M00123:51:000000000-APU28:1:2106:22076:13026	M00123:38:000000000-AN6VN:1:2101:18833:23958	M00123:52:000000000-APT1W:1:1107:14833:21765	M01896:2:000000000-A69JN:1:1107:26044:11995	M01896:2:000000000-A69JN:1:2103:9583:18402	M01896:2:000000000-A69JN:1:2106:24449:23934	M00123:38:000000000-AN6VN:1:2114:11117:15647	M00123:51:000000000-APU28:1:1118:21311:3617	M01896:14:000000000-A7ERE:1:1115:14052:5968	M00123:51:000000000-APU28:1:1111:10476:11969	M01896:14:000000000-A7ERE:1:1112:17484:10886	M00595:54:000000000-A7CT0:1:1111:9609:22484	M00595:54:000000000-A7CT0:1:1108:25438:12386	M01896:2:000000000-A69JN:1:2105:9468:24151	M00595:54:000000000-A7CT0:1:1117:8990:13456	M00123:51:000000000-APU28:1:1101:28210:7599	M00123:51:000000000-APU28:1:1106:17699:2826	M01896:14:000000000-A7ERE:1:1109:11864:4325	M01896:14:000000000-A7ERE:1:2112:8431:11705	M00123:52:000000000-APT1W:1:1109:10610:8551	M00123:51:000000000-APU28:1:2103:20115:11057	M01896:2:000000000-A69JN:1:1107:22092:7443	M00123:52:000000000-APT1W:1:1111:25889:21932	M01896:15:000000000-A7EN9:1:1115:2093:14004	M01896:2:000000000-A69JN:1:2112:6007:12093	M01896:14:000000000-A7ERE:1:1119:24632:16392	M00123:52:000000000-APT1W:1:1101:23665:15061	M00123:52:000000000-APT1W:1:1117:22302:23204	M00123:51:000000000-APU28:1:1114:9495:19005	M00123:52:000000000-APT1W:1:2104:5327:14427	M01896:14:000000000-A7ERE:1:2113:25809:18325	M01896:14:000000000-A7ERE:1:1104:11826:11658	M01896:14:000000000-A7ERE:1:1108:15845:23242	M01896:15:000000000-A7EN9:1:1109:24270:5097	M00123:51:000000000-APU28:1:1103:27440:11228	M01896:15:000000000-A7EN9:1:1112:13563:3380	M01896:14:000000000-A7ERE:1:2101:8862:13487	M01896:14:000000000-A7ERE:1:1118:28002:19348	M01896:14:000000000-A7ERE:1:2108:10452:22779	M00123:38:000000000-AN6VN:1:1103:5222:16551	M01896:15:000000000-A7EN9:1:1103:28720:12056	M01896:15:000000000-A7EN9:1:1108:9241:13830	M01896:15:000000000-A7EN9:1:1104:18063:4122	M01896:14:000000000-A7ERE:1:2116:10697:14760	M00123:38:000000000-AN6VN:1:1101:23310:12904	M00123:51:000000000-APU28:1:2102:16581:17148	M01896:2:000000000-A69JN:1:2119:11512:18479	M00123:38:000000000-AN6VN:1:2106:19730:12606	M00123:38:000000000-AN6VN:1:1108:16617:6867	M01896:15:000000000-A7EN9:1:2107:14219:4827	M01896:15:000000000-A7EN9:1:2107:20904:4999	M00123:38:000000000-AN6VN:1:2112:23821:14825	M01896:14:000000000-A7ERE:1:2119:26001:8014	M01896:14:000000000-A7ERE:1:2103:13740:7211	M01896:15:000000000-A7EN9:1:1113:24707:10525	M00123:38:000000000-AN6VN:1:2112:25144:5360	M00123:51:000000000-APU28:1:2104:26814:13587	M01896:2:000000000-A69JN:1:2113:16507:12351	M01896:15:000000000-A7EN9:1:2109:14056:15265	M01896:14:000000000-A7ERE:1:2108:25761:11579	M01896:14:000000000-A7ERE:1:1116:7336:17118	M00123:52:000000000-APT1W:1:1112:20861:17441	M00123:52:000000000-APT1W:1:2113:19578:15101	M01896:2:000000000-A69JN:1:2105:3027:13382	M01896:15:000000000-A7EN9:1:2110:19078:20481	M01896:14:000000000-A7ERE:1:2108:14924:12913	M00123:52:000000000-APT1W:1:1104:4137:12781	M01896:15:000000000-A7EN9:1:1103:26347:12572	M01896:14:000000000-A7ERE:1:2112:7721:21236	M01896:14:000000000-A7ERE:1:1111:12313:13205	M01896:2:000000000-A69JN:1:2106:25671:17286	M00123:52:000000000-APT1W:1:1112:27309:19934	M00123:51:000000000-APU28:1:1101:23514:22723	M01896:15:000000000-A7EN9:1:2107:11542:6193	M01896:2:000000000-A69JN:1:1112:25361:4517	M01896:14:000000000-A7ERE:1:2109:12478:10053	M01896:14:000000000-A7ERE:1:1111:24866:20002	M01896:14:000000000-A7ERE:1:1109:12979:6826	M00123:52:000000000-APT1W:1:2118:9730:22472	M01896:14:000000000-A7ERE:1:1112:6783:5748	M01896:15:000000000-A7EN9:1:2115:4394:15699	M01896:2:000000000-A69JN:1:1115:8405:7486	M00123:52:000000000-APT1W:1:1109:26756:12322	M00123:52:000000000-APT1W:1:2111:4239:13341	M01896:2:000000000-A69JN:1:2104:19991:16041	M00123:51:000000000-APU28:1:1112:5564:14292	M01896:15:000000000-A7EN9:1:1105:21162:2937	M00123:52:000000000-APT1W:1:2115:20050:19065	M01896:14:000000000-A7ERE:1:1106:28579:15499	M01896:15:000000000-A7EN9:1:2117:14298:5149	M01896:2:000000000-A69JN:1:1112:17512:15994	M00123:51:000000000-APU28:1:1101:10717:15721	M01896:15:000000000-A7EN9:1:2101:15454:21517	M01896:15:000000000-A7EN9:1:2106:6133:19878	M01896:15:000000000-A7EN9:1:1102:14126:13800	M01896:2:000000000-A69JN:1:2112:18057:18339	M00123:51:000000000-APU28:1:1105:28682:10387	M01896:15:000000000-A7EN9:1:1108:27745:17014	M01896:14:000000000-A7ERE:1:1102:7861:14008	M00123:51:000000000-APU28:1:2112:28305:10936	M01896:2:000000000-A69JN:1:2113:23065:4867	M01896:14:000000000-A7ERE:1:2113:13353:19196	M01896:15:000000000-A7EN9:1:2114:10215:9538	M00123:38:000000000-AN6VN:1:2110:20732:11516	M01896:14:000000000-A7ERE:1:2107:22199:9187	M01896:2:000000000-A69JN:1:2111:12342:9324	M00123:52:000000000-APT1W:1:1106:14815:3951	M01896:14:000000000-A7ERE:1:1114:20617:3295	M01896:15:000000000-A7EN9:1:1111:22708:4773	M01896:15:000000000-A7EN9:1:1112:9497:16372	M00123:51:000000000-APU28:1:1112:17983:5231	M00123:51:000000000-APU28:1:1116:6478:9582	M00123:52:000000000-APT1W:1:1118:15926:10850	M01896:2:000000000-A69JN:1:1107:3960:17285	M01896:15:000000000-A7EN9:1:2104:24663:21232	M00123:52:000000000-APT1W:1:2115:13049:3358	M01896:14:000000000-A7ERE:1:2108:8430:11461	M00123:52:000000000-APT1W:1:2119:19618:16860	M00123:52:000000000-APT1W:1:1102:14547:21448	M01896:15:000000000-A7EN9:1:1114:28151:8292	M01896:14:000000000-A7ERE:1:2110:9313:6996	M01896:15:000000000-A7EN9:1:2103:24512:13994	M01896:14:000000000-A7ERE:1:1110:19508:10075	M00123:51:000000000-APU28:1:1109:19166:23275	M01896:15:000000000-A7EN9:1:1101:12835:22404	M00123:38:000000000-AN6VN:1:2119:18366:14320	M01896:14:000000000-A7ERE:1:2104:24398:13479	M01896:15:000000000-A7EN9:1:1109:10974:23312	M00123:52:000000000-APT1W:1:2119:24270:9715	M01896:15:000000000-A7EN9:1:1101:8981:3959	M00123:38:000000000-AN6VN:1:1109:15152:20378	M00123:51:000000000-APU28:1:1113:14427:11088	M01896:2:000000000-A69JN:1:1103:17716:6110	M00123:51:000000000-APU28:1:1117:16928:14175	M00123:38:000000000-AN6VN:1:1106:11212:20767	M01896:14:000000000-A7ERE:1:1106:20969:12762	M00123:51:000000000-APU28:1:1105:10342:11411	M00123:52:000000000-APT1W:1:1117:7729:10726	M01896:14:000000000-A7ERE:1:2114:7551:8370	M01896:15:000000000-A7EN9:1:1115:10616:18333	M01896:14:000000000-A7ERE:1:1109:11506:24142	M01896:15:000000000-A7EN9:1:1117:21189:3495	M01896:14:000000000-A7ERE:1:1117:7308:3431	M00123:51:000000000-APU28:1:1113:25995:4621	M01896:14:000000000-A7ERE:1:2117:23344:23341	M01896:2:000000000-A69JN:1:2116:4017:17409	M01896:15:000000000-A7EN9:1:1111:19150:22069	M01896:15:000000000-A7EN9:1:2115:23186:4180	M00123:52:000000000-APT1W:1:2109:26683:13511	M00123:51:000000000-APU28:1:2113:29249:14757	M01896:14:000000000-A7ERE:1:1102:15189:4342	M00123:51:000000000-APU28:1:1113:12590:24884	M01896:15:000000000-A7EN9:1:1102:17071:1925	M01896:14:000000000-A7ERE:1:1112:25648:17473	M00123:51:000000000-APU28:1:1102:28444:11838	M00123:52:000000000-APT1W:1:1109:11933:18203	M01896:15:000000000-A7EN9:1:1102:17900:23956	M00123:52:000000000-APT1W:1:1109:25487:5826	M00123:52:000000000-APT1W:1:2114:23380:5859	M01896:15:000000000-A7EN9:1:1108:23053:14380	M01896:2:000000000-A69JN:1:1105:15138:16474	M01896:14:000000000-A7ERE:1:2103:8641:17380	M01896:14:000000000-A7ERE:1:1106:9640:8680	M01896:15:000000000-A7EN9:1:2106:5808:20111	M01896:14:000000000-A7ERE:1:1111:28009:11093	M00123:38:000000000-AN6VN:1:1112:10121:24195	M01896:14:000000000-A7ERE:1:2101:16009:21513	M01896:15:000000000-A7EN9:1:2110:21149:18501	M01896:14:000000000-A7ERE:1:1102:4864:11469	M00123:38:000000000-AN6VN:1:1108:21830:8643	M00123:52:000000000-APT1W:1:1113:25173:22283	M00123:51:000000000-APU28:1:2103:20534:4794	M01896:14:000000000-A7ERE:1:2112:13256:4180	M01896:14:000000000-A7ERE:1:2115:5409:10033	M01896:15:000000000-A7EN9:1:1101:20050:3755	M01896:2:000000000-A69JN:1:2119:9277:8554	M01896:15:000000000-A7EN9:1:1105:10656:22418	M00123:38:000000000-AN6VN:1:1106:12788:4155	M01896:15:000000000-A7EN9:1:1103:10718:14141	M01896:14:000000000-A7ERE:1:1110:12392:7658	M01896:14:000000000-A7ERE:1:2116:18807:14120	M00123:52:000000000-APT1W:1:2113:16241:5813	M01896:14:000000000-A7ERE:1:2116:9048:13130	M00123:52:000000000-APT1W:1:1116:19229:10696	M00123:38:000000000-AN6VN:1:1101:9333:16879	M00123:51:000000000-APU28:1:1108:18900:19491	M00123:38:000000000-AN6VN:1:2102:27918:17690	M01896:15:000000000-A7EN9:1:1116:24949:15519	M00123:52:000000000-APT1W:1:1118:16159:18392	M01896:15:000000000-A7EN9:1:2104:22673:15553	M01896:14:000000000-A7ERE:1:1118:9785:7914	M01896:15:000000000-A7EN9:1:1105:28304:18931	M01896:15:000000000-A7EN9:1:1114:9139:7775	M01896:2:000000000-A69JN:1:2103:8952:7185	M01896:15:000000000-A7EN9:1:1102:20373:16045	M01896:14:000000000-A7ERE:1:1107:23702:13740	M01896:15:000000000-A7EN9:1:2114:26726:12948	M01896:14:000000000-A7ERE:1:2112:16440:21195	M01896:15:000000000-A7EN9:1:1108:8481:20657	M01896:14:000000000-A7ERE:1:1118:16948:21430	M01896:15:000000000-A7EN9:1:2103:16335:10025	M01896:15:000000000-A7EN9:1:1115:22467:20859	M01896:2:000000000-A69JN:1:2110:9710:21632	M01896:2:000000000-A69JN:1:2114:15538:12060	M01896:14:000000000-A7ERE:1:1117:19057:10620	M01896:15:000000000-A7EN9:1:2106:15625:3943	M01896:14:000000000-A7ERE:1:2116:18573:19467	M01896:2:000000000-A69JN:1:1117:24000:24026	M01896:14:000000000-A7ERE:1:1109:25080:9235	M01896:14:000000000-A7ERE:1:1104:9210:13826	M01896:15:000000000-A7EN9:1:1111:9986:10402	M01896:15:000000000-A7EN9:1:2114:10077:17178	M00123:52:000000000-APT1W:1:1115:24486:18949	M00123:52:000000000-APT1W:1:1106:6920:9888	M00123:52:000000000-APT1W:1:1101:9590:9087	M00123:38:000000000-AN6VN:1:1101:25315:15322	M01896:14:000000000-A7ERE:1:1108:16334:22262	M00123:52:000000000-APT1W:1:1117:18392:21409	M01896:14:000000000-A7ERE:1:2108:13051:4544	M01896:14:000000000-A7ERE:1:2110:13654:11280	M01896:14:000000000-A7ERE:1:1117:10963:16798	M01896:14:000000000-A7ERE:1:1118:25384:18403	M01896:15:000000000-A7EN9:1:1111:17942:20569	M00123:52:000000000-APT1W:1:1111:15449:4174	M01896:14:000000000-A7ERE:1:2104:25363:5704	M01896:14:000000000-A7ERE:1:1119:15277:23118	M00123:52:000000000-APT1W:1:2105:16453:10435	M01896:14:000000000-A7ERE:1:1117:10956:21512	M00123:52:000000000-APT1W:1:1106:13660:21782	M01896:14:000000000-A7ERE:1:1106:15057:15363	M00123:38:000000000-AN6VN:1:2115:16475:8576	M01896:15:000000000-A7EN9:1:1111:18826:18737	M01896:14:000000000-A7ERE:1:2114:24741:5892	M01896:15:000000000-A7EN9:1:1101:15102:13134	M00123:38:000000000-AN6VN:1:1115:16144:9532	M01896:14:000000000-A7ERE:1:1115:16305:20227	M01896:14:000000000-A7ERE:1:1103:24070:18083	M01896:15:000000000-A7EN9:1:1104:6092:12573	M01896:14:000000000-A7ERE:1:2105:21365:2197	M00123:52:000000000-APT1W:1:1105:7578:2428	M01896:14:000000000-A7ERE:1:2112:15107:19193	M01896:14:000000000-A7ERE:1:1102:22099:17813	M01896:15:000000000-A7EN9:1:2114:7289:13528	M00123:38:000000000-AN6VN:1:1106:6734:3750	M01896:14:000000000-A7ERE:1:2108:11676:11091	M01896:14:000000000-A7ERE:1:1110:21285:2774	M01896:15:000000000-A7EN9:1:1113:5730:12560	M01896:2:000000000-A69JN:1:2102:16071:10181	M00123:52:000000000-APT1W:1:2107:19731:9660	M01896:15:000000000-A7EN9:1:2104:14030:9868	M00123:38:000000000-AN6VN:1:2107:23527:15902	M01896:14:000000000-A7ERE:1:1114:11872:16866	M01896:14:000000000-A7ERE:1:1104:19364:5263	M00123:52:000000000-APT1W:1:1101:19026:16223	M01896:15:000000000-A7EN9:1:2107:21827:6553	M01896:15:000000000-A7EN9:1:2114:27033:15656	M00123:51:000000000-APU28:1:2109:3909:14687	M01896:15:000000000-A7EN9:1:2101:18087:17463	M01896:15:000000000-A7EN9:1:1115:6621:14333	M01896:14:000000000-A7ERE:1:2105:23661:9564	M01896:14:000000000-A7ERE:1:1115:24900:15991	M01896:15:000000000-A7EN9:1:1102:16504:12717	M00123:52:000000000-APT1W:1:2113:5912:16820	M00123:51:000000000-APU28:1:2114:20366:20307	M01896:14:000000000-A7ERE:1:2113:15010:18259	M01896:14:000000000-A7ERE:1:2108:6838:14215	M00123:38:000000000-AN6VN:1:2118:17256:21188	M00123:38:000000000-AN6VN:1:1101:7599:17876	M00123:51:000000000-APU28:1:1104:13665:9183	M00123:51:000000000-APU28:1:2101:12390:13784	M01896:14:000000000-A7ERE:1:2108:23553:7544	M00123:51:000000000-APU28:1:2108:10872:22899	M01896:14:000000000-A7ERE:1:2116:11061:5374	M00123:52:000000000-APT1W:1:1109:20378:10803	M00123:51:000000000-APU28:1:1102:14492:6305	M00123:52:000000000-APT1W:1:2103:13964:16009	M00123:52:000000000-APT1W:1:1109:8173:15753	M01896:14:000000000-A7ERE:1:1118:14772:11832	M01896:15:000000000-A7EN9:1:1112:12454:2663	M01896:14:000000000-A7ERE:1:2119:6226:10373	M01896:15:000000000-A7EN9:1:2109:11693:22013	M01896:14:000000000-A7ERE:1:2105:23890:16814	M00123:38:000000000-AN6VN:1:1113:14804:18169	M00123:38:000000000-AN6VN:1:2106:11007:16338	M00123:52:000000000-APT1W:1:2101:5033:12893	M01896:14:000000000-A7ERE:1:1108:21703:4411	M01896:15:000000000-A7EN9:1:2106:5103:16136	M01896:14:000000000-A7ERE:1:1115:18698:18569	M01896:2:000000000-A69JN:1:1106:21194:3408	M01896:15:000000000-A7EN9:1:1104:25191:10891	M01896:2:000000000-A69JN:1:2110:16909:8850	M01896:14:000000000-A7ERE:1:2108:3942:19482	M01896:15:000000000-A7EN9:1:2111:14705:22224	M01896:14:000000000-A7ERE:1:2103:18645:16274	M00123:51:000000000-APU28:1:1107:12663:21083	M00123:51:000000000-APU28:1:1113:23319:14955	M00123:51:000000000-APU28:1:1108:13853:7722	M01896:14:000000000-A7ERE:1:2113:24757:21115	M01896:15:000000000-A7EN9:1:1108:14535:12515	M01896:15:000000000-A7EN9:1:2111:21709:16152	M00123:51:000000000-APU28:1:2117:23330:15194	M01896:2:000000000-A69JN:1:1111:9735:13859	M01896:14:000000000-A7ERE:1:1112:5997:12859	M01896:15:000000000-A7EN9:1:1115:24513:19847	M00123:38:000000000-AN6VN:1:1101:7514:20008	M01896:15:000000000-A7EN9:1:1101:10055:19370	M01896:14:000000000-A7ERE:1:1118:14695:9968	M01896:14:000000000-A7ERE:1:2108:11444:12288	M01896:15:000000000-A7EN9:1:2101:8459:13513	M01896:14:000000000-A7ERE:1:1118:8067:15899	M01896:15:000000000-A7EN9:1:2106:10862:21062	M01896:15:000000000-A7EN9:1:2111:21872:21664	M01896:14:000000000-A7ERE:1:1111:3771:15775	M00123:51:000000000-APU28:1:1101:20942:19648	M01896:14:000000000-A7ERE:1:2112:20614:20612	M01896:2:000000000-A69JN:1:1104:19565:9726	M01896:2:000000000-A69JN:1:1111:24047:23690	M01896:15:000000000-A7EN9:1:1116:8896:23213	M00123:51:000000000-APU28:1:1101:18286:19425	M01896:2:000000000-A69JN:1:1117:9255:23463	M00123:51:000000000-APU28:1:2110:16700:12077	M00123:51:000000000-APU28:1:1110:18740:18978	M01896:14:000000000-A7ERE:1:2104:22177:22078	M00123:52:000000000-APT1W:1:2114:18647:15511	M01896:15:000000000-A7EN9:1:1115:2308:11580	M00123:38:000000000-AN6VN:1:1103:13188:8036	M01896:2:000000000-A69JN:1:1107:25466:18637	M01896:15:000000000-A7EN9:1:2107:11890:13921	M01896:2:000000000-A69JN:1:1112:4460:15795	M01896:2:000000000-A69JN:1:2103:18128:18853	M00123:52:000000000-APT1W:1:2114:9987:14096	M00123:38:000000000-AN6VN:1:2113:22382:13714	M00123:51:000000000-APU28:1:1119:23290:12585	M01896:15:000000000-A7EN9:1:2106:17286:23883	M01896:14:000000000-A7ERE:1:1111:16827:14645	M01896:2:000000000-A69JN:1:2119:14407:7098	M01896:2:000000000-A69JN:1:2117:11032:14825	M01896:15:000000000-A7EN9:1:2116:21997:12355	M01896:14:000000000-A7ERE:1:1111:29101:11877	M01896:14:000000000-A7ERE:1:2119:17023:6840	M00123:52:000000000-APT1W:1:2106:20524:5533	M00123:52:000000000-APT1W:1:2118:20025:3214	M00123:52:000000000-APT1W:1:1113:17379:16426	M01896:2:000000000-A69JN:1:1106:26801:14806	M00123:51:000000000-APU28:1:2115:12921:2887	M00123:52:000000000-APT1W:1:2107:22175:21251	M01896:14:000000000-A7ERE:1:1104:14469:13631	M01896:15:000000000-A7EN9:1:2118:4177:5293	M00123:52:000000000-APT1W:1:1101:11541:8355	M00123:52:000000000-APT1W:1:1111:25402:6091	M01896:14:000000000-A7ERE:1:2108:25049:17054	M01896:15:000000000-A7EN9:1:1108:5861:15914	M00123:38:000000000-AN6VN:1:1111:5372:17076	M01896:15:000000000-A7EN9:1:1112:16269:14572	M01896:2:000000000-A69JN:1:1110:15765:14244	M01896:14:000000000-A7ERE:1:1110:24500:4829	M01896:15:000000000-A7EN9:1:1108:23970:13294	M00123:38:000000000-AN6VN:1:1112:23118:19424	M01896:14:000000000-A7ERE:1:1119:15536:19869	M01896:15:000000000-A7EN9:1:1115:12681:20990	M00123:51:000000000-APU28:1:1104:19635:22387	M01896:14:000000000-A7ERE:1:2109:16897:16812	M00123:38:000000000-AN6VN:1:1117:16846:18704	M01896:14:000000000-A7ERE:1:2110:20497:12222	M01896:15:000000000-A7EN9:1:1104:20435:19649	M00123:51:000000000-APU28:1:1102:5122:15482	M00123:51:000000000-APU28:1:1116:11026:7725	M00123:38:000000000-AN6VN:1:1102:26075:5357	M00123:38:000000000-AN6VN:1:1108:20071:25012	M01896:14:000000000-A7ERE:1:2103:20680:16484	M00123:38:000000000-AN6VN:1:2102:14198:17566	M01896:15:000000000-A7EN9:1:2111:28896:15216	M01896:14:000000000-A7ERE:1:2108:20472:4318	M00123:52:000000000-APT1W:1:1113:22768:14664	M01896:2:000000000-A69JN:1:2109:4363:15096	M01896:14:000000000-A7ERE:1:2101:15373:14597	M01896:14:000000000-A7ERE:1:2105:14463:23408	M01896:15:000000000-A7EN9:1:1115:9289:7125	M01896:14:000000000-A7ERE:1:1103:24255:11147	M00123:51:000000000-APU28:1:2101:26118:9907	M00123:51:000000000-APU28:1:1116:19307:15586	M01896:14:000000000-A7ERE:1:1119:13820:17994	M01896:15:000000000-A7EN9:1:2104:21857:17852	M00123:51:000000000-APU28:1:2119:4220:8639	M00123:38:000000000-AN6VN:1:2109:22364:23307	M01896:2:000000000-A69JN:1:1103:15230:5944	M00123:38:000000000-AN6VN:1:1117:25374:11582	M01896:14:000000000-A7ERE:1:2112:13549:15415	M00123:51:000000000-APU28:1:1112:8025:14537	M01896:14:000000000-A7ERE:1:1107:5961:19538	M01896:14:000000000-A7ERE:1:1103:12160:15553	M01896:14:000000000-A7ERE:1:2119:15968:6096	M00123:51:000000000-APU28:1:2117:23852:2786	M01896:2:000000000-A69JN:1:2117:17906:7606	M01896:2:000000000-A69JN:1:1117:12075:22290	M01896:14:000000000-A7ERE:1:1104:11610:4780	M01896:14:000000000-A7ERE:1:1102:9237:23116	M01896:14:000000000-A7ERE:1:1117:13232:4926	M01896:14:000000000-A7ERE:1:2115:22625:8857	M00123:51:000000000-APU28:1:1119:27161:7151	M01896:15:000000000-A7EN9:1:1109:26053:5994	M01896:14:000000000-A7ERE:1:2113:22285:17531	M00123:38:000000000-AN6VN:1:2116:19824:6436	M01896:14:000000000-A7ERE:1:2105:20483:10735	M01896:2:000000000-A69JN:1:2102:16827:14667	M01896:14:000000000-A7ERE:1:2112:9967:23223	M00123:51:000000000-APU28:1:2114:23428:21676	M00123:52:000000000-APT1W:1:1109:20262:21528	M01896:15:000000000-A7EN9:1:1109:27669:16448	M01896:14:000000000-A7ERE:1:1107:13088:12349	M00123:52:000000000-APT1W:1:2105:3225:16584	M01896:15:000000000-A7EN9:1:1114:21447:6757	M00123:52:000000000-APT1W:1:2101:8299:14215	M01896:15:000000000-A7EN9:1:1102:5346:7282	M01896:14:000000000-A7ERE:1:2113:24634:18911	M01896:14:000000000-A7ERE:1:1109:13860:13276	M01896:2:000000000-A69JN:1:1115:19606:7512	M01896:14:000000000-A7ERE:1:2109:21902:22213	M01896:14:000000000-A7ERE:1:2104:20752:18904	M00123:51:000000000-APU28:1:1119:8414:12647	M00123:38:000000000-AN6VN:1:2104:22323:12371	M00123:38:000000000-AN6VN:1:1112:19097:6224	M00123:52:000000000-APT1W:1:2105:8039:21305	M00123:38:000000000-AN6VN:1:2117:8116:14321	M00123:52:000000000-APT1W:1:1108:16450:10274	M01896:2:000000000-A69JN:1:2102:15303:8147	M00123:51:000000000-APU28:1:2113:7761:18329	M00123:52:000000000-APT1W:1:1115:25369:4812	M01896:2:000000000-A69JN:1:1107:19630:20134	M01896:14:000000000-A7ERE:1:2105:19490:4444	M00123:38:000000000-AN6VN:1:2113:8261:10163	M01896:2:000000000-A69JN:1:2113:9253:21587	M00123:51:000000000-APU28:1:2116:21666:19375	M01896:14:000000000-A7ERE:1:2116:7204:12292	M01896:14:000000000-A7ERE:1:1113:14657:18493	M00123:38:000000000-AN6VN:1:1109:22069:5182	M00123:38:000000000-AN6VN:1:1111:9180:14075	M01896:15:000000000-A7EN9:1:1113:15628:6175	M00123:38:000000000-AN6VN:1:2113:28215:7345	M00123:52:000000000-APT1W:1:1115:20063:7745	M01896:15:000000000-A7EN9:1:1114:26586:11782	M00123:38:000000000-AN6VN:1:2116:14656:14639	M01896:15:000000000-A7EN9:1:1102:7218:5938	M01896:15:000000000-A7EN9:1:1105:19690:2512	M00123:38:000000000-AN6VN:1:1114:22061:23788	M01896:15:000000000-A7EN9:1:1108:18157:8851	M00123:52:000000000-APT1W:1:2116:12944:16170	M01896:15:000000000-A7EN9:1:1116:20047:5942	M01896:15:000000000-A7EN9:1:1101:19974:23609	M01896:2:000000000-A69JN:1:2110:21186:12634	M00123:52:000000000-APT1W:1:1105:9804:16991	M01896:15:000000000-A7EN9:1:1102:4581:21017	M01896:2:000000000-A69JN:1:1101:14840:10662	M01896:2:000000000-A69JN:1:2115:17386:8422	M00123:52:000000000-APT1W:1:1104:6627:11149	M00123:51:000000000-APU28:1:1115:8173:14266	M01896:15:000000000-A7EN9:1:2118:8251:6634	M00123:52:000000000-APT1W:1:2112:21888:18179	M01896:15:000000000-A7EN9:1:2104:23519:4374	M00123:52:000000000-APT1W:1:1107:19036:21986	M00123:51:000000000-APU28:1:1107:23702:12376	M01896:14:000000000-A7ERE:1:1107:7581:9393	M01896:2:000000000-A69JN:1:1116:23979:6437	M00123:51:000000000-APU28:1:1107:19423:14319	M01896:2:000000000-A69JN:1:1104:24506:14348	M01896:15:000000000-A7EN9:1:1109:11995:19786	M00123:38:000000000-AN6VN:1:1118:9150:8060	M01896:14:000000000-A7ERE:1:1119:16636:13403	M01896:14:000000000-A7ERE:1:1112:12181:14147	M00123:51:000000000-APU28:1:2109:6109:12121	M00123:51:000000000-APU28:1:1101:27063:7184	M01896:15:000000000-A7EN9:1:2104:20411:14052	M01896:15:000000000-A7EN9:1:2103:25681:14812	M01896:15:000000000-A7EN9:1:1104:5015:12779	M01896:15:000000000-A7EN9:1:2118:22245:5892	M01896:14:000000000-A7ERE:1:1105:23230:20776	M01896:14:000000000-A7ERE:1:2113:16526:23779	M01896:14:000000000-A7ERE:1:2109:6859:14580	M01896:14:000000000-A7ERE:1:2119:7308:12944	M01896:14:000000000-A7ERE:1:1112:24378:7615	M01896:15:000000000-A7EN9:1:2106:29087:16235	M01896:15:000000000-A7EN9:1:1112:8887:24457	M01896:14:000000000-A7ERE:1:1118:21366:10824	M01896:14:000000000-A7ERE:1:2103:20606:18475	M01896:2:000000000-A69JN:1:1113:10954:3997	M00123:38:000000000-AN6VN:1:1109:14587:14647	M01896:14:000000000-A7ERE:1:2112:18412:24834	M01896:15:000000000-A7EN9:1:1101:24575:2371	M01896:2:000000000-A69JN:1:2117:6222:17344	M01896:14:000000000-A7ERE:1:2118:28931:11794	M00123:52:000000000-APT1W:1:1116:11998:10204	M00123:38:000000000-AN6VN:1:1112:8156:15989	M00123:52:000000000-APT1W:1:1108:21835:22537	M01896:15:000000000-A7EN9:1:1108:9884:12558	M00123:51:000000000-APU28:1:1105:12841:3296	M01896:15:000000000-A7EN9:1:1104:17267:23514	M01896:2:000000000-A69JN:1:2109:16165:22444	M01896:2:000000000-A69JN:1:1107:5231:13421	M01896:15:000000000-A7EN9:1:1112:3684:17158	M00123:38:000000000-AN6VN:1:2115:24248:5246	M01896:2:000000000-A69JN:1:1108:5417:15560	M01896:14:000000000-A7ERE:1:2101:5982:4405	M00123:52:000000000-APT1W:1:1113:28150:10668	M00123:51:000000000-APU28:1:1107:5012:13686	M01896:15:000000000-A7EN9:1:2115:14667:16832	M01896:2:000000000-A69JN:1:1102:3919:19520	M01896:14:000000000-A7ERE:1:1117:10927:4853	M01896:15:000000000-A7EN9:1:2104:16152:1903	M01896:15:000000000-A7EN9:1:2101:12680:11718	M01896:15:000000000-A7EN9:1:1111:24339:5611	M01896:14:000000000-A7ERE:1:1106:17812:22169	M00123:38:000000000-AN6VN:1:2115:21866:4947	M00123:52:000000000-APT1W:1:1105:14290:11596	M00123:51:000000000-APU28:1:2110:25897:13121	M01896:15:000000000-A7EN9:1:1111:22814:9945	M00123:38:000000000-AN6VN:1:1107:16109:10305	M01896:14:000000000-A7ERE:1:1106:5283:11912	M01896:15:000000000-A7EN9:1:2118:20135:14673	M01896:15:000000000-A7EN9:1:2103:14751:9426	M01896:15:000000000-A7EN9:1:1105:25774:5799	M01896:2:000000000-A69JN:1:2117:16883:5190	M01896:15:000000000-A7EN9:1:1116:16838:4964	M01896:14:000000000-A7ERE:1:1105:10738:13407	M00123:51:000000000-APU28:1:1116:15622:5281	M00123:52:000000000-APT1W:1:1114:28193:13127	M00123:38:000000000-AN6VN:1:2116:3899:13232	M00123:52:000000000-APT1W:1:1118:24062:23611	M01896:2:000000000-A69JN:1:1108:7685:12398	M00123:38:000000000-AN6VN:1:1107:7586:12516	M01896:15:000000000-A7EN9:1:1111:12141:10143	M00123:52:000000000-APT1W:1:1106:23564:7267	M01896:14:000000000-A7ERE:1:1103:10093:3695	M01896:15:000000000-A7EN9:1:2114:4288:11798	M01896:15:000000000-A7EN9:1:2107:9863:19900	M01896:14:000000000-A7ERE:1:1106:21478:4262	M00123:38:000000000-AN6VN:1:1101:26899:18544	M00123:52:000000000-APT1W:1:2114:4478:16112	M01896:14:000000000-A7ERE:1:1111:24865:9168	M00123:38:000000000-AN6VN:1:2103:26082:17948	M00123:51:000000000-APU28:1:1118:10105:16531	M01896:14:000000000-A7ERE:1:1117:24833:20920	M01896:14:000000000-A7ERE:1:1117:8987:8881	M01896:14:000000000-A7ERE:1:1110:13855:12565	M00123:51:000000000-APU28:1:1102:25145:23128	M01896:2:000000000-A69JN:1:2112:19126:4141	M01896:14:000000000-A7ERE:1:2118:11866:16845	M01896:14:000000000-A7ERE:1:1102:6654:18639	M01896:15:000000000-A7EN9:1:1105:28664:14767	M00123:51:000000000-APU28:1:2119:21223:15054	M01896:14:000000000-A7ERE:1:2119:7027:19257	M01896:14:000000000-A7ERE:1:2108:25598:3970	M01896:2:000000000-A69JN:1:2106:25751:12649	M00123:38:000000000-AN6VN:1:2118:27801:19494	M01896:2:000000000-A69JN:1:1113:17437:13551	M00123:52:000000000-APT1W:1:2110:24073:16645	M00123:52:000000000-APT1W:1:2113:19273:15023	M01896:2:000000000-A69JN:1:1108:14941:18653	M01896:14:000000000-A7ERE:1:1111:25992:7150	M01896:15:000000000-A7EN9:1:2115:5224:10471	M00123:38:000000000-AN6VN:1:1103:14570:16523	M01896:14:000000000-A7ERE:1:2112:22817:24310	M00123:51:000000000-APU28:1:1101:13927:18731	M00123:52:000000000-APT1W:1:2107:2910:9790	M00123:38:000000000-AN6VN:1:2105:11125:10202	M00123:52:000000000-APT1W:1:2103:24610:13319	M01896:14:000000000-A7ERE:1:1119:19644:19977	M01896:15:000000000-A7EN9:1:2106:23333:5973	M01896:15:000000000-A7EN9:1:2115:21270:16808	M01896:15:000000000-A7EN9:1:1102:29339:15563	M00123:38:000000000-AN6VN:1:1112:23747:21444	M01896:14:000000000-A7ERE:1:2113:22699:12968	M00123:38:000000000-AN6VN:1:1104:11482:14720	M00123:38:000000000-AN6VN:1:1117:7875:16978	M01896:14:000000000-A7ERE:1:1109:20083:20170	M00123:38:000000000-AN6VN:1:1112:13702:6440	M01896:14:000000000-A7ERE:1:2112:9324:14555	M00123:38:000000000-AN6VN:1:1107:24915:7697	M01896:14:000000000-A7ERE:1:1113:2323:17196	M00123:38:000000000-AN6VN:1:1102:16879:2798	M01896:2:000000000-A69JN:1:1112:14327:5757	M01896:15:000000000-A7EN9:1:1113:7967:10844	M01896:14:000000000-A7ERE:1:2103:17676:3097	M01896:2:000000000-A69JN:1:2119:15982:19219	M01896:15:000000000-A7EN9:1:1111:20817:17529	M00123:38:000000000-AN6VN:1:2111:5407:8214	M00123:38:000000000-AN6VN:1:2119:7236:13360	M00123:38:000000000-AN6VN:1:1111:16439:16332	M01896:15:000000000-A7EN9:1:2101:20917:22216	M00123:38:000000000-AN6VN:1:2118:11529:10604	M01896:15:000000000-A7EN9:1:2101:15282:5981	M01896:15:000000000-A7EN9:1:1116:19267:23654	M01896:14:000000000-A7ERE:1:1107:4256:11877	M01896:2:000000000-A69JN:1:1111:21831:20811	M01896:14:000000000-A7ERE:1:2108:12236:14994	M00123:38:000000000-AN6VN:1:2108:18014:23798	M00123:52:000000000-APT1W:1:2102:17009:11603	M01896:15:000000000-A7EN9:1:2107:3251:18991	M01896:15:000000000-A7EN9:1:1108:19800:8181	M01896:15:000000000-A7EN9:1:1101:11515:9727	M01896:14:000000000-A7ERE:1:2101:11606:24387	M01896:14:000000000-A7ERE:1:2105:10639:2460	M00123:38:000000000-AN6VN:1:1101:20042:21588	M00123:38:000000000-AN6VN:1:1119:2810:8968	M00123:38:000000000-AN6VN:1:1109:28199:11543	M01896:14:000000000-A7ERE:1:2103:10082:9856	M01896:15:000000000-A7EN9:1:1101:11736:2546	M00123:38:000000000-AN6VN:1:1114:7098:7980	M01896:14:000000000-A7ERE:1:1117:22875:24161	M00123:38:000000000-AN6VN:1:2111:24716:7514	M00123:52:000000000-APT1W:1:1112:20574:15327	M01896:14:000000000-A7ERE:1:1107:19505:17557	M00123:52:000000000-APT1W:1:2101:20842:5072	M01896:15:000000000-A7EN9:1:2117:16646:10949	M01896:14:000000000-A7ERE:1:2107:12383:15970	M00123:38:000000000-AN6VN:1:1111:20144:7971	M01896:14:000000000-A7ERE:1:2110:15804:23410	M01896:14:000000000-A7ERE:1:1118:22051:23728	M01896:15:000000000-A7EN9:1:2119:13330:4463	M01896:14:000000000-A7ERE:1:1107:6560:6709	M01896:14:000000000-A7ERE:1:1106:17019:24469	M01896:15:000000000-A7EN9:1:1109:4686:16314	M01896:15:000000000-A7EN9:1:2110:8436:21024	M01896:15:000000000-A7EN9:1:2101:4248:8922	M01896:14:000000000-A7ERE:1:1116:15401:14640	M01896:15:000000000-A7EN9:1:1108:13702:12661	M01896:14:000000000-A7ERE:1:2109:20609:14053	M01896:14:000000000-A7ERE:1:2114:25459:5476	M01896:14:000000000-A7ERE:1:2117:2399:10520	M00123:38:000000000-AN6VN:1:2107:6594:9783	M01896:15:000000000-A7EN9:1:1116:20541:2839	M01896:14:000000000-A7ERE:1:1113:6264:9544	M01896:14:000000000-A7ERE:1:2112:26169:20906	M01896:14:000000000-A7ERE:1:1112:19830:19897	M00123:51:000000000-APU28:1:2115:6846:19993	M01896:15:000000000-A7EN9:1:2115:8684:14280	M01896:15:000000000-A7EN9:1:1102:18479:21171	M01896:15:000000000-A7EN9:1:1101:21779:11657	M01896:14:000000000-A7ERE:1:1102:8220:8523	M01896:15:000000000-A7EN9:1:1110:25786:13091	M01896:14:000000000-A7ERE:1:1106:25713:21247	M01896:14:000000000-A7ERE:1:2115:17331:16803	M01896:14:000000000-A7ERE:1:1103:9851:12476	M01896:14:000000000-A7ERE:1:1106:9543:2586	M01896:2:000000000-A69JN:1:2118:9455:14098	M01896:14:000000000-A7ERE:1:1105:8172:23706	M00123:52:000000000-APT1W:1:1114:24450:4787	M00123:38:000000000-AN6VN:1:1115:27856:18917	M01896:2:000000000-A69JN:1:1109:2672:12063	M01896:15:000000000-A7EN9:1:2115:20356:14957	M01896:14:000000000-A7ERE:1:2105:15359:5991	M00123:51:000000000-APU28:1:2115:14875:6469	M01896:14:000000000-A7ERE:1:2109:20750:8477	M01896:15:000000000-A7EN9:1:1108:18636:1885	M01896:15:000000000-A7EN9:1:1113:22804:18210	M00123:51:000000000-APU28:1:1110:27182:10309	M01896:15:000000000-A7EN9:1:1114:22029:11654	M01896:14:000000000-A7ERE:1:2115:15673:6041	M01896:2:000000000-A69JN:1:1111:22541:12194	M01896:14:000000000-A7ERE:1:2119:7039:10538	M01896:14:000000000-A7ERE:1:1105:14198:6812	M01896:14:000000000-A7ERE:1:2114:13888:21534	M01896:14:000000000-A7ERE:1:2119:23169:14373	M01896:14:000000000-A7ERE:1:2106:21696:21667	M01896:2:000000000-A69JN:1:2111:8878:12608	M01896:14:000000000-A7ERE:1:1111:19243:13442	M01896:14:000000000-A7ERE:1:2108:23417:22453	M01896:14:000000000-A7ERE:1:2104:11755:5886	M01896:15:000000000-A7EN9:1:2114:20083:10581	M01896:14:000000000-A7ERE:1:2118:29003:16503	M01896:15:000000000-A7EN9:1:1104:11179:23903	M00123:38:000000000-AN6VN:1:1112:9073:2526	M01896:2:000000000-A69JN:1:1118:10186:8137	M01896:14:000000000-A7ERE:1:1116:26160:17248	M00123:51:000000000-APU28:1:1117:15994:23085	M01896:15:000000000-A7EN9:1:2106:24023:7525	M01896:15:000000000-A7EN9:1:1112:22872:20179	M00123:52:000000000-APT1W:1:2104:10032:16409	M01896:14:000000000-A7ERE:1:1111:28137:15075	M00123:51:000000000-APU28:1:2115:6324:5861	M01896:15:000000000-A7EN9:1:1111:22958:10268	M00123:52:000000000-APT1W:1:1110:20290:4287	M01896:15:000000000-A7EN9:1:2103:14039:8631	M00123:52:000000000-APT1W:1:2103:15479:23417	M01896:15:000000000-A7EN9:1:2104:19116:5350	M01896:15:000000000-A7EN9:1:1113:14890:17236	M00123:51:000000000-APU28:1:1101:8755:17886	M00123:38:000000000-AN6VN:1:2112:18613:19368	M01896:2:000000000-A69JN:1:1115:8023:2012	M01896:15:000000000-A7EN9:1:1112:4325:16376	M01896:15:000000000-A7EN9:1:1109:24848:20433	M01896:14:000000000-A7ERE:1:2108:14326:18942	M00123:51:000000000-APU28:1:1105:16402:7557	M01896:15:000000000-A7EN9:1:2116:5397:14042	M01896:2:000000000-A69JN:1:2105:26514:14857	M01896:15:000000000-A7EN9:1:1109:18795:19132	M01896:14:000000000-A7ERE:1:1110:8102:12297	M00123:52:000000000-APT1W:1:1101:28153:9064	M01896:2:000000000-A69JN:1:2112:22592:8952	M01896:2:000000000-A69JN:1:2119:20635:15009	M01896:15:000000000-A7EN9:1:1104:13827:14641	M00123:51:000000000-APU28:1:1105:24972:11899	M00123:52:000000000-APT1W:1:1110:24414:12985	M00123:38:000000000-AN6VN:1:2118:14876:4548	M01896:15:000000000-A7EN9:1:2106:6705:18642	M01896:14:000000000-A7ERE:1:1106:4067:8977	M01896:2:000000000-A69JN:1:2104:11848:10111	M01896:15:000000000-A7EN9:1:1116:26420:5659	M01896:2:000000000-A69JN:1:2109:10121:13280	M01896:15:000000000-A7EN9:1:2111:25018:12881	M00123:51:000000000-APU28:1:2109:17024:15246	M01896:14:000000000-A7ERE:1:1110:9473:6808	M01896:14:000000000-A7ERE:1:1114:13696:2531	M00123:51:000000000-APU28:1:1119:9273:4270	M00123:52:000000000-APT1W:1:1103:18820:7454	M01896:14:000000000-A7ERE:1:1117:26651:11601	M01896:14:000000000-A7ERE:1:2110:7219:14867	M01896:15:000000000-A7EN9:1:2104:20387:20871	M01896:15:000000000-A7EN9:1:2115:13376:5651	M00123:38:000000000-AN6VN:1:1115:23277:11935	M00123:38:000000000-AN6VN:1:1106:20156:7699	M01896:15:000000000-A7EN9:1:1104:8078:14604	M01896:15:000000000-A7EN9:1:1112:24072:10532	M00123:38:000000000-AN6VN:1:1118:13998:10021	M00123:52:000000000-APT1W:1:1105:11924:13663	M01896:14:000000000-A7ERE:1:2103:27938:17362	M01896:14:000000000-A7ERE:1:2112:26321:19529	M01896:2:000000000-A69JN:1:2119:12782:15649	M00123:52:000000000-APT1W:1:2104:20417:19454	M00123:52:000000000-APT1W:1:1118:6486:9859	M00123:51:000000000-APU28:1:2106:24765:18960	M01896:14:000000000-A7ERE:1:1105:27576:19616	M01896:15:000000000-A7EN9:1:1109:13775:23142	M00123:38:000000000-AN6VN:1:1118:18743:13867	M00123:51:000000000-APU28:1:1106:16176:7338	M01896:14:000000000-A7ERE:1:1106:23209:12401	M01896:15:000000000-A7EN9:1:2107:5575:16072	M00123:38:000000000-AN6VN:1:2110:20661:7396	M01896:2:000000000-A69JN:1:1116:9915:4390	M01896:15:000000000-A7EN9:1:1112:14656:20757	M00123:52:000000000-APT1W:1:2103:23228:18531	M00123:52:000000000-APT1W:1:2106:22524:13714	M00123:51:000000000-APU28:1:1101:11484:8058	M01896:2:000000000-A69JN:1:1118:13519:16395	M00123:52:000000000-APT1W:1:2115:11513:21955	M01896:14:000000000-A7ERE:1:1107:10494:13156	M01896:14:000000000-A7ERE:1:1116:18528:18321	M00123:51:000000000-APU28:1:1118:7170:10957	M00123:51:000000000-APU28:1:2114:21926:19433	M00123:52:000000000-APT1W:1:1119:19139:2477	M01896:14:000000000-A7ERE:1:1115:5666:7707	M01896:14:000000000-A7ERE:1:2110:24100:16380	M00123:51:000000000-APU28:1:2102:18803:14535	M00123:51:000000000-APU28:1:2107:23201:3586	M00123:52:000000000-APT1W:1:2118:4054:8661	M01896:14:000000000-A7ERE:1:2105:13408:2284	M01896:14:000000000-A7ERE:1:2118:4962:10033	M01896:2:000000000-A69JN:1:2102:13162:2627	M01896:14:000000000-A7ERE:1:1108:8992:8527	M01896:14:000000000-A7ERE:1:1102:22000:19944	M01896:2:000000000-A69JN:1:2105:20280:24082	M01896:14:000000000-A7ERE:1:2108:25986:11116	M00123:51:000000000-APU28:1:1114:10618:22808	M00123:51:000000000-APU28:1:2115:20649:11737	M01896:2:000000000-A69JN:1:2102:15040:21201	M01896:15:000000000-A7EN9:1:1105:11346:23247	M01896:14:000000000-A7ERE:1:1113:7898:19887	M01896:15:000000000-A7EN9:1:2103:26244:4793	M01896:14:000000000-A7ERE:1:2118:13926:14044	M01896:14:000000000-A7ERE:1:1109:8771:24767	M00123:51:000000000-APU28:1:1106:4745:15522	M01896:14:000000000-A7ERE:1:1110:14352:3988	M00123:51:000000000-APU28:1:2102:9886:19024	M00123:38:000000000-AN6VN:1:1106:5626:5189	M01896:15:000000000-A7EN9:1:2101:26507:15860	M01896:14:000000000-A7ERE:1:1106:19975:7252	M01896:15:000000000-A7EN9:1:1114:22587:16066	M01896:14:000000000-A7ERE:1:1105:17945:3512	M01896:15:000000000-A7EN9:1:2114:20436:8619	M01896:15:000000000-A7EN9:1:1116:11518:6780	M01896:14:000000000-A7ERE:1:1101:8696:6336	M01896:14:000000000-A7ERE:1:2104:7529:11959	M01896:15:000000000-A7EN9:1:2101:28773:10639	M01896:14:000000000-A7ERE:1:1105:20240:15249	M00123:52:000000000-APT1W:1:1101:17923:16128	M01896:14:000000000-A7ERE:1:2113:6868:8114	M00123:51:000000000-APU28:1:2107:22826:11613	M00123:38:000000000-AN6VN:1:1111:11726:12144	M01896:14:000000000-A7ERE:1:2116:5815:7268	M01896:15:000000000-A7EN9:1:1112:7196:13450	M01896:2:000000000-A69JN:1:1117:26078:11990	M01896:14:000000000-A7ERE:1:1119:25570:9495	M01896:15:000000000-A7EN9:1:1115:7907:16362	M01896:15:000000000-A7EN9:1:2117:3217:19272	M01896:14:000000000-A7ERE:1:1110:6356:4591	M00123:38:000000000-AN6VN:1:2112:23140:11970	M01896:15:000000000-A7EN9:1:1109:21324:22176	M00123:52:000000000-APT1W:1:1119:7387:15433	M01896:15:000000000-A7EN9:1:2115:8887:3195	M01896:15:000000000-A7EN9:1:1116:9410:11625	M00123:38:000000000-AN6VN:1:1109:8696:23783	M00123:52:000000000-APT1W:1:2119:7571:7515	M00123:38:000000000-AN6VN:1:2119:18169:10238	M00123:38:000000000-AN6VN:1:1102:9563:4787	M01896:15:000000000-A7EN9:1:1108:6010:11998	M01896:15:000000000-A7EN9:1:2117:28086:15568	M01896:14:000000000-A7ERE:1:1112:15985:12843	M01896:14:000000000-A7ERE:1:2115:21415:19725	M00123:52:000000000-APT1W:1:1115:7471:13792	M00123:38:000000000-AN6VN:1:2104:7954:12102	M00123:51:000000000-APU28:1:2114:8220:13991	M00123:52:000000000-APT1W:1:1104:4406:14221	M01896:14:000000000-A7ERE:1:1102:8591:2594	M00123:38:000000000-AN6VN:1:2108:6232:11416	M00123:52:000000000-APT1W:1:1112:14917:3797	M00123:52:000000000-APT1W:1:2107:9614:7819	M01896:2:000000000-A69JN:1:2117:16756:14279	M00123:38:000000000-AN6VN:1:2112:16324:12197	M01896:14:000000000-A7ERE:1:1107:17396:19665	M01896:15:000000000-A7EN9:1:2111:9101:24114	M00123:52:000000000-APT1W:1:1110:16028:11613	M01896:15:000000000-A7EN9:1:2110:20889:20643	M01896:2:000000000-A69JN:1:2112:25757:16661	M01896:14:000000000-A7ERE:1:2117:13245:16678	M01896:15:000000000-A7EN9:1:1105:12622:23935	M00123:51:000000000-APU28:1:1110:6048:21282	M01896:15:000000000-A7EN9:1:1108:24718:10001	M01896:15:000000000-A7EN9:1:1112:24827:14632	M01896:15:000000000-A7EN9:1:2106:5916:18477	M00123:51:000000000-APU28:1:2107:10913:21587	M01896:14:000000000-A7ERE:1:2117:5975:16169	M01896:14:000000000-A7ERE:1:2103:9026:10253	M01896:14:000000000-A7ERE:1:1116:21039:11682	M01896:15:000000000-A7EN9:1:2106:18171:18671	M01896:14:000000000-A7ERE:1:1112:24223:17660	M01896:14:000000000-A7ERE:1:1101:5619:10697	M01896:14:000000000-A7ERE:1:1106:4497:10344	M01896:14:000000000-A7ERE:1:1102:9417:15570	M01896:14:000000000-A7ERE:1:1110:27831:12848	M01896:15:000000000-A7EN9:1:2106:20332:20452	M01896:15:000000000-A7EN9:1:2116:21499:21961	M01896:14:000000000-A7ERE:1:1108:16900:15681	M01896:14:000000000-A7ERE:1:2101:24653:22202	M01896:14:000000000-A7ERE:1:2116:18946:14381	M01896:14:000000000-A7ERE:1:1110:12730:17753	M01896:15:000000000-A7EN9:1:1113:2675:14748	M01896:14:000000000-A7ERE:1:1118:22157:13460	M00123:38:000000000-AN6VN:1:2103:11907:8127	M01896:15:000000000-A7EN9:1:1108:22545:2091	M01896:14:000000000-A7ERE:1:1109:19730:14886	M01896:2:000000000-A69JN:1:2117:10386:5428	M01896:15:000000000-A7EN9:1:1101:25656:7919	M00123:38:000000000-AN6VN:1:2101:12056:6334	M00123:52:000000000-APT1W:1:1117:11199:22405	M01896:2:000000000-A69JN:1:1118:25987:9704	M01896:2:000000000-A69JN:1:2106:21066:9703	M00123:51:000000000-APU28:1:1114:19898:5286	M01896:15:000000000-A7EN9:1:2104:3696:18311	M01896:15:000000000-A7EN9:1:2107:23289:15796	M00123:38:000000000-AN6VN:1:1112:9754:2899	M01896:14:000000000-A7ERE:1:2117:25554:17654	M01896:14:000000000-A7ERE:1:2112:9602:8135	M01896:15:000000000-A7EN9:1:1111:20484:8506	M00123:38:000000000-AN6VN:1:1114:24247:7223	M01896:15:000000000-A7EN9:1:1102:16107:24223	M01896:14:000000000-A7ERE:1:2110:18505:6935	M00123:51:000000000-APU28:1:2116:22490:16424	M01896:15:000000000-A7EN9:1:2117:19910:12392	M00123:38:000000000-AN6VN:1:1108:9624:14740	M01896:15:000000000-A7EN9:1:2106:12279:7317	M01896:14:000000000-A7ERE:1:1116:21902:21742	M01896:2:000000000-A69JN:1:1113:10890:10217	M01896:14:000000000-A7ERE:1:2108:6532:14546	M01896:15:000000000-A7EN9:1:2110:13560:16888	M01896:14:000000000-A7ERE:1:2104:23216:7642	M01896:14:000000000-A7ERE:1:2103:17679:23391	M01896:15:000000000-A7EN9:1:2118:5134:12239	M01896:2:000000000-A69JN:1:2112:14736:3591	M00123:52:000000000-APT1W:1:2108:15251:3574	M01896:15:000000000-A7EN9:1:2118:13419:4486	M01896:2:000000000-A69JN:1:1103:15361:19368	M01896:14:000000000-A7ERE:1:1107:12068:19501	M00123:38:000000000-AN6VN:1:1107:6471:8580	M01896:14:000000000-A7ERE:1:1108:20083:7507	M00123:52:000000000-APT1W:1:1116:10201:7471	M01896:2:000000000-A69JN:1:1111:28912:10051	M01896:15:000000000-A7EN9:1:2103:12698:23092	M01896:15:000000000-A7EN9:1:2118:6849:10843	M00123:51:000000000-APU28:1:1108:3820:13236	M01896:14:000000000-A7ERE:1:1110:25234:7512	M00123:38:000000000-AN6VN:1:1116:14364:7642	M01896:14:000000000-A7ERE:1:2119:3864:19432	M00123:52:000000000-APT1W:1:2108:16248:19166	M00123:51:000000000-APU28:1:1102:14466:10823	M01896:14:000000000-A7ERE:1:1119:18114:18568	M01896:15:000000000-A7EN9:1:2107:18250:24398	M01896:14:000000000-A7ERE:1:1110:24401:2472	M01896:15:000000000-A7EN9:1:1105:6486:8679	M01896:15:000000000-A7EN9:1:1111:14088:7261	M00123:38:000000000-AN6VN:1:1119:5379:21087	M01896:14:000000000-A7ERE:1:1111:15026:24715	M01896:14:000000000-A7ERE:1:1108:5998:8571	M01896:2:000000000-A69JN:1:1115:24435:13510	M01896:14:000000000-A7ERE:1:1111:13581:6048	M01896:2:000000000-A69JN:1:2106:13254:3806	M01896:2:000000000-A69JN:1:2112:20084:2035	M01896:14:000000000-A7ERE:1:2112:8780:22188	M00123:51:000000000-APU28:1:2101:8286:17248	M00123:51:000000000-APU28:1:2111:27194:18990	M00123:51:000000000-APU28:1:2116:17947:3414	M01896:15:000000000-A7EN9:1:1114:14842:11852	M01896:14:000000000-A7ERE:1:2112:20927:4524	M01896:15:000000000-A7EN9:1:1112:18959:16238	M01896:15:000000000-A7EN9:1:1113:19641:7080	M00123:51:000000000-APU28:1:2112:12722:4801	M00123:38:000000000-AN6VN:1:2102:24103:13929	M00123:38:000000000-AN6VN:1:1109:3080:12750	M00123:51:000000000-APU28:1:1106:25851:17664	M00123:52:000000000-APT1W:1:2107:5405:13365	M01896:2:000000000-A69JN:1:2113:21825:23772	M01896:15:000000000-A7EN9:1:2119:6375:11066	M01896:15:000000000-A7EN9:1:1104:19668:8261	M01896:15:000000000-A7EN9:1:1112:21904:19607	M01896:14:000000000-A7ERE:1:1107:14551:10535	M00123:38:000000000-AN6VN:1:2110:25522:16141	M01896:15:000000000-A7EN9:1:1102:17408:6365	M01896:15:000000000-A7EN9:1:2110:20961:24756	M01896:14:000000000-A7ERE:1:1112:10593:22859	M01896:2:000000000-A69JN:1:2116:14565:4206	M01896:14:000000000-A7ERE:1:1101:24139:24210	M01896:15:000000000-A7EN9:1:1115:10255:9495	M01896:15:000000000-A7EN9:1:1109:3873:8035	M01896:14:000000000-A7ERE:1:2107:3173:14261	M00123:38:000000000-AN6VN:1:1103:4261:8355	M01896:14:000000000-A7ERE:1:1119:24022:8702	M01896:2:000000000-A69JN:1:2110:24698:21662	M01896:15:000000000-A7EN9:1:1105:15249:21630	M01896:15:000000000-A7EN9:1:2106:8567:24341	M01896:14:000000000-A7ERE:1:1111:17786:14620	M01896:15:000000000-A7EN9:1:1105:13296:15871	M01896:15:000000000-A7EN9:1:2102:16567:22477	M01896:2:000000000-A69JN:1:2111:8013:10213	M00123:38:000000000-AN6VN:1:2101:10342:16431	M00123:52:000000000-APT1W:1:1112:8656:10146	M01896:15:000000000-A7EN9:1:2115:28478:13433	M01896:15:000000000-A7EN9:1:1116:11174:11653	M01896:15:000000000-A7EN9:1:1114:18186:24064	M01896:15:000000000-A7EN9:1:2104:23872:14366	M01896:15:000000000-A7EN9:1:2118:28976:8860	M01896:15:000000000-A7EN9:1:1105:15274:14175	M01896:14:000000000-A7ERE:1:1109:7638:11329	M01896:14:000000000-A7ERE:1:1107:10016:15949	M01896:14:000000000-A7ERE:1:1102:16463:15895	M01896:15:000000000-A7EN9:1:1101:6892:18899	M01896:14:000000000-A7ERE:1:1101:15450:10593	M01896:14:000000000-A7ERE:1:1112:6432:18895	M01896:14:000000000-A7ERE:1:1116:13063:3091	M01896:15:000000000-A7EN9:1:1113:9188:6978	M01896:15:000000000-A7EN9:1:1108:6683:9148	M01896:14:000000000-A7ERE:1:2111:22101:20399	M01896:15:000000000-A7EN9:1:2115:6218:8992	M01896:14:000000000-A7ERE:1:2107:18227:10078	M00123:51:000000000-APU28:1:1117:10241:6216	M01896:14:000000000-A7ERE:1:2114:26237:18208	M00123:38:000000000-AN6VN:1:2119:13381:19773	M01896:15:000000000-A7EN9:1:1105:7456:14348	M01896:2:000000000-A69JN:1:2104:19171:20152	M00123:52:000000000-APT1W:1:2119:14580:7638	M00123:52:000000000-APT1W:1:2104:9339:18617	M01896:15:000000000-A7EN9:1:1104:9892:3133	M01896:2:000000000-A69JN:1:2116:6749:6351	M01896:14:000000000-A7ERE:1:2115:12072:10876	M00123:38:000000000-AN6VN:1:1101:23203:14372	M01896:15:000000000-A7EN9:1:2106:18458:20121	M01896:15:000000000-A7EN9:1:1111:10205:13401	M00123:38:000000000-AN6VN:1:2113:17871:14845	M01896:2:000000000-A69JN:1:2113:3356:15251	M01896:14:000000000-A7ERE:1:1111:18437:3881	M01896:15:000000000-A7EN9:1:1109:28156:9313	M01896:14:000000000-A7ERE:1:1117:17274:23934	M00123:52:000000000-APT1W:1:1116:10160:4832	M00123:52:000000000-APT1W:1:1107:19455:8738	M01896:14:000000000-A7ERE:1:2103:11097:11013	M01896:2:000000000-A69JN:1:1102:11397:12686	M00123:51:000000000-APU28:1:1113:5162:6188	M00123:38:000000000-AN6VN:1:1117:28594:9218	M00123:52:000000000-APT1W:1:2103:5315:12069	M01896:14:000000000-A7ERE:1:1111:4258:11808	M00123:38:000000000-AN6VN:1:1110:18429:10962	M01896:14:000000000-A7ERE:1:1103:5025:17276	M00123:52:000000000-APT1W:1:1112:11114:5155	M01896:15:000000000-A7EN9:1:2118:19587:22313	M01896:14:000000000-A7ERE:1:1106:25700:22893	M00123:38:000000000-AN6VN:1:2102:23907:17691	M01896:15:000000000-A7EN9:1:1115:9660:19487	M00123:52:000000000-APT1W:1:2115:10548:13518	M00123:52:000000000-APT1W:1:2106:11407:22650	M00123:51:000000000-APU28:1:1101:11650:13684	M01896:15:000000000-A7EN9:1:2101:21131:2750	M00123:51:000000000-APU28:1:2109:6576:10005	M00123:51:000000000-APU28:1:2115:15205:3470	M01896:14:000000000-A7ERE:1:2103:18892:22598	M01896:2:000000000-A69JN:1:1116:24860:22077	M00123:38:000000000-AN6VN:1:1111:23227:17383	M01896:15:000000000-A7EN9:1:1112:15691:14511	M00123:38:000000000-AN6VN:1:2112:22381:5141	M00123:51:000000000-APU28:1:1103:20325:14021	M00123:52:000000000-APT1W:1:1109:19244:10047	M00123:52:000000000-APT1W:1:2103:24781:6034	M01896:2:000000000-A69JN:1:1116:22484:11207	M00123:51:000000000-APU28:1:2111:26077:18489	M01896:14:000000000-A7ERE:1:2110:19707:24193	M00123:51:000000000-APU28:1:2118:17238:14120	M00123:51:000000000-APU28:1:2113:27159:18565	M01896:2:000000000-A69JN:1:2106:11410:17712	M00123:38:000000000-AN6VN:1:1116:19133:14808	M01896:14:000000000-A7ERE:1:2119:7169:21943	M01896:15:000000000-A7EN9:1:2117:23582:4290	M01896:15:000000000-A7EN9:1:2115:14096:15947	M01896:2:000000000-A69JN:1:1105:17116:5249	M00123:38:000000000-AN6VN:1:1105:26282:15072	M01896:2:000000000-A69JN:1:2109:19708:21296	M00123:38:000000000-AN6VN:1:2113:23406:9600	M01896:2:000000000-A69JN:1:1116:7013:20033	M00123:52:000000000-APT1W:1:2107:16033:15080	M01896:2:000000000-A69JN:1:2109:26587:5175	M00123:38:000000000-AN6VN:1:2105:20381:15333	M01896:15:000000000-A7EN9:1:2110:28214:15345	M00123:52:000000000-APT1W:1:1117:9279:19534	M01896:14:000000000-A7ERE:1:1112:21900:4609	M01896:15:000000000-A7EN9:1:2103:14113:13965	M00123:38:000000000-AN6VN:1:1118:23818:15431	M01896:14:000000000-A7ERE:1:1117:26423:13876	M00123:38:000000000-AN6VN:1:2112:9285:2724	M01896:14:000000000-A7ERE:1:1102:17109:19816	M01896:2:000000000-A69JN:1:2108:28231:7062	M01896:15:000000000-A7EN9:1:1105:6329:22987	M01896:2:000000000-A69JN:1:1111:10158:24798	M00123:38:000000000-AN6VN:1:1114:22782:2926	M00123:51:000000000-APU28:1:2112:21929:21125	M01896:14:000000000-A7ERE:1:2115:15923:21833	M01896:14:000000000-A7ERE:1:2118:16403:16753	M01896:15:000000000-A7EN9:1:2103:16324:18619	M01896:14:000000000-A7ERE:1:1107:19613:18760	M01896:14:000000000-A7ERE:1:1116:28189:6857	M01896:15:000000000-A7EN9:1:1115:8401:8881	M01896:14:000000000-A7ERE:1:1102:19930:15864	M01896:15:000000000-A7EN9:1:1109:3220:17826	M00123:51:000000000-APU28:1:2110:26536:8384	M01896:15:000000000-A7EN9:1:2115:7139:4212	M01896:14:000000000-A7ERE:1:2104:5443:6916	M01896:2:000000000-A69JN:1:1101:18949:10008	M00123:38:000000000-AN6VN:1:1105:9329:9349	M01896:2:000000000-A69JN:1:1103:14473:4304	M00123:38:000000000-AN6VN:1:1108:18216:23006	M00123:52:000000000-APT1W:1:1105:21451:14267	M01896:2:000000000-A69JN:1:1116:9478:18454	M00123:51:000000000-APU28:1:2104:10775:4050	M01896:15:000000000-A7EN9:1:1103:20484:22662	M01896:15:000000000-A7EN9:1:1112:20143:19911	M01896:14:000000000-A7ERE:1:1116:24869:19591	M00123:52:000000000-APT1W:1:1102:9169:16493	M00123:38:000000000-AN6VN:1:2103:17840:14001	M01896:15:000000000-A7EN9:1:1114:15076:4487	M00123:52:000000000-APT1W:1:2113:23698:3443	M01896:14:000000000-A7ERE:1:2105:27024:16204	M00123:52:000000000-APT1W:1:2107:11412:9293	M01896:14:000000000-A7ERE:1:1109:7985:24279	M00123:52:000000000-APT1W:1:1105:15774:4856	M00123:52:000000000-APT1W:1:1113:13639:14733	M01896:14:000000000-A7ERE:1:1108:8353:13222	M01896:14:000000000-A7ERE:1:2116:25159:18179	M01896:15:000000000-A7EN9:1:2104:5091:20016	M01896:14:000000000-A7ERE:1:2106:5491:9891	M01896:14:000000000-A7ERE:1:2103:10875:6264	M01896:2:000000000-A69JN:1:2111:10227:12002	M01896:14:000000000-A7ERE:1:1106:10626:10970	M01896:14:000000000-A7ERE:1:1107:11895:9106	M00123:51:000000000-APU28:1:2105:3559:12599	M01896:14:000000000-A7ERE:1:1106:23404:8194	M01896:14:000000000-A7ERE:1:1105:22429:8232	M00123:51:000000000-APU28:1:2119:20873:5244	M01896:2:000000000-A69JN:1:1102:16798:15814	M01896:15:000000000-A7EN9:1:1105:17188:23671	M01896:14:000000000-A7ERE:1:2116:8775:2462	M01896:14:000000000-A7ERE:1:2105:26429:22032	M01896:14:000000000-A7ERE:1:1102:3969:20394	M01896:14:000000000-A7ERE:1:1112:17452:23071	M00123:38:000000000-AN6VN:1:1115:21695:2517	M01896:2:000000000-A69JN:1:2117:16208:11327	M00123:38:000000000-AN6VN:1:2102:6486:13910	M01896:14:000000000-A7ERE:1:2113:8866:11869	M01896:15:000000000-A7EN9:1:1104:7871:12521	M00123:38:000000000-AN6VN:1:2114:8932:11721	M01896:14:000000000-A7ERE:1:1112:21589:13482	M00123:52:000000000-APT1W:1:2108:29680:13342	M00123:51:000000000-APU28:1:1114:22882:8178	M00123:52:000000000-APT1W:1:2112:7639:23480	M00123:52:000000000-APT1W:1:2113:11211:9943	M01896:14:000000000-A7ERE:1:2119:17942:6087	M01896:15:000000000-A7EN9:1:2117:18112:19690	M00123:52:000000000-APT1W:1:2103:24081:16815	M00123:51:000000000-APU28:1:1103:22948:10140	M00123:51:000000000-APU28:1:1114:6144:22084	M01896:14:000000000-A7ERE:1:1102:15011:3746	M00123:38:000000000-AN6VN:1:1102:18050:21864	M01896:15:000000000-A7EN9:1:1112:6072:6405	M00123:38:000000000-AN6VN:1:1110:10890:7063	M00123:38:000000000-AN6VN:1:1109:16003:22616	M00123:38:000000000-AN6VN:1:1105:25927:9546	M01896:15:000000000-A7EN9:1:1101:25768:6400	M01896:14:000000000-A7ERE:1:1109:11057:6306	M00123:51:000000000-APU28:1:2102:7266:5748	M00123:38:000000000-AN6VN:1:1119:21121:12306	M01896:14:000000000-A7ERE:1:1118:23793:2754	M00123:51:000000000-APU28:1:2102:16059:6245	M00123:52:000000000-APT1W:1:1108:24146:3875	M00123:52:000000000-APT1W:1:1112:18339:18919	M01896:14:000000000-A7ERE:1:2105:2502:14628	M01896:14:000000000-A7ERE:1:1119:19804:23338	M01896:14:000000000-A7ERE:1:1105:12812:4861	M01896:14:000000000-A7ERE:1:1109:23663:18217	M01896:14:000000000-A7ERE:1:1102:21602:11255	M01896:15:000000000-A7EN9:1:1115:17644:20381	M01896:14:000000000-A7ERE:1:2101:19915:12879	M01896:2:000000000-A69JN:1:1114:10980:3405	M01896:15:000000000-A7EN9:1:2111:22113:15888	M01896:14:000000000-A7ERE:1:1112:22769:9384	M00123:51:000000000-APU28:1:1106:23559:24798	M01896:15:000000000-A7EN9:1:1111:16901:2216	M01896:14:000000000-A7ERE:1:2103:7798:16996	M01896:15:000000000-A7EN9:1:1104:12518:11280	M01896:14:000000000-A7ERE:1:2110:17124:20435	M01896:14:000000000-A7ERE:1:1103:13743:19760	M00123:38:000000000-AN6VN:1:2106:17997:6821	M01896:14:000000000-A7ERE:1:1117:24322:9903	M00123:51:000000000-APU28:1:1104:20332:24667	M00123:38:000000000-AN6VN:1:1102:6944:16129	M00123:52:000000000-APT1W:1:2114:18029:19326	M01896:15:000000000-A7EN9:1:2104:21823:16292	M00123:38:000000000-AN6VN:1:2102:18387:13818	M01896:2:000000000-A69JN:1:1103:20000:6946	M00123:52:000000000-APT1W:1:2119:10750:14072	M01896:2:000000000-A69JN:1:2118:12064:19262	M00123:38:000000000-AN6VN:1:2105:29399:15680	M00123:52:000000000-APT1W:1:2106:11679:14096	M00123:38:000000000-AN6VN:1:1117:12944:15339	M00123:51:000000000-APU28:1:1106:24670:23595	M00123:51:000000000-APU28:1:1117:18145:10740	M01896:15:000000000-A7EN9:1:1109:11515:9157	M01896:14:000000000-A7ERE:1:1106:10393:7067	M01896:14:000000000-A7ERE:1:1101:23197:9812	M00123:38:000000000-AN6VN:1:1115:17089:4164	M00123:51:000000000-APU28:1:1119:11625:5298	M01896:14:000000000-A7ERE:1:1103:13397:18948	M01896:14:000000000-A7ERE:1:2113:5982:8319	M01896:15:000000000-A7EN9:1:2103:15150:13411	M01896:14:000000000-A7ERE:1:1110:20312:19646	M01896:15:000000000-A7EN9:1:2118:19686:9934	M00123:38:000000000-AN6VN:1:2102:12526:21746	M00123:51:000000000-APU28:1:1102:27337:11017	M00123:52:000000000-APT1W:1:2119:4333:15703	M00123:52:000000000-APT1W:1:1106:25274:13030	M01896:14:000000000-A7ERE:1:1115:15230:18889	M01896:14:000000000-A7ERE:1:2105:10217:14074	M01896:15:000000000-A7EN9:1:2103:22035:13315	M00123:51:000000000-APU28:1:2107:16379:4372	M01896:14:000000000-A7ERE:1:1119:17764:3473	M01896:2:000000000-A69JN:1:2104:7731:17388	M01896:14:000000000-A7ERE:1:1111:10703:5239	M00123:51:000000000-APU28:1:2109:11844:21182	M01896:15:000000000-A7EN9:1:2103:15052:6205	M00123:52:000000000-APT1W:1:2117:11935:13702	M00123:38:000000000-AN6VN:1:2106:24021:10859	M01896:2:000000000-A69JN:1:1112:22128:23027	M01896:14:000000000-A7ERE:1:1102:15685:13699	M01896:14:000000000-A7ERE:1:2116:20214:11642	M01896:2:000000000-A69JN:1:1101:27806:7958	M01896:14:000000000-A7ERE:1:2113:11361:23019	M00123:52:000000000-APT1W:1:2113:18757:4770	M00123:52:000000000-APT1W:1:1108:15415:8572	M01896:14:000000000-A7ERE:1:1113:25410:15149	M00123:38:000000000-AN6VN:1:1107:17818:7113	M01896:15:000000000-A7EN9:1:2107:15942:7858	M01896:15:000000000-A7EN9:1:1115:21661:23071	M00123:38:000000000-AN6VN:1:1103:18098:17352	M01896:2:000000000-A69JN:1:2101:16774:21123	M01896:15:000000000-A7EN9:1:1102:4480:20284	M01896:14:000000000-A7ERE:1:2107:14734:16311	M01896:14:000000000-A7ERE:1:2101:13237:3148	M01896:15:000000000-A7EN9:1:1115:3538:12090	M01896:15:000000000-A7EN9:1:1105:17114:14220	M01896:15:000000000-A7EN9:1:1102:18251:18506	M01896:2:000000000-A69JN:1:1111:11368:13131	M00123:51:000000000-APU28:1:2114:25993:10995	M01896:15:000000000-A7EN9:1:1103:6645:17555	M01896:14:000000000-A7ERE:1:2115:15795:17885	M01896:2:000000000-A69JN:1:1111:4730:13977	M00123:38:000000000-AN6VN:1:1108:13968:24468	M01896:15:000000000-A7EN9:1:1116:21172:14454	M00123:51:000000000-APU28:1:2107:26488:13096	M01896:2:000000000-A69JN:1:1115:21232:16241	M01896:14:000000000-A7ERE:1:1102:23272:12222	M00123:38:000000000-AN6VN:1:1101:12360:20216	M01896:14:000000000-A7ERE:1:2108:15923:9636	M00123:51:000000000-APU28:1:1107:8303:12411	M01896:14:000000000-A7ERE:1:1101:16203:20909	M00123:38:000000000-AN6VN:1:2103:25331:21967	M00123:52:000000000-APT1W:1:1110:15474:11575	M00123:38:000000000-AN6VN:1:2102:16835:16930	M01896:2:000000000-A69JN:1:2103:17530:16124	M00123:38:000000000-AN6VN:1:2112:25345:20525	M01896:14:000000000-A7ERE:1:1106:23645:15938	M00123:51:000000000-APU28:1:1111:10483:2577	M01896:15:000000000-A7EN9:1:2112:2342:1050	M00123:51:000000000-APU28:1:1107:25164:16473	M00123:51:000000000-APU28:1:2116:5332:14591	M00123:51:000000000-APU28:1:1111:15854:24911	M01896:2:000000000-A69JN:1:1109:17387:19045	M01896:15:000000000-A7EN9:1:1109:12126:6636	M00123:51:000000000-APU28:1:2104:19734:2577	M00123:51:000000000-APU28:1:2112:16961:16480	M00123:52:000000000-APT1W:1:1108:20758:6120	M01896:15:000000000-A7EN9:1:1109:18259:3435	M00123:38:000000000-AN6VN:1:1117:11400:6894	M00123:51:000000000-APU28:1:2112:25290:17318	M00123:38:000000000-AN6VN:1:2114:15619:14316	M00123:38:000000000-AN6VN:1:2117:18658:15207	M00123:51:000000000-APU28:1:1104:11632:12510	M01896:15:000000000-A7EN9:1:1111:20502:11965	M01896:15:000000000-A7EN9:1:1115:18926:24121	M01896:14:000000000-A7ERE:1:2111:11961:22294	M01896:15:000000000-A7EN9:1:1108:14407:19268	M01896:14:000000000-A7ERE:1:1108:6586:18252	M01896:15:000000000-A7EN9:1:1109:11019:13137	M00123:38:000000000-AN6VN:1:1106:10326:10897	M00123:51:000000000-APU28:1:2106:7041:14736	M01896:14:000000000-A7ERE:1:1108:15226:9966	M01896:15:000000000-A7EN9:1:2111:13254:16895	M01896:14:000000000-A7ERE:1:1106:22385:21674	M01896:14:000000000-A7ERE:1:2110:16100:19197	M01896:14:000000000-A7ERE:1:2116:10939:17935	M01896:15:000000000-A7EN9:1:1108:25893:9493	M01896:14:000000000-A7ERE:1:2103:12074:11350	M01896:15:000000000-A7EN9:1:2118:23982:4205	M01896:14:000000000-A7ERE:1:1107:9315:8388	M00123:38:000000000-AN6VN:1:1103:7539:11799	M00123:38:000000000-AN6VN:1:2113:16947:13476	M00123:51:000000000-APU28:1:1118:20992:4451	M01896:15:000000000-A7EN9:1:2103:5239:8771	M00123:38:000000000-AN6VN:1:2110:19978:3430	M01896:14:000000000-A7ERE:1:1102:13109:3252	M01896:15:000000000-A7EN9:1:2111:26761:6804	M01896:2:000000000-A69JN:1:2119:10664:21511	M00123:51:000000000-APU28:1:2112:27397:18888	M01896:14:000000000-A7ERE:1:2113:6338:6089	M01896:2:000000000-A69JN:1:2101:6083:20734	M01896:15:000000000-A7EN9:1:1112:15603:16145	M00123:38:000000000-AN6VN:1:2107:23290:12362	M00123:51:000000000-APU28:1:1112:23609:4491	M00123:51:000000000-APU28:1:2119:16751:7577	M00123:52:000000000-APT1W:1:2111:6787:5599	M00123:51:000000000-APU28:1:2108:8017:7408	M01896:14:000000000-A7ERE:1:1115:12074:7053	M00123:51:000000000-APU28:1:2103:15771:12988	M00123:52:000000000-APT1W:1:2110:15323:5393	M01896:14:000000000-A7ERE:1:2104:3593:8500	M01896:2:000000000-A69JN:1:2101:10645:20182	M01896:15:000000000-A7EN9:1:1115:13072:15250	M01896:14:000000000-A7ERE:1:1105:19796:8928	M00123:51:000000000-APU28:1:1105:23072:12589	M01896:15:000000000-A7EN9:1:1104:17785:20722	M00123:38:000000000-AN6VN:1:1104:6852:9010	M01896:2:000000000-A69JN:1:1104:12414:7182	M01896:14:000000000-A7ERE:1:2109:13600:3176	M01896:14:000000000-A7ERE:1:2119:19526:13821	M01896:15:000000000-A7EN9:1:2111:13636:9783	M01896:2:000000000-A69JN:1:1105:21704:22330	M00123:38:000000000-AN6VN:1:1106:22209:8294	M00123:52:000000000-APT1W:1:1105:10005:3874	M01896:14:000000000-A7ERE:1:2101:8681:17963	M00123:38:000000000-AN6VN:1:1109:13163:15471	M01896:14:000000000-A7ERE:1:2103:23963:5228	M00123:38:000000000-AN6VN:1:2109:19132:11576	M00123:51:000000000-APU28:1:2110:18176:7479	M01896:2:000000000-A69JN:1:2114:7097:16168	M01896:2:000000000-A69JN:1:2107:24521:21123	M00123:38:000000000-AN6VN:1:1101:5955:16126	M01896:2:000000000-A69JN:1:1101:19524:11328	M00123:51:000000000-APU28:1:2108:20159:13367	M00123:38:000000000-AN6VN:1:1101:6236:14391	M01896:14:000000000-A7ERE:1:2104:13898:12455	M01896:15:000000000-A7EN9:1:1114:13783:6989	M00123:52:000000000-APT1W:1:1104:11005:21495	M01896:14:000000000-A7ERE:1:2101:7300:10879	M00123:38:000000000-AN6VN:1:2114:10945:7531	M00123:38:000000000-AN6VN:1:2116:4316:10161	M00123:52:000000000-APT1W:1:1108:26543:10854	M01896:2:000000000-A69JN:1:2116:15609:3070	M00123:51:000000000-APU28:1:2102:13458:9979	M01896:2:000000000-A69JN:1:1108:26360:21917	M01896:2:000000000-A69JN:1:2103:12414:11653	M00123:52:000000000-APT1W:1:2116:25651:15543	M01896:2:000000000-A69JN:1:1105:26871:19507	M00123:38:000000000-AN6VN:1:1103:2788:10636	M00123:52:000000000-APT1W:1:1115:18623:14747	M00123:51:000000000-APU28:1:1107:23838:13030	M01896:15:000000000-A7EN9:1:2107:3799:13528	M01896:15:000000000-A7EN9:1:2107:10222:18478	M01896:14:000000000-A7ERE:1:2103:4182:7586	M01896:14:000000000-A7ERE:1:1113:15120:16136	M00123:38:000000000-AN6VN:1:1107:26909:14119	M00123:52:000000000-APT1W:1:1114:24930:3153	M00123:38:000000000-AN6VN:1:2115:10462:3936	M00123:38:000000000-AN6VN:1:1101:7418:8770	M01896:14:000000000-A7ERE:1:1106:5145:6718	M01896:14:000000000-A7ERE:1:1109:27024:8803	M01896:2:000000000-A69JN:1:1117:17678:13460	M01896:14:000000000-A7ERE:1:2116:26471:9897	M01896:14:000000000-A7ERE:1:1117:27351:8433	M01896:15:000000000-A7EN9:1:1112:25868:9316	M01896:14:000000000-A7ERE:1:2117:17383:5631	M01896:15:000000000-A7EN9:1:2107:14488:16207	M01896:15:000000000-A7EN9:1:1115:15814:3186	M01896:14:000000000-A7ERE:1:2110:18337:3202	M00123:52:000000000-APT1W:1:2108:8995:22117	M00123:52:000000000-APT1W:1:1116:17417:17665	M01896:2:000000000-A69JN:1:2110:27252:19935	M01896:14:000000000-A7ERE:1:2116:19867:12514	M01896:14:000000000-A7ERE:1:1101:18701:22946	M00123:52:000000000-APT1W:1:1105:9396:8862	M01896:15:000000000-A7EN9:1:1103:21101:15450	M01896:2:000000000-A69JN:1:1119:22506:6111	M01896:15:000000000-A7EN9:1:2101:28748:14691	M00123:38:000000000-AN6VN:1:2109:27007:9395	M00123:52:000000000-APT1W:1:2106:25839:5597	M01896:14:000000000-A7ERE:1:1110:19638:2764	M01896:15:000000000-A7EN9:1:2118:24874:4541	M01896:15:000000000-A7EN9:1:1112:8475:13217	M01896:15:000000000-A7EN9:1:1114:29415:11450	M01896:15:000000000-A7EN9:1:1112:17135:14445	M01896:2:000000000-A69JN:1:2114:11516:24315	M00123:52:000000000-APT1W:1:1114:5761:9041	M01896:14:000000000-A7ERE:1:2108:16897:7851	M00123:51:000000000-APU28:1:1104:15306:19257	M00123:38:000000000-AN6VN:1:1117:7570:9753	M00123:51:000000000-APU28:1:1107:17299:11128	M01896:15:000000000-A7EN9:1:2111:13313:14798	M00123:38:000000000-AN6VN:1:1110:22818:13031	M01896:14:000000000-A7ERE:1:1106:26721:7132	M01896:14:000000000-A7ERE:1:2104:3175:16511	M01896:15:000000000-A7EN9:1:1108:5333:6928	M01896:15:000000000-A7EN9:1:1116:22122:13975	M01896:2:000000000-A69JN:1:2116:7448:6461	M01896:14:000000000-A7ERE:1:1106:25896:13416	M01896:15:000000000-A7EN9:1:2104:25430:11403	M00123:51:000000000-APU28:1:1105:27982:10297	M00123:38:000000000-AN6VN:1:1112:9508:5457	M00123:38:000000000-AN6VN:1:1104:20524:17642	M01896:14:000000000-A7ERE:1:2113:9576:19506	M00123:52:000000000-APT1W:1:1112:18637:15387	M01896:14:000000000-A7ERE:1:1104:5403:18588	M01896:2:000000000-A69JN:1:1110:16354:16546	M01896:15:000000000-A7EN9:1:2117:6544:8711	M00123:38:000000000-AN6VN:1:1118:6447:20847	M01896:14:000000000-A7ERE:1:1114:9308:6244	M01896:15:000000000-A7EN9:1:1112:13960:21300	M01896:15:000000000-A7EN9:1:1102:19361:20200	M01896:14:000000000-A7ERE:1:2104:17735:3988	M01896:15:000000000-A7EN9:1:2106:22503:12134	M01896:14:000000000-A7ERE:1:1117:10399:20667	M01896:14:000000000-A7ERE:1:1101:15124:5001	M01896:14:000000000-A7ERE:1:2118:20808:13338	M01896:14:000000000-A7ERE:1:2104:14919:3340	M00123:51:000000000-APU28:1:2115:27981:6772	M00123:52:000000000-APT1W:1:2106:5997:15639	M01896:14:000000000-A7ERE:1:2118:12481:14199	M01896:15:000000000-A7EN9:1:1116:27627:13571	M01896:15:000000000-A7EN9:1:2106:12640:11340	M01896:15:000000000-A7EN9:1:1104:14966:5374	M01896:15:000000000-A7EN9:1:2101:19723:8423	M01896:14:000000000-A7ERE:1:2108:7384:17300	M00123:52:000000000-APT1W:1:2104:28050:11685	M01896:15:000000000-A7EN9:1:1105:14346:20959	M01896:14:000000000-A7ERE:1:1102:16706:7118	M01896:14:000000000-A7ERE:1:2112:22784:13442	M01896:14:000000000-A7ERE:1:1117:16463:6328	M01896:15:000000000-A7EN9:1:1105:10035:7022	M01896:15:000000000-A7EN9:1:1102:23571:19824	M01896:15:000000000-A7EN9:1:2103:9798:11645	M01896:15:000000000-A7EN9:1:1116:19544:13918	M01896:14:000000000-A7ERE:1:2104:19454:6992	M01896:14:000000000-A7ERE:1:2105:8023:18583	M01896:2:000000000-A69JN:1:1119:10509:23933	M01896:14:000000000-A7ERE:1:2118:10664:14194	M01896:15:000000000-A7EN9:1:2111:24316:13991	M01896:14:000000000-A7ERE:1:2103:28615:16766	M01896:14:000000000-A7ERE:1:2119:18270:11000	M00123:51:000000000-APU28:1:1108:11441:4409	M01896:15:000000000-A7EN9:1:1102:21853:12356	M01896:15:000000000-A7EN9:1:2118:18662:25064	M01896:14:000000000-A7ERE:1:1107:18655:12103	M01896:14:000000000-A7ERE:1:2103:5643:13580	M01896:14:000000000-A7ERE:1:1104:28156:18840	M01896:14:000000000-A7ERE:1:2113:22599:5377	M00123:52:000000000-APT1W:1:2104:21197:25080	M01896:14:000000000-A7ERE:1:2110:5404:20667	M01896:2:000000000-A69JN:1:1113:11945:19402	M01896:2:000000000-A69JN:1:2110:26358:9466	M01896:2:000000000-A69JN:1:1109:14170:10584	M01896:14:000000000-A7ERE:1:1110:5288:20939	M00123:38:000000000-AN6VN:1:2104:21303:18470	M01896:14:000000000-A7ERE:1:1111:20780:11778	M01896:14:000000000-A7ERE:1:2112:10707:11100	M01896:15:000000000-A7EN9:1:2114:24653:15846	M01896:15:000000000-A7EN9:1:1111:16673:10262	M00123:38:000000000-AN6VN:1:1117:15466:6251	M01896:14:000000000-A7ERE:1:1119:6397:15246	M00123:51:000000000-APU28:1:1110:14125:13736	M01896:15:000000000-A7EN9:1:2103:19870:6922	M01896:15:000000000-A7EN9:1:1104:13709:22187	M01896:14:000000000-A7ERE:1:2112:7498:4301	M00123:38:000000000-AN6VN:1:2111:9489:10658	M01896:14:000000000-A7ERE:1:2113:6446:16084	M00123:51:000000000-APU28:1:1104:18855:21808	M01896:14:000000000-A7ERE:1:1112:12925:12597	M01896:14:000000000-A7ERE:1:2119:19783:16667	M00123:51:000000000-APU28:1:2102:17479:20006	M00123:52:000000000-APT1W:1:1109:3770:14942	M00123:38:000000000-AN6VN:1:2109:14289:19473	M00123:52:000000000-APT1W:1:1119:5722:3465	M01896:14:000000000-A7ERE:1:2108:10857:24012	M00123:38:000000000-AN6VN:1:1111:27613:15219	M00123:51:000000000-APU28:1:2111:26068:7687	M01896:14:000000000-A7ERE:1:1107:17549:21345	M00123:52:000000000-APT1W:1:2112:10033:7792	M01896:14:000000000-A7ERE:1:1116:5937:7706	M01896:14:000000000-A7ERE:1:1112:15840:23861	M01896:14:000000000-A7ERE:1:1108:22321:11977	M01896:15:000000000-A7EN9:1:1109:11631:13843	M01896:15:000000000-A7EN9:1:1116:5743:8184	M00123:52:000000000-APT1W:1:2117:14970:14411	M00123:52:000000000-APT1W:1:1113:12435:4545	M01896:14:000000000-A7ERE:1:2112:27780:13235	M01896:14:000000000-A7ERE:1:2116:15310:19252	M00123:51:000000000-APU28:1:2109:10972:14138	M00123:38:000000000-AN6VN:1:1119:17851:7685	M01896:15:000000000-A7EN9:1:1113:5036:6519	M01896:15:000000000-A7EN9:1:1114:24221:13919	M00123:51:000000000-APU28:1:2101:5367:10826	M01896:15:000000000-A7EN9:1:1108:19444:7045	M01896:14:000000000-A7ERE:1:2114:18282:14465	M01896:2:000000000-A69JN:1:1115:22110:14439	M01896:2:000000000-A69JN:1:2101:20312:19041	M01896:14:000000000-A7ERE:1:1110:28101:7436	M00123:38:000000000-AN6VN:1:2109:8292:14363	M01896:15:000000000-A7EN9:1:1113:11270:16010	M01896:15:000000000-A7EN9:1:1101:3445:18979	M01896:2:000000000-A69JN:1:1110:9575:3762	M01896:14:000000000-A7ERE:1:1108:6214:14879	M00123:52:000000000-APT1W:1:2103:13072:22980	M01896:14:000000000-A7ERE:1:2108:17975:9790	M00123:52:000000000-APT1W:1:1116:6484:8871	M01896:15:000000000-A7EN9:1:1104:23120:2056	M00123:38:000000000-AN6VN:1:2113:26357:20865	M01896:15:000000000-A7EN9:1:2107:17938:14557	M00123:51:000000000-APU28:1:2106:8497:5898	M01896:15:000000000-A7EN9:1:2104:15330:7231	M01896:14:000000000-A7ERE:1:1102:14338:5809	M01896:15:000000000-A7EN9:1:2110:6490:14111	M00123:38:000000000-AN6VN:1:1109:11117:10357	M00123:52:000000000-APT1W:1:2104:3244:13010	M00123:51:000000000-APU28:1:1115:16500:7425	M01896:15:000000000-A7EN9:1:2110:21361:9974	M00123:51:000000000-APU28:1:1116:23973:13528	M01896:15:000000000-A7EN9:1:1112:19831:10885	M00123:52:000000000-APT1W:1:1117:20321:19795	M01896:14:000000000-A7ERE:1:2107:9475:16491	M01896:14:000000000-A7ERE:1:1116:9876:21951	M00123:38:000000000-AN6VN:1:1111:9420:2765	M01896:14:000000000-A7ERE:1:1113:7530:14061	M01896:14:000000000-A7ERE:1:1109:25428:22381	M01896:14:000000000-A7ERE:1:1113:24613:22650	M00123:51:000000000-APU28:1:1111:26512:4517	M01896:15:000000000-A7EN9:1:1104:25860:4915	M01896:14:000000000-A7ERE:1:1101:7237:6641	M01896:14:000000000-A7ERE:1:1116:17489:22517	M00123:52:000000000-APT1W:1:2105:23217:5087	M01896:14:000000000-A7ERE:1:1117:3039:11472	M01896:15:000000000-A7EN9:1:2115:3258:12020	M01896:14:000000000-A7ERE:1:2108:18725:21132	M01896:14:000000000-A7ERE:1:1107:4984:8351	M00123:52:000000000-APT1W:1:1116:14963:18876	M01896:15:000000000-A7EN9:1:2118:9769:22467	M01896:14:000000000-A7ERE:1:2119:11948:7529	M01896:15:000000000-A7EN9:1:1113:26925:14007	M00123:51:000000000-APU28:1:1111:14691:6815	M01896:14:000000000-A7ERE:1:1105:16972:4271	M00123:38:000000000-AN6VN:1:1119:27751:19967	M01896:2:000000000-A69JN:1:2108:7624:13213	M01896:14:000000000-A7ERE:1:1115:12302:2812	M01896:14:000000000-A7ERE:1:1113:25874:17613	M01896:2:000000000-A69JN:1:1109:4786:13082	M01896:14:000000000-A7ERE:1:2117:3714:7660	M01896:14:000000000-A7ERE:1:2103:21715:13317	M01896:15:000000000-A7EN9:1:2103:17540:23969	M00123:52:000000000-APT1W:1:1118:19723:19651	M01896:2:000000000-A69JN:1:1102:6307:21002	M00123:38:000000000-AN6VN:1:1104:8959:14585	M00123:52:000000000-APT1W:1:1112:28257:10733	M01896:15:000000000-A7EN9:1:1114:14888:9867	M01896:2:000000000-A69JN:1:1116:6071:20537	M01896:15:000000000-A7EN9:1:2115:7253:2153	M01896:2:000000000-A69JN:1:1111:11147:16849	M01896:2:000000000-A69JN:1:1102:24461:17759	M00123:52:000000000-APT1W:1:2118:18204:13362	M01896:15:000000000-A7EN9:1:1116:16868:13602	M01896:14:000000000-A7ERE:1:1117:11591:8491	M01896:15:000000000-A7EN9:1:1114:19476:24308	M01896:15:000000000-A7EN9:1:1111:11008:11174	M01896:15:000000000-A7EN9:1:1116:8285:18460	M00123:51:000000000-APU28:1:1109:25189:5089	M00123:38:000000000-AN6VN:1:2105:15060:9765	M01896:2:000000000-A69JN:1:1106:24708:14032	M00123:38:000000000-AN6VN:1:2109:20586:7741	M01896:15:000000000-A7EN9:1:1108:23053:12031	M00123:38:000000000-AN6VN:1:1107:19324:5415	M01896:15:000000000-A7EN9:1:1109:22859:21098	M01896:15:000000000-A7EN9:1:2115:25580:10810	M00123:52:000000000-APT1W:1:1105:24499:12937	M01896:14:000000000-A7ERE:1:1102:25411:23124	M01896:14:000000000-A7ERE:1:1112:18931:15018	M00123:51:000000000-APU28:1:2106:27940:6871	M01896:14:000000000-A7ERE:1:2113:14961:14805	M00123:38:000000000-AN6VN:1:1117:12554:12603	M01896:15:000000000-A7EN9:1:1104:7816:23059	M00123:52:000000000-APT1W:1:1109:20582:4633	M01896:14:000000000-A7ERE:1:2108:5645:13228	M01896:2:000000000-A69JN:1:2101:7403:21770	M01896:14:000000000-A7ERE:1:2112:23236:21157	M01896:15:000000000-A7EN9:1:1116:24373:15146	M01896:14:000000000-A7ERE:1:2115:19108:22739	M01896:14:000000000-A7ERE:1:1112:13335:14337	M01896:15:000000000-A7EN9:1:2103:8304:6618	M01896:14:000000000-A7ERE:1:2113:11227:18745	M01896:15:000000000-A7EN9:1:2111:10284:18106	M01896:14:000000000-A7ERE:1:2113:25020:18864	M00123:52:000000000-APT1W:1:2108:21498:17341	M01896:14:000000000-A7ERE:1:1102:9269:24958	M01896:2:000000000-A69JN:1:2107:10629:8133	M01896:15:000000000-A7EN9:1:2110:7237:21958	M01896:14:000000000-A7ERE:1:1105:17412:25073	M01896:14:000000000-A7ERE:1:1106:2986:15342	M00123:38:000000000-AN6VN:1:1101:11605:12666	M00123:38:000000000-AN6VN:1:1104:12926:4758	M00123:52:000000000-APT1W:1:1111:9836:11761	M00123:52:000000000-APT1W:1:1111:17637:9960	M00123:52:000000000-APT1W:1:2107:22773:2536	M01896:2:000000000-A69JN:1:1116:24194:10741	M00123:51:000000000-APU28:1:1118:9380:8215	M00123:38:000000000-AN6VN:1:1108:17794:5817	M00123:51:000000000-APU28:1:2103:12571:22350	M01896:14:000000000-A7ERE:1:2118:18614:21031	M00123:38:000000000-AN6VN:1:2114:8854:19369	M01896:2:000000000-A69JN:1:1119:13684:18706	M00123:51:000000000-APU28:1:1101:16056:10825	M01896:2:000000000-A69JN:1:1106:8456:4123	M01896:14:000000000-A7ERE:1:1110:21354:16523	M01896:15:000000000-A7EN9:1:1116:15907:18533	M01896:15:000000000-A7EN9:1:1105:5901:15558	M01896:15:000000000-A7EN9:1:2118:9515:11763	M01896:14:000000000-A7ERE:1:2109:21915:8188	M00123:38:000000000-AN6VN:1:2104:24206:20163	M00123:51:000000000-APU28:1:1118:28039:15183	M01896:14:000000000-A7ERE:1:1110:4795:5338	M01896:2:000000000-A69JN:1:1119:25881:7987	M01896:15:000000000-A7EN9:1:2102:11497:17728	M01896:14:000000000-A7ERE:1:2103:13584:5825	M01896:14:000000000-A7ERE:1:2103:15950:5336	M00123:52:000000000-APT1W:1:1116:5413:16714	M00123:38:000000000-AN6VN:1:1117:21860:3100	M01896:14:000000000-A7ERE:1:2104:10276:8244	M01896:14:000000000-A7ERE:1:1110:7500:5136	M01896:14:000000000-A7ERE:1:1108:11458:22323	M01896:14:000000000-A7ERE:1:1115:21560:7179	M01896:14:000000000-A7ERE:1:1107:24768:18765	M01896:15:000000000-A7EN9:1:2114:23215:13370	M01896:14:000000000-A7ERE:1:2109:9752:4268	M01896:15:000000000-A7EN9:1:1104:22247:14775	M01896:15:000000000-A7EN9:1:1116:28083:7179	M01896:14:000000000-A7ERE:1:2113:5973:19471	M01896:15:000000000-A7EN9:1:1109:23404:21644	M00123:52:000000000-APT1W:1:1104:5585:20194	M00123:51:000000000-APU28:1:1113:12275:10421	M01896:15:000000000-A7EN9:1:2114:3265:17777	M01896:15:000000000-A7EN9:1:2115:15033:6994	M01896:14:000000000-A7ERE:1:1113:7882:20688	M00123:38:000000000-AN6VN:1:2107:19624:21068	M00123:38:000000000-AN6VN:1:2109:22542:8920	M01896:2:000000000-A69JN:1:1118:14387:23329	M00123:38:000000000-AN6VN:1:1115:21975:11468	M01896:2:000000000-A69JN:1:2115:14853:14308	M01896:14:000000000-A7ERE:1:1112:20774:10558	M01896:14:000000000-A7ERE:1:2113:16879:14149	M01896:15:000000000-A7EN9:1:1104:14041:9707	M01896:15:000000000-A7EN9:1:1104:12751:13302	M01896:14:000000000-A7ERE:1:2109:8513:22426	M01896:15:000000000-A7EN9:1:1104:27247:13893	M01896:14:000000000-A7ERE:1:1111:26992:11987	M01896:15:000000000-A7EN9:1:1114:21556:4722	M01896:14:000000000-A7ERE:1:1117:7629:22087	M01896:15:000000000-A7EN9:1:2104:17371:3296	M01896:14:000000000-A7ERE:1:2112:21369:15290	M00123:51:000000000-APU28:1:1101:14198:8956	M01896:14:000000000-A7ERE:1:2105:18757:3733	M00123:38:000000000-AN6VN:1:2115:23351:4435	M00123:51:000000000-APU28:1:2113:21412:19832	M00123:52:000000000-APT1W:1:2110:20372:18739	M00123:38:000000000-AN6VN:1:2101:18504:2455	M01896:14:000000000-A7ERE:1:1101:20062:17493	M01896:15:000000000-A7EN9:1:1104:26691:14736	M01896:14:000000000-A7ERE:1:2108:27677:17447	M01896:15:000000000-A7EN9:1:2106:10638:22525	M01896:15:000000000-A7EN9:1:1114:3303:18302	M01896:14:000000000-A7ERE:1:1111:14921:15032	M01896:15:000000000-A7EN9:1:1115:15286:9820	M01896:2:000000000-A69JN:1:2105:12730:14501	M00123:38:000000000-AN6VN:1:2113:27079:11356	M01896:2:000000000-A69JN:1:2101:12217:23113	M00123:51:000000000-APU28:1:1115:14140:17369	M01896:14:000000000-A7ERE:1:1107:17938:22757	M01896:15:000000000-A7EN9:1:1105:8534:19521	M01896:14:000000000-A7ERE:1:2119:14449:7611	M00123:38:000000000-AN6VN:1:1112:23780:19074	M00123:38:000000000-AN6VN:1:1109:17799:9125	M00123:38:000000000-AN6VN:1:1106:6634:22667	M00123:52:000000000-APT1W:1:2119:16921:10552	M01896:14:000000000-A7ERE:1:2101:5314:20648	M01896:2:000000000-A69JN:1:2115:4023:8014	M00123:38:000000000-AN6VN:1:1114:10788:6771	M01896:14:000000000-A7ERE:1:2110:9985:16325	M00123:51:000000000-APU28:1:1109:9658:11931	M00123:38:000000000-AN6VN:1:1118:17560:15074	M00123:52:000000000-APT1W:1:2103:21199:12966	M00123:51:000000000-APU28:1:1116:20058:13217	M00123:52:000000000-APT1W:1:1116:15096:12450	M00123:51:000000000-APU28:1:1119:7873:3890	M00123:52:000000000-APT1W:1:2110:11211:10244	M01896:15:000000000-A7EN9:1:1114:21203:12401	M01896:14:000000000-A7ERE:1:1103:6203:20103	M01896:14:000000000-A7ERE:1:2117:19426:7820	M00123:51:000000000-APU28:1:2108:19076:2777	M00123:52:000000000-APT1W:1:1118:5195:5718	M01896:15:000000000-A7EN9:1:1116:29190:14861	M01896:14:000000000-A7ERE:1:1107:23761:9559	M01896:15:000000000-A7EN9:1:2103:18875:18199	M01896:14:000000000-A7ERE:1:1105:15467:8410	M00123:38:000000000-AN6VN:1:1119:8068:3555	M01896:14:000000000-A7ERE:1:1119:23519:3214	M01896:15:000000000-A7EN9:1:1112:13550:11373	M01896:15:000000000-A7EN9:1:1113:25894:16547	M01896:14:000000000-A7ERE:1:2113:16271:12914	M00123:52:000000000-APT1W:1:2110:3928:6300	M00123:51:000000000-APU28:1:2110:10441:9644	M01896:15:000000000-A7EN9:1:2103:13901:23347	M00123:51:000000000-APU28:1:1119:6047:10577	M01896:14:000000000-A7ERE:1:2108:21455:21266	M00123:51:000000000-APU28:1:2115:22301:24927	M00123:38:000000000-AN6VN:1:2114:14098:22134	M00123:38:000000000-AN6VN:1:1114:5129:9262	M00123:51:000000000-APU28:1:2103:4964:13480	M01896:15:000000000-A7EN9:1:2114:19816:23889	M00123:38:000000000-AN6VN:1:1108:4947:5199	M01896:15:000000000-A7EN9:1:1108:20810:5417	M00123:52:000000000-APT1W:1:1116:19641:20760	M01896:15:000000000-A7EN9:1:2107:22015:18508	M01896:14:000000000-A7ERE:1:1108:8628:12736	M00123:51:000000000-APU28:1:2105:6924:7059	M01896:2:000000000-A69JN:1:2114:27591:13998	M00123:51:000000000-APU28:1:2115:6935:5930	M01896:15:000000000-A7EN9:1:1104:19565:17004	M01896:15:000000000-A7EN9:1:2103:8266:19186	M01896:15:000000000-A7EN9:1:2101:26778:10419	M00123:38:000000000-AN6VN:1:2104:23476:10251	M00123:38:000000000-AN6VN:1:2109:15410:4455	M01896:14:000000000-A7ERE:1:2104:24049:16878	M01896:2:000000000-A69JN:1:2117:8426:8040	M01896:2:000000000-A69JN:1:2111:11032:11458	M00123:51:000000000-APU28:1:2113:20855:20853	M00123:52:000000000-APT1W:1:1105:25132:10227	M00123:52:000000000-APT1W:1:1104:24054:5409	M01896:15:000000000-A7EN9:1:1104:24731:10513	M01896:14:000000000-A7ERE:1:2103:4747:9927	M00123:38:000000000-AN6VN:1:1104:28554:15349	M01896:15:000000000-A7EN9:1:1115:9458:24277	M00123:51:000000000-APU28:1:2111:4339:11770	M00123:38:000000000-AN6VN:1:2114:16631:20372	M01896:15:000000000-A7EN9:1:1105:17188:9392	M00123:51:000000000-APU28:1:1113:18805:21372	M00123:52:000000000-APT1W:1:1102:18088:16366	M00123:52:000000000-APT1W:1:1111:14269:15535	M00123:51:000000000-APU28:1:2116:15633:3975	M01896:14:000000000-A7ERE:1:2115:9071:11949	M01896:2:000000000-A69JN:1:1101:15056:12711	M00123:38:000000000-AN6VN:1:2114:8907:9485	M01896:2:000000000-A69JN:1:2108:23436:15362	M00123:51:000000000-APU28:1:2116:6823:8517	M01896:2:000000000-A69JN:1:1110:21685:17489	M00123:51:000000000-APU28:1:1109:15864:8082	M00123:38:000000000-AN6VN:1:1101:20520:7317	M01896:2:000000000-A69JN:1:1113:10571:17706	M00123:38:000000000-AN6VN:1:2119:13359:21042	M00123:38:000000000-AN6VN:1:1106:23560:7001	M01896:14:000000000-A7ERE:1:1109:27084:12989	M01896:2:000000000-A69JN:1:1106:6531:9471	M01896:2:000000000-A69JN:1:2109:18885:16670	M01896:14:000000000-A7ERE:1:1113:27316:15028	M01896:2:000000000-A69JN:1:1111:13022:13212	M01896:14:000000000-A7ERE:1:1109:9625:20735	M01896:15:000000000-A7EN9:1:2115:11451:18891	M01896:15:000000000-A7EN9:1:1108:9981:23935	M01896:15:000000000-A7EN9:1:1105:19832:6310	M01896:15:000000000-A7EN9:1:2115:7737:9979	M01896:14:000000000-A7ERE:1:2115:12058:21152	M01896:14:000000000-A7ERE:1:1102:5348:17027	M01896:15:000000000-A7EN9:1:1112:23179:23408	M01896:15:000000000-A7EN9:1:1108:11119:23766	M00123:38:000000000-AN6VN:1:2113:23303:9889	M01896:14:000000000-A7ERE:1:1117:8987:12009	M00123:38:000000000-AN6VN:1:1104:18003:2875	M01896:14:000000000-A7ERE:1:1116:17871:13906	M01896:15:000000000-A7EN9:1:2101:10343:10389	M01896:15:000000000-A7EN9:1:1102:23727:8769	M01896:2:000000000-A69JN:1:2113:23609:17642	M01896:14:000000000-A7ERE:1:1110:23121:10339	M00123:38:000000000-AN6VN:1:1110:9322:4893	M01896:15:000000000-A7EN9:1:1104:2508:14154	M01896:15:000000000-A7EN9:1:2107:13549:10027	M01896:15:000000000-A7EN9:1:2115:22270:12723	M00123:52:000000000-APT1W:1:1101:11439:12248	M00123:52:000000000-APT1W:1:1118:8454:9337	M01896:14:000000000-A7ERE:1:2118:18617:24796	M00123:52:000000000-APT1W:1:2105:5179:11593	M01896:14:000000000-A7ERE:1:1101:16391:21611	M00123:38:000000000-AN6VN:1:1108:20011:17696	M00123:51:000000000-APU28:1:2103:11589:3114	M01896:2:000000000-A69JN:1:1115:21438:3405	M01896:2:000000000-A69JN:1:1110:15294:12330	M01896:15:000000000-A7EN9:1:1113:13572:8166	M01896:15:000000000-A7EN9:1:1111:24525:7816	M01896:15:000000000-A7EN9:1:2103:10862:19356	M01896:2:000000000-A69JN:1:1116:4440:16167	M00123:38:000000000-AN6VN:1:2109:21103:16948	M00123:38:000000000-AN6VN:1:2104:21236:13730	M01896:15:000000000-A7EN9:1:1101:11613:8024	M00123:51:000000000-APU28:1:1106:17757:21474	M01896:14:000000000-A7ERE:1:2117:12086:23807	M01896:2:000000000-A69JN:1:2108:25772:13210	M00123:51:000000000-APU28:1:1109:11696:15187	M01896:14:000000000-A7ERE:1:2104:14731:24101	M01896:14:000000000-A7ERE:1:1103:23920:8463	M01896:14:000000000-A7ERE:1:1108:5231:12545	M01896:14:000000000-A7ERE:1:2119:24888:8780	M01896:15:000000000-A7EN9:1:2107:21792:16143	M00123:52:000000000-APT1W:1:1105:9981:9244	M00123:38:000000000-AN6VN:1:2113:3362:11576	M00123:52:000000000-APT1W:1:1118:19101:23066	M01896:15:000000000-A7EN9:1:1111:14689:4561	M01896:15:000000000-A7EN9:1:1104:6584:14971	M00123:51:000000000-APU28:1:1104:8646:9281	M00123:52:000000000-APT1W:1:1107:26092:10291	M01896:2:000000000-A69JN:1:2103:25534:3762	M01896:15:000000000-A7EN9:1:1112:26120:14911	M01896:14:000000000-A7ERE:1:2112:21321:15805	M00123:51:000000000-APU28:1:2103:18482:12244	M01896:15:000000000-A7EN9:1:1112:27373:17595	M00123:38:000000000-AN6VN:1:2102:9915:7219	M01896:14:000000000-A7ERE:1:2115:8922:2122	M01896:14:000000000-A7ERE:1:1104:18843:7857	M01896:15:000000000-A7EN9:1:1116:13494:23716	M01896:15:000000000-A7EN9:1:1102:19082:17469	M00123:51:000000000-APU28:1:2114:1805:12377	M01896:2:000000000-A69JN:1:2116:21145:3497	M01896:2:000000000-A69JN:1:2105:13163:17838	M01896:2:000000000-A69JN:1:2111:8141:23319	M01896:2:000000000-A69JN:1:1111:10731:18999	M00123:51:000000000-APU28:1:2105:26294:17940	M01896:2:000000000-A69JN:1:1114:9629:7897	M00123:52:000000000-APT1W:1:1104:24721:5421	M00123:38:000000000-AN6VN:1:1111:12924:3056	M00123:51:000000000-APU28:1:1111:3364:9085	M01896:2:000000000-A69JN:1:1107:8223:12937	M01896:2:000000000-A69JN:1:2116:23081:23690	M01896:2:000000000-A69JN:1:2108:17926:13676	M01896:2:000000000-A69JN:1:2107:10359:6758	M01896:2:000000000-A69JN:1:1101:26419:20663	M01896:2:000000000-A69JN:1:2117:5473:15619	M00123:52:000000000-APT1W:1:1107:15725:10543	M01896:2:000000000-A69JN:1:1119:16931:18393	M00123:38:000000000-AN6VN:1:1103:22178:22520	M00123:52:000000000-APT1W:1:1103:26955:10032	M01896:2:000000000-A69JN:1:1106:15669:7011	M00123:51:000000000-APU28:1:1113:7784:12688	M00123:51:000000000-APU28:1:1116:17325:12380	M01896:2:000000000-A69JN:1:1101:24353:23922	M01896:2:000000000-A69JN:1:1110:23891:8850	M01896:2:000000000-A69JN:1:1117:23079:13089	M01896:2:000000000-A69JN:1:1106:17365:12028	M01896:2:000000000-A69JN:1:2115:16401:9131	M01896:2:000000000-A69JN:1:1114:27473:12104	M01896:2:000000000-A69JN:1:1101:19289:19381	M01896:2:000000000-A69JN:1:2101:9919:13837	M01896:2:000000000-A69JN:1:2117:19139:7022	M01896:2:000000000-A69JN:1:2116:27200:17343	M01896:2:000000000-A69JN:1:1117:27024:17641	M01896:2:000000000-A69JN:1:1116:11617:18393	M01896:2:000000000-A69JN:1:2112:27877:16800	M01896:2:000000000-A69JN:1:2113:8845:13090	M00123:38:000000000-AN6VN:1:1102:11432:6676	M00123:52:000000000-APT1W:1:2103:19513:18344	M01896:2:000000000-A69JN:1:2103:24505:14277	M00123:38:000000000-AN6VN:1:1109:15954:20023	M01896:2:000000000-A69JN:1:1102:22394:23546	M00123:51:000000000-APU28:1:1106:11770:19297	M00123:38:000000000-AN6VN:1:1118:17468:7832	M01896:2:000000000-A69JN:1:2102:20128:4194	M00123:51:000000000-APU28:1:1119:19382:15904	M01896:2:000000000-A69JN:1:1115:24810:14573	M01896:2:000000000-A69JN:1:2115:6030:14181	M00123:52:000000000-APT1W:1:1102:24402:12668	M01896:2:000000000-A69JN:1:1116:18356:18919	M01896:2:000000000-A69JN:1:1109:24763:21956	M01896:2:000000000-A69JN:1:1107:17340:13764	M01896:2:000000000-A69JN:1:1117:6069:15812	M01896:2:000000000-A69JN:1:2116:21575:3495	M00123:52:000000000-APT1W:1:2117:17184:5887	M01896:2:000000000-A69JN:1:1115:19956:4610	M01896:2:000000000-A69JN:1:2110:18806:11299	M01896:2:000000000-A69JN:1:1111:12635:18432	M01896:2:000000000-A69JN:1:2117:17132:5123	M01896:2:000000000-A69JN:1:1104:15113:4397	M01896:2:000000000-A69JN:1:1110:26884:10139	M01896:2:000000000-A69JN:1:2104:25601:17671	M01896:2:000000000-A69JN:1:2106:16316:13098	M01896:2:000000000-A69JN:1:1103:18558:20321	M00123:51:000000000-APU28:1:1118:24088:20705	M00123:38:000000000-AN6VN:1:1104:20344:11404	M01896:2:000000000-A69JN:1:2112:13563:16069	M01896:2:000000000-A69JN:1:1119:15043:3654	M01896:2:000000000-A69JN:1:2112:15121:8179	M01896:2:000000000-A69JN:1:2112:23280:4973	M01896:2:000000000-A69JN:1:2102:19840:18489	M01896:2:000000000-A69JN:1:1112:23853:17928	M01896:2:000000000-A69JN:1:1105:27401:12613	M01896:2:000000000-A69JN:1:2102:21894:12739	M01896:2:000000000-A69JN:1:1109:23054:7634	M01896:2:000000000-A69JN:1:2109:22217:10220	M00123:51:000000000-APU28:1:1117:5582:8197	M00123:38:000000000-AN6VN:1:1104:4903:11681	M01896:2:000000000-A69JN:1:1101:24614:5477	M01896:2:000000000-A69JN:1:2113:7074:9943	M00123:38:000000000-AN6VN:1:2104:5749:16059	M01896:2:000000000-A69JN:1:1116:19726:11693	M01896:2:000000000-A69JN:1:2117:4874:19755	M01896:2:000000000-A69JN:1:1104:13258:17382	M01896:2:000000000-A69JN:1:2112:4648:18525	M01896:2:000000000-A69JN:1:1107:23305:11431	M01896:2:000000000-A69JN:1:1117:11045:17332	M01896:2:000000000-A69JN:1:1116:18907:23929	M01896:2:000000000-A69JN:1:1105:17327:14821	M01896:2:000000000-A69JN:1:1104:15027:14223	M01896:2:000000000-A69JN:1:2103:7883:23612	M01896:2:000000000-A69JN:1:2102:9796:5370	M00123:38:000000000-AN6VN:1:1102:15933:16966	M01896:2:000000000-A69JN:1:1114:24110:5073	M00123:52:000000000-APT1W:1:1101:10132:21352	M01896:2:000000000-A69JN:1:1105:19707:19820	M00123:52:000000000-APT1W:1:1117:21002:5904	M01896:2:000000000-A69JN:1:2105:5797:3332	M01896:2:000000000-A69JN:1:1111:22701:11943	M01896:2:000000000-A69JN:1:2103:24759:18628	M01896:2:000000000-A69JN:1:1117:15963:13008	M01896:2:000000000-A69JN:1:2111:19404:10733	M00123:52:000000000-APT1W:1:1112:17122:6771	M00123:51:000000000-APU28:1:2116:27726:18241	M01896:2:000000000-A69JN:1:1109:20773:11786	M01896:2:000000000-A69JN:1:2106:22055:11395	M01896:2:000000000-A69JN:1:2105:21477:5676	M01896:2:000000000-A69JN:1:1108:5056:15715	M01896:2:000000000-A69JN:1:2114:12210:11299	M01896:2:000000000-A69JN:1:1103:14582:15052	M01896:2:000000000-A69JN:1:1106:10608:22844	M01896:2:000000000-A69JN:1:1104:15326:24162	M01896:2:000000000-A69JN:1:1118:14492:19897	M01896:2:000000000-A69JN:1:1101:27561:12061	M01896:2:000000000-A69JN:1:2114:27160:12728	M00123:38:000000000-AN6VN:1:2103:7060:10216	M01896:2:000000000-A69JN:1:2103:23956:20877	M01896:2:000000000-A69JN:1:2118:15341:17207	M01896:2:000000000-A69JN:1:2102:15192:2279	M00123:52:000000000-APT1W:1:1110:15708:17636	M00123:51:000000000-APU28:1:1105:13022:13285	M01896:2:000000000-A69JN:1:2101:12991:11834	M01896:2:000000000-A69JN:1:2108:17840:20316	M00123:51:000000000-APU28:1:2106:19719:15442	M01896:2:000000000-A69JN:1:2104:13504:11508	M01896:2:000000000-A69JN:1:2110:21511:9180	M01896:2:000000000-A69JN:1:2114:25591:5699	M01896:2:000000000-A69JN:1:1108:7352:17061	M01896:2:000000000-A69JN:1:2118:26035:10217	M01896:2:000000000-A69JN:1:2115:10937:8384	M01896:2:000000000-A69JN:1:2118:19725:24240	M00123:38:000000000-AN6VN:1:1113:23655:4225	M01896:2:000000000-A69JN:1:1116:9574:17554	M01896:2:000000000-A69JN:1:2106:7537:16580	M01896:2:000000000-A69JN:1:2105:5307:9693	M01896:2:000000000-A69JN:1:2113:15926:4631	M01896:2:000000000-A69JN:1:2109:20478:11207	M00123:52:000000000-APT1W:1:1105:9326:18768	M01896:2:000000000-A69JN:1:2106:5114:17463	M01896:2:000000000-A69JN:1:1114:10889:4026	M00123:38:000000000-AN6VN:1:1111:14250:4794	M00123:38:000000000-AN6VN:1:1105:13382:5857	M01896:2:000000000-A69JN:1:1101:27529:15619	M01896:2:000000000-A69JN:1:2102:14439:12804	M00123:51:000000000-APU28:1:1107:15384:14543	M01896:2:000000000-A69JN:1:2114:17003:14379	M01896:2:000000000-A69JN:1:1115:26223:19158	M01896:2:000000000-A69JN:1:2101:18634:14203	M00123:52:000000000-APT1W:1:2118:23508:6800	M01896:2:000000000-A69JN:1:1108:16389:4632	M00123:52:000000000-APT1W:1:2109:25049:6295	M01896:2:000000000-A69JN:1:2106:3475:16040	M01896:2:000000000-A69JN:1:2113:24298:7667	M01896:2:000000000-A69JN:1:2102:23844:11804	M01896:2:000000000-A69JN:1:1110:19426:13798	M01896:2:000000000-A69JN:1:2103:9464:9251	M01896:2:000000000-A69JN:1:1116:15568:17030	M01896:2:000000000-A69JN:1:2110:4515:10292	M00123:38:000000000-AN6VN:1:2110:17710:3680	M01896:2:000000000-A69JN:1:1102:3548:12152	M01896:2:000000000-A69JN:1:1114:8841:14420	M01896:2:000000000-A69JN:1:1117:10286:12228	M00123:51:000000000-APU28:1:2102:26971:6939	M01896:2:000000000-A69JN:1:1113:12431:9477	M00123:51:000000000-APU28:1:2114:11845:15718	M01896:2:000000000-A69JN:1:1107:18333:13953	M00123:52:000000000-APT1W:1:1109:23105:13161	M01896:2:000000000-A69JN:1:1116:6100:21352	M01896:2:000000000-A69JN:1:1117:20025:8800	M01896:2:000000000-A69JN:1:1108:5145:7256	M01896:2:000000000-A69JN:1:1116:7063:19349	M00123:38:000000000-AN6VN:1:2102:25479:22637	M01896:2:000000000-A69JN:1:2117:20995:16822	M00123:38:000000000-AN6VN:1:1119:9770:24530	M01896:2:000000000-A69JN:1:1115:15860:18830	M01896:2:000000000-A69JN:1:1112:11449:7691	M01896:2:000000000-A69JN:1:1109:21663:6594	M00123:38:000000000-AN6VN:1:1107:25118:15811	M01896:2:000000000-A69JN:1:2112:8788:20156	M01896:2:000000000-A69JN:1:1104:9916:11796	M01896:2:000000000-A69JN:1:1103:25211:3811	M01896:2:000000000-A69JN:1:2103:24764:4490	M01896:2:000000000-A69JN:1:1102:17939:9242	M00123:51:000000000-APU28:1:1110:27839:13110	M00123:52:000000000-APT1W:1:2102:19185:17547	M01896:2:000000000-A69JN:1:2109:23408:11738	M01896:2:000000000-A69JN:1:2108:20775:11301	M01896:2:000000000-A69JN:1:2108:19665:7352	M01896:2:000000000-A69JN:1:2110:17081:21785	M00123:51:000000000-APU28:1:2106:21368:9033	M01896:2:000000000-A69JN:1:1103:28262:15292	M01896:2:000000000-A69JN:1:2103:16347:9762	M01896:2:000000000-A69JN:1:2104:14426:23326	M01896:2:000000000-A69JN:1:2113:22120:8296	M01896:2:000000000-A69JN:1:2102:6845:8652	M01896:2:000000000-A69JN:1:2117:22685:14298	M01896:2:000000000-A69JN:1:2109:19484:11434	M00123:38:000000000-AN6VN:1:1114:24933:14395	M01896:2:000000000-A69JN:1:2105:12235:6294	M00123:52:000000000-APT1W:1:2105:8327:5850	M01896:2:000000000-A69JN:1:2119:17773:2188	M01896:2:000000000-A69JN:1:1106:21710:11051	M01896:2:000000000-A69JN:1:2101:15911:12998	M00123:51:000000000-APU28:1:2101:28436:10322	M00123:52:000000000-APT1W:1:1108:16863:2939	M01896:2:000000000-A69JN:1:2108:8418:13132	M01896:2:000000000-A69JN:1:1101:13685:3637	M01896:2:000000000-A69JN:1:2107:10721:6694	M01896:2:000000000-A69JN:1:2101:17309:16485	M01896:2:000000000-A69JN:1:2106:15018:16221	M01896:2:000000000-A69JN:1:1103:19387:22106	M01896:2:000000000-A69JN:1:1107:11388:10660	M01896:2:000000000-A69JN:1:2112:13840:3902	M00123:38:000000000-AN6VN:1:1118:9680:9836	M00123:38:000000000-AN6VN:1:1108:21934:17945	M00123:38:000000000-AN6VN:1:1114:12220:4032	M01896:2:000000000-A69JN:1:2104:4788:4516	M01896:2:000000000-A69JN:1:2109:22031:14059	M01896:2:000000000-A69JN:1:1119:12377:12349	M01896:2:000000000-A69JN:1:1119:16762:17432	M01896:2:000000000-A69JN:1:2112:3669:15447	M01896:2:000000000-A69JN:1:1117:22324:4593	M01896:2:000000000-A69JN:1:2117:5994:20887	M01896:2:000000000-A69JN:1:1107:17036:2502	M01896:2:000000000-A69JN:1:1110:20884:13005	M01896:2:000000000-A69JN:1:1114:16604:1681	M01896:2:000000000-A69JN:1:1116:7652:21312	M01896:2:000000000-A69JN:1:1107:16733:8917	M00123:51:000000000-APU28:1:1117:8709:20384	M00123:52:000000000-APT1W:1:1106:16702:2726	M00123:51:000000000-APU28:1:2111:24868:4650	M01896:2:000000000-A69JN:1:2119:7513:23084	M01896:2:000000000-A69JN:1:2105:9486:3498	M01896:2:000000000-A69JN:1:2110:12356:9176	M01896:2:000000000-A69JN:1:2102:12630:15068	M01896:2:000000000-A69JN:1:2105:17183:17620	M01896:2:000000000-A69JN:1:1119:18448:18345	M01896:2:000000000-A69JN:1:2109:24347:15864	M01896:2:000000000-A69JN:1:2118:18349:7743	M01896:2:000000000-A69JN:1:2107:25164:22845	M01896:2:000000000-A69JN:1:1105:11039:14062	M01896:2:000000000-A69JN:1:1109:13087:3553	M00123:38:000000000-AN6VN:1:1117:25181:8844	M01896:2:000000000-A69JN:1:1116:29069:14097	M01896:2:000000000-A69JN:1:1104:27252:8621	M01896:2:000000000-A69JN:1:1116:9817:15112	M00123:38:000000000-AN6VN:1:2111:20362:22405	M01896:2:000000000-A69JN:1:2119:11089:11977	M01896:2:000000000-A69JN:1:2112:17250:4409	M01896:2:000000000-A69JN:1:2118:21258:5535	M01896:2:000000000-A69JN:1:2105:7054:17674	M00123:51:000000000-APU28:1:1115:17942:15896	M01896:2:000000000-A69JN:1:1106:15615:7930	M00123:52:000000000-APT1W:1:2105:22738:13328	M01896:2:000000000-A69JN:1:2104:5140:7972	M01896:2:000000000-A69JN:1:2105:24972:10582	M00123:52:000000000-APT1W:1:2101:11469:23275	M01896:2:000000000-A69JN:1:1112:15074:12728	M01896:2:000000000-A69JN:1:2118:20307:19848	M01896:2:000000000-A69JN:1:1114:15706:24081	M01896:2:000000000-A69JN:1:2115:26368:10897	M01896:2:000000000-A69JN:1:2109:18843:16193	M01896:2:000000000-A69JN:1:1110:25294:20040	M01896:2:000000000-A69JN:1:2118:20212:16645	M01896:2:000000000-A69JN:1:1107:22634:7317	M01896:2:000000000-A69JN:1:1105:19765:15654	M01896:2:000000000-A69JN:1:1116:20792:19029	M00123:38:000000000-AN6VN:1:1112:16437:20869	M01896:2:000000000-A69JN:1:2108:28814:13206	M00123:52:000000000-APT1W:1:2102:25984:19318	M01896:2:000000000-A69JN:1:1104:23000:23298	M01896:2:000000000-A69JN:1:1111:6511:19053	M00123:51:000000000-APU28:1:2110:9377:11179	M00123:51:000000000-APU28:1:2110:25500:13665	M01896:2:000000000-A69JN:1:2109:14706:6935	M01896:2:000000000-A69JN:1:2110:14781:14931	M01896:2:000000000-A69JN:1:1105:17243:3446	M01896:2:000000000-A69JN:1:1112:25519:18913	M00123:51:000000000-APU28:1:1104:19060:7863	M00123:51:000000000-APU28:1:1108:22739:18908	M01896:2:000000000-A69JN:1:1114:21441:13751	M01896:2:000000000-A69JN:1:1112:24729:20636	M01896:2:000000000-A69JN:1:1118:9509:3513	M01896:2:000000000-A69JN:1:2117:15601:19564	M01896:2:000000000-A69JN:1:2104:11870:20334	M01896:2:000000000-A69JN:1:1111:22526:3874	M01896:2:000000000-A69JN:1:2104:23358:3423	M00123:38:000000000-AN6VN:1:1106:5571:3591	M00123:51:000000000-APU28:1:1101:27156:8901	M00123:38:000000000-AN6VN:1:2104:10144:20389	M01896:2:000000000-A69JN:1:1113:12633:10763	M00123:51:000000000-APU28:1:2114:25733:20079	M00123:38:000000000-AN6VN:1:2105:11158:8758	M00123:51:000000000-APU28:1:2118:16693:16809	M00123:51:000000000-APU28:1:2101:26506:9988	M01896:2:000000000-A69JN:1:2112:7299:15371	M00123:51:000000000-APU28:1:2105:17652:10099	M01896:2:000000000-A69JN:1:1119:23633:10338	M01896:2:000000000-A69JN:1:2115:22320:13790	M00123:52:000000000-APT1W:1:1109:13312:6920	M01896:2:000000000-A69JN:1:1102:22233:6231	M01896:2:000000000-A69JN:1:1105:9642:13144	M01896:2:000000000-A69JN:1:1110:18094:12440	M01896:2:000000000-A69JN:1:2116:9003:24404	M00123:51:000000000-APU28:1:2108:18400:19154	M01896:2:000000000-A69JN:1:2119:21406:20702	M01896:2:000000000-A69JN:1:2116:16783:21706	M01896:2:000000000-A69JN:1:1102:13447:2607	M01896:2:000000000-A69JN:1:1105:25792:6637	M01896:2:000000000-A69JN:1:1103:22043:9075	M00123:51:000000000-APU28:1:1101:26627:8739	M00123:52:000000000-APT1W:1:1101:13570:3567	M01896:2:000000000-A69JN:1:2111:9690:16463	M00123:38:000000000-AN6VN:1:1115:14313:13545	M00123:38:000000000-AN6VN:1:2119:17104:20050	M00123:38:000000000-AN6VN:1:1103:13714:24313	M00123:51:000000000-APU28:1:2116:17492:22135	M00123:52:000000000-APT1W:1:1105:15031:5672	M00123:38:000000000-AN6VN:1:1116:29628:14725	M01896:2:000000000-A69JN:1:2118:28009:11113	M00123:52:000000000-APT1W:1:2104:27653:19485	M00123:52:000000000-APT1W:1:2112:15694:5838	M00123:51:000000000-APU28:1:2109:23673:17581	M00123:51:000000000-APU28:1:1113:21312:19348	M01896:2:000000000-A69JN:1:1108:20492:9255	M01896:2:000000000-A69JN:1:1117:9362:16786	M01896:2:000000000-A69JN:1:2103:14133:19827	M01896:2:000000000-A69JN:1:1111:3485:18437	M01896:2:000000000-A69JN:1:2102:9362:15218	M01896:2:000000000-A69JN:1:2119:11335:16720	M00123:52:000000000-APT1W:1:2109:25791:4695	M01896:2:000000000-A69JN:1:2118:27553:17101	M01896:2:000000000-A69JN:1:2105:10131:13908	M01896:2:000000000-A69JN:1:1112:13232:15466	M01896:2:000000000-A69JN:1:2112:20469:20333	M01896:2:000000000-A69JN:1:2116:22778:21745	M01896:2:000000000-A69JN:1:1111:19000:9005	M00123:51:000000000-APU28:1:2119:6512:16645	M01896:2:000000000-A69JN:1:1114:11990:2415	M01896:2:000000000-A69JN:1:2112:19312:11206	M01896:2:000000000-A69JN:1:1104:5463:22242	M01896:2:000000000-A69JN:1:1115:17736:8081	M01896:2:000000000-A69JN:1:2112:19142:11862	M00123:38:000000000-AN6VN:1:1103:5833:11550	M00123:52:000000000-APT1W:1:2106:14545:20119	M00123:52:000000000-APT1W:1:1114:25123:11643	M00123:52:000000000-APT1W:1:1119:16872:12511	M01896:2:000000000-A69JN:1:2118:6324:12018	M00123:38:000000000-AN6VN:1:1118:14183:11204	M00123:52:000000000-APT1W:1:2115:8388:10517	M00123:51:000000000-APU28:1:1107:21330:6793	M01896:2:000000000-A69JN:1:1104:26325:9232	M00123:38:000000000-AN6VN:1:1106:22758:18075	M00123:51:000000000-APU28:1:1107:11008:13723	M01896:2:000000000-A69JN:1:2106:20612:23418	M01896:2:000000000-A69JN:1:2117:8840:12818	M01896:2:000000000-A69JN:1:1113:18056:10142	M01896:2:000000000-A69JN:1:1104:25290:6730	M00123:52:000000000-APT1W:1:2116:9427:21081	M01896:2:000000000-A69JN:1:2118:7373:18834	M01896:2:000000000-A69JN:1:1116:9128:9232	M01896:2:000000000-A69JN:1:1119:26686:6381	M01896:2:000000000-A69JN:1:1103:8045:14199	M01896:2:000000000-A69JN:1:2109:27905:18058	M01896:2:000000000-A69JN:1:2102:6529:20983	M00123:52:000000000-APT1W:1:1117:7527:11494	M00123:51:000000000-APU28:1:2111:16986:24749	M01896:2:000000000-A69JN:1:2116:6711:14831	M01896:2:000000000-A69JN:1:1102:19231:17906	M01896:2:000000000-A69JN:1:1106:13264:23038	M01896:2:000000000-A69JN:1:2109:18174:20616	M01896:2:000000000-A69JN:1:2103:21506:16177	M01896:2:000000000-A69JN:1:1104:21477:16481	M01896:2:000000000-A69JN:1:2113:23070:21735	M01896:2:000000000-A69JN:1:1112:8676:20424	M01896:2:000000000-A69JN:1:2113:28708:8195	M01896:2:000000000-A69JN:1:1112:26540:14700	M01896:2:000000000-A69JN:1:2112:5581:5937	M01896:2:000000000-A69JN:1:2115:25070:20118	M01896:2:000000000-A69JN:1:2113:8025:6624	M01896:2:000000000-A69JN:1:1117:23269:2472	M01896:2:000000000-A69JN:1:1105:28451:18969	M01896:2:000000000-A69JN:1:1104:11058:22406	M01896:2:000000000-A69JN:1:1104:17417:7405	M01896:2:000000000-A69JN:1:2113:12056:22854	M00123:52:000000000-APT1W:1:1116:27111:6308	M01896:2:000000000-A69JN:1:2116:18190:22434	M00123:38:000000000-AN6VN:1:1102:5824:18139	M00123:51:000000000-APU28:1:1117:18282:15406	M00123:51:000000000-APU28:1:2102:24972:16368	M00123:51:000000000-APU28:1:2106:23775:10359	M00123:51:000000000-APU28:1:1101:21147:10027	M00123:51:000000000-APU28:1:2113:14899:16965	M00123:51:000000000-APU28:1:2104:16803:17164	M00123:52:000000000-APT1W:1:2111:4785:13929	M00123:52:000000000-APT1W:1:2119:21780:19319	M00123:51:000000000-APU28:1:1117:27170:13981	M00123:51:000000000-APU28:1:1115:20303:23632	M00123:52:000000000-APT1W:1:1117:13426:17574	M00123:52:000000000-APT1W:1:2119:23828:13299	M00123:51:000000000-APU28:1:1105:20310:11416	M00123:51:000000000-APU28:1:1109:2930:11465	M00123:51:000000000-APU28:1:1118:19710:20417	M00123:51:000000000-APU28:1:2102:24978:7930	M00123:51:000000000-APU28:1:2110:19860:16607	M00123:51:000000000-APU28:1:1111:16268:8386	M00123:51:000000000-APU28:1:2118:12408:18898	M00123:51:000000000-APU28:1:2103:9743:16029	M00123:52:000000000-APT1W:1:1119:21110:17155	M00123:52:000000000-APT1W:1:2112:22194:11918	M00123:38:000000000-AN6VN:1:2116:10197:13049	M00123:51:000000000-APU28:1:2111:20564:11946	M00123:51:000000000-APU28:1:1107:4658:15908	M00123:51:000000000-APU28:1:2102:24694:11400	M00123:52:000000000-APT1W:1:2103:16838:17004	M00123:52:000000000-APT1W:1:2107:18120:4676	M00123:38:000000000-AN6VN:1:1108:16665:20532	M00123:52:000000000-APT1W:1:1110:19496:22226	M00123:52:000000000-APT1W:1:1116:18058:21943	M00123:51:000000000-APU28:1:1114:4958:8504	M00123:52:000000000-APT1W:1:1115:8380:9651	M00123:51:000000000-APU28:1:1103:9605:15164	M00123:38:000000000-AN6VN:1:1118:6701:18954	M00123:51:000000000-APU28:1:2103:18607:10355	M00123:51:000000000-APU28:1:2114:9006:3151	M00123:51:000000000-APU28:1:2111:8799:11948	M00123:51:000000000-APU28:1:2114:18327:6801	M00123:51:000000000-APU28:1:1118:25060:11516	M00123:51:000000000-APU28:1:2104:22621:23670	M00123:51:000000000-APU28:1:2104:25365:15768	M00123:51:000000000-APU28:1:2103:16678:14262	M00123:51:000000000-APU28:1:2114:20546:5932	M00123:51:000000000-APU28:1:2103:8536:11223	M00123:51:000000000-APU28:1:1119:25783:15952	M00123:51:000000000-APU28:1:1113:5837:4487	M00123:52:000000000-APT1W:1:1108:25761:14712	M00123:51:000000000-APU28:1:1111:19953:3562	M00123:51:000000000-APU28:1:2107:20250:12708	M00123:52:000000000-APT1W:1:2109:24307:8643	M00123:52:000000000-APT1W:1:2102:12081:23108	M00123:52:000000000-APT1W:1:2102:16369:18893	M00123:38:000000000-AN6VN:1:1102:16225:3118	M00123:51:000000000-APU28:1:1112:10071:13930	M00123:52:000000000-APT1W:1:1113:22880:20021	M00123:51:000000000-APU28:1:1104:7434:13493	M00123:38:000000000-AN6VN:1:2109:3398:15611	M00123:51:000000000-APU28:1:2106:20631:23420	M00123:52:000000000-APT1W:1:2103:21391:17519	M00123:51:000000000-APU28:1:2119:3977:12297	M00123:51:000000000-APU28:1:2113:23400:17931	M00123:52:000000000-APT1W:1:2106:16413:19844	M00123:52:000000000-APT1W:1:1113:12822:19386	M00123:52:000000000-APT1W:1:2104:14556:3274	M00123:52:000000000-APT1W:1:2115:9215:9070	M00123:52:000000000-APT1W:1:2104:11832:13308	M00123:52:000000000-APT1W:1:2118:18840:10919	M00123:51:000000000-APU28:1:1107:19096:8503	M00123:38:000000000-AN6VN:1:2107:17921:6574	M00123:51:000000000-APU28:1:2105:10088:3019	M00123:51:000000000-APU28:1:1101:22454:4119	M00123:51:000000000-APU28:1:2107:19598:22099	M00123:38:000000000-AN6VN:1:1118:14816:21382	M00123:38:000000000-AN6VN:1:1108:25475:13674	M00123:51:000000000-APU28:1:1114:21816:5221	M00123:51:000000000-APU28:1:1103:7958:9217	M00123:52:000000000-APT1W:1:2119:22249:18734	M00123:38:000000000-AN6VN:1:2102:17924:13815	M00123:51:000000000-APU28:1:2116:14129:19681	M00123:51:000000000-APU28:1:2118:25498:15883	M00123:51:000000000-APU28:1:2104:22328:24128	M00123:51:000000000-APU28:1:1103:3200:9629	M00123:51:000000000-APU28:1:1107:27311:10874	M00123:51:000000000-APU28:1:2109:20092:6674	M00123:52:000000000-APT1W:1:2115:18964:9833	M00123:51:000000000-APU28:1:1103:16375:13916	M00123:51:000000000-APU28:1:1119:25895:7357	M00123:51:000000000-APU28:1:2107:16719:22999	M00123:52:000000000-APT1W:1:2101:7414:4528	M00123:51:000000000-APU28:1:1101:9473:18850	M00123:51:000000000-APU28:1:1111:10037:18844	M00123:52:000000000-APT1W:1:2113:22784:10955	M00123:51:000000000-APU28:1:1119:20251:3780	M00123:38:000000000-AN6VN:1:2109:12778:10548	M00123:51:000000000-APU28:1:2116:13525:12762	M00123:52:000000000-APT1W:1:1118:6394:20350	M00123:51:000000000-APU28:1:2109:18733:14022	M00123:51:000000000-APU28:1:2103:28445:8749	M00123:51:000000000-APU28:1:1112:15238:10449	M00123:52:000000000-APT1W:1:2102:16511:8513	M00123:52:000000000-APT1W:1:1111:12064:10535	M00123:51:000000000-APU28:1:2109:20776:19373	M00123:38:000000000-AN6VN:1:2103:19712:17529	M00123:51:000000000-APU28:1:1119:9542:9653	M00123:51:000000000-APU28:1:1108:23002:15759	M00123:52:000000000-APT1W:1:1119:8670:10428	M00123:52:000000000-APT1W:1:2113:25286:17279	M00123:51:000000000-APU28:1:2105:9803:2496	M00123:38:000000000-AN6VN:1:1108:7153:13209	M00123:51:000000000-APU28:1:1114:18187:8684	M00123:38:000000000-AN6VN:1:1103:19195:18891	M00123:52:000000000-APT1W:1:2103:17808:15321	M00123:51:000000000-APU28:1:1108:24251:19766	M00123:38:000000000-AN6VN:1:1119:28151:18995	M00123:38:000000000-AN6VN:1:1117:21062:17892	M00123:51:000000000-APU28:1:2119:17502:2734	M00123:38:000000000-AN6VN:1:2106:7510:14396	M00123:51:000000000-APU28:1:1113:6413:20272	M00123:51:000000000-APU28:1:1117:15401:12988	M00123:52:000000000-APT1W:1:1117:12119:11126	M00123:51:000000000-APU28:1:1119:22702:18510	M00123:51:000000000-APU28:1:1118:3819:9899	M00123:51:000000000-APU28:1:1102:11786:13359	M00123:51:000000000-APU28:1:1105:6117:19388	M00123:51:000000000-APU28:1:2113:19588:7658	M00123:52:000000000-APT1W:1:2109:10113:10381	M00123:51:000000000-APU28:1:2118:6241:14687	M00123:52:000000000-APT1W:1:2109:18888:20361	M00123:51:000000000-APU28:1:2119:19931:4158	M00123:51:000000000-APU28:1:1102:19681:3255	M00123:52:000000000-APT1W:1:2118:7318:5169	M00123:51:000000000-APU28:1:2118:8703:18701	M00123:52:000000000-APT1W:1:1109:8876:4447	M00123:51:000000000-APU28:1:2114:11860:13447	M00123:52:000000000-APT1W:1:2112:13801:10998	M00123:52:000000000-APT1W:1:2103:9716:17994	M00123:52:000000000-APT1W:1:1109:23851:4688	M00123:51:000000000-APU28:1:2116:25117:6071	M00123:38:000000000-AN6VN:1:2110:15393:10869	M00123:51:000000000-APU28:1:2118:7541:5354	M00123:38:000000000-AN6VN:1:1101:17214:9607	M00123:38:000000000-AN6VN:1:1113:16691:19715	M00123:52:000000000-APT1W:1:1109:18959:4801	M00123:38:000000000-AN6VN:1:2109:12687:9151	M00123:52:000000000-APT1W:1:1116:16699:4282	M00123:52:000000000-APT1W:1:2117:20120:4521	M00123:52:000000000-APT1W:1:1113:11953:23097	M00123:52:000000000-APT1W:1:2103:17621:23798	M00123:51:000000000-APU28:1:1106:12014:3795	M00123:52:000000000-APT1W:1:1101:27027:12831	M00123:52:000000000-APT1W:1:1114:8130:12455	M00123:51:000000000-APU28:1:2110:24653:8347	M00123:51:000000000-APU28:1:2115:27906:8057	M00123:51:000000000-APU28:1:2113:11546:18261	M00123:51:000000000-APU28:1:2102:21890:17749	M00123:52:000000000-APT1W:1:1118:21430:14484	M00123:51:000000000-APU28:1:2104:10396:17333	M00123:51:000000000-APU28:1:1108:10208:16096	M00123:51:000000000-APU28:1:2104:19521:14158	M00123:52:000000000-APT1W:1:2116:24727:20729	M00123:52:000000000-APT1W:1:2118:4827:19343	M00123:51:000000000-APU28:1:1109:20583:15228	M00123:52:000000000-APT1W:1:1106:18224:5063	M00123:51:000000000-APU28:1:2113:21139:13219	M00123:51:000000000-APU28:1:2103:8311:18709	M00123:51:000000000-APU28:1:1112:11286:6131	M00123:52:000000000-APT1W:1:2117:18306:22898	M00123:51:000000000-APU28:1:1119:21956:19071	M00123:52:000000000-APT1W:1:1105:19842:9425	M00123:51:000000000-APU28:1:2104:20907:6139	M00123:52:000000000-APT1W:1:1113:19081:12522	M00123:51:000000000-APU28:1:2113:12134:9426	M00123:51:000000000-APU28:1:2110:13986:14528	M00123:52:000000000-APT1W:1:2108:15559:14913	M00123:52:000000000-APT1W:1:1117:26153:15811	M00123:38:000000000-AN6VN:1:1115:10964:21182	M00123:38:000000000-AN6VN:1:1112:6446:19211	M00123:51:000000000-APU28:1:1112:22281:5011	M00123:52:000000000-APT1W:1:1110:9523:19543	M00123:52:000000000-APT1W:1:1119:27754:13898	M00123:52:000000000-APT1W:1:2108:22052:15125	M00123:51:000000000-APU28:1:1115:11997:4572	M00123:52:000000000-APT1W:1:1108:19259:3860	M00123:51:000000000-APU28:1:2102:23568:22151	M00123:52:000000000-APT1W:1:1114:8979:4787	M00123:51:000000000-APU28:1:2103:17033:15625	M00123:51:000000000-APU28:1:2106:13511:23712	M00123:51:000000000-APU28:1:2106:25430:19522	M00123:52:000000000-APT1W:1:2119:4597:20718	M00123:51:000000000-APU28:1:2113:19254:11927	M00123:52:000000000-APT1W:1:2104:22086:11373	M00123:51:000000000-APU28:1:2110:3372:13288	M00123:52:000000000-APT1W:1:1111:18016:17676	M00123:52:000000000-APT1W:1:1109:23499:19237	M00123:51:000000000-APU28:1:2101:12514:16522	M00123:51:000000000-APU28:1:1116:15311:17156	M00123:52:000000000-APT1W:1:2114:10276:15134	M00123:52:000000000-APT1W:1:1106:18569:13517	M00123:51:000000000-APU28:1:1105:22822:2572	M00123:52:000000000-APT1W:1:2110:13774:6855	M00123:52:000000000-APT1W:1:1112:20332:11331	M00123:51:000000000-APU28:1:2103:27400:16913	M00123:51:000000000-APU28:1:1118:16751:12609	M00123:52:000000000-APT1W:1:1102:17596:8833	M00123:52:000000000-APT1W:1:1104:15623:19864	M00123:52:000000000-APT1W:1:2103:14850:17186	M00123:51:000000000-APU28:1:2105:12041:17542	M00123:51:000000000-APU28:1:2109:22351:20182	M00123:51:000000000-APU28:1:1112:18013:23854	M00123:52:000000000-APT1W:1:2116:2223:12310	M00123:51:000000000-APU28:1:1106:20520:11951	M00123:51:000000000-APU28:1:1112:16135:5825	M00123:51:000000000-APU28:1:1112:5055:14352	M00123:51:000000000-APU28:1:2101:23448:13722	M00123:51:000000000-APU28:1:2108:12678:16034	M00123:51:000000000-APU28:1:1106:26198:15100	M00123:51:000000000-APU28:1:2119:26815:19208	M00123:52:000000000-APT1W:1:2110:7381:13805	M00123:51:000000000-APU28:1:1104:28386:11032	M00123:52:000000000-APT1W:1:1109:21818:7770	M00123:51:000000000-APU28:1:2109:18626:16255	M00123:51:000000000-APU28:1:1105:18749:15060	M00123:52:000000000-APT1W:1:1110:17633:2576	M00123:52:000000000-APT1W:1:2107:6438:8431	M00123:51:000000000-APU28:1:1109:25182:10474	M00123:52:000000000-APT1W:1:2110:13150:13868	M00123:51:000000000-APU28:1:1107:20798:5076	M00123:52:000000000-APT1W:1:1115:23113:20516	M00123:38:000000000-AN6VN:1:1105:25146:13391	M00123:51:000000000-APU28:1:1112:19143:23707	M00123:51:000000000-APU28:1:1113:4215:11711	M00123:52:000000000-APT1W:1:1113:24466:15496	M00123:38:000000000-AN6VN:1:1117:22123:8731	M00123:51:000000000-APU28:1:2108:9940:20672	M00123:51:000000000-APU28:1:1115:14619:20663	M00123:51:000000000-APU28:1:2114:15789:8769	M00123:51:000000000-APU28:1:2116:24175:15171	M00123:51:000000000-APU28:1:2115:14074:11769	M00123:52:000000000-APT1W:1:2112:26143:4568	M00123:52:000000000-APT1W:1:2119:9261:22627	M00123:52:000000000-APT1W:1:2114:26276:10755	M00123:52:000000000-APT1W:1:2102:21407:13063	M00123:51:000000000-APU28:1:2102:7375:14024	M00123:51:000000000-APU28:1:2109:25293:13853	M00123:52:000000000-APT1W:1:1112:23014:10252	M00123:52:000000000-APT1W:1:1116:16074:17554	M00123:51:000000000-APU28:1:1105:24697:3472	M00123:51:000000000-APU28:1:1106:27082:9557	M00123:51:000000000-APU28:1:1102:14748:16599	M00123:52:000000000-APT1W:1:2107:26052:11652	M00123:52:000000000-APT1W:1:2113:19017:11901	M00123:51:000000000-APU28:1:2103:9338:14180	M00123:51:000000000-APU28:1:2109:25735:9068	M00123:52:000000000-APT1W:1:1105:5375:14987	M00123:51:000000000-APU28:1:2103:13693:17984	M00123:52:000000000-APT1W:1:1110:4965:15709	M00123:52:000000000-APT1W:1:1101:8033:8246	M00123:51:000000000-APU28:1:2110:14815:20333	M00123:52:000000000-APT1W:1:1112:20727:14552	M00123:51:000000000-APU28:1:1112:15265:11930	M00123:52:000000000-APT1W:1:1115:10147:16510	M00123:38:000000000-AN6VN:1:1111:15708:14535	M00123:51:000000000-APU28:1:1101:8586:21325	M00123:52:000000000-APT1W:1:1110:17944:16241	M00123:51:000000000-APU28:1:1105:4086:8369	M00123:51:000000000-APU28:1:2109:10250:12797	M00123:51:000000000-APU28:1:2110:26118:13276	M00123:52:000000000-APT1W:1:2110:8968:15049	M00123:52:000000000-APT1W:1:2110:22136:19996	M00123:52:000000000-APT1W:1:2113:7478:21241	M00123:52:000000000-APT1W:1:2107:25995:9112	M00123:51:000000000-APU28:1:2107:20834:18243	M00123:38:000000000-AN6VN:1:1113:12856:7104	M00123:51:000000000-APU28:1:2105:6633:9224	M00123:38:000000000-AN6VN:1:1117:11786:13570	M00123:52:000000000-APT1W:1:2106:6897:7705	M00123:38:000000000-AN6VN:1:1108:27342:10779	M00123:38:000000000-AN6VN:1:2111:13945:22440	M00123:38:000000000-AN6VN:1:1101:26371:13638	M00123:38:000000000-AN6VN:1:2106:14791:16099	M00123:38:000000000-AN6VN:1:1114:27372:11693	M00123:38:000000000-AN6VN:1:1119:16127:12645	M00123:38:000000000-AN6VN:1:1109:25858:6985	M00123:38:000000000-AN6VN:1:1109:23270:12671	M00123:38:000000000-AN6VN:1:1117:3805:6798	M00123:38:000000000-AN6VN:1:2113:7718:13071	M00123:38:000000000-AN6VN:1:2117:29219:12584	M00123:38:000000000-AN6VN:1:1104:21240:21663	M00123:38:000000000-AN6VN:1:2103:21521:16010	M00123:38:000000000-AN6VN:1:2118:7839:14668	M00123:38:000000000-AN6VN:1:1105:12206:7382	M00123:38:000000000-AN6VN:1:1107:21352:4064	M00123:38:000000000-AN6VN:1:2102:17917:16198	M00123:38:000000000-AN6VN:1:2112:24593:5539	M00123:38:000000000-AN6VN:1:1105:23205:17416	M00123:38:000000000-AN6VN:1:2109:9911:4391	M00123:38:000000000-AN6VN:1:2110:20594:14915	M00123:38:000000000-AN6VN:1:1108:6776:21125	M00123:38:000000000-AN6VN:1:2106:20978:11424	M00123:38:000000000-AN6VN:1:2118:25090:21625	M00123:38:000000000-AN6VN:1:1119:14182:8576	M00123:38:000000000-AN6VN:1:1118:23939:4911	M00123:38:000000000-AN6VN:1:2119:20538:11712	M00123:38:000000000-AN6VN:1:1107:19122:15072	M00123:38:000000000-AN6VN:1:1117:18000:15496	M00123:38:000000000-AN6VN:1:1106:24414:13926	M00123:38:000000000-AN6VN:1:1110:6837:10115	M00123:38:000000000-AN6VN:1:1117:17215:13659	M00123:38:000000000-AN6VN:1:2101:15300:13790	M00123:38:000000000-AN6VN:1:1118:21028:7345	M00123:38:000000000-AN6VN:1:2112:20674:12525	M00123:38:000000000-AN6VN:1:1114:6838:15811	M00123:38:000000000-AN6VN:1:1115:24914:16511	M00123:38:000000000-AN6VN:1:2105:9924:20659	M00123:52:000000000-APT1W:1:1106:20491:2369	M00123:38:000000000-AN6VN:1:1110:10832:15591	M00123:38:000000000-AN6VN:1:1115:18505:7737	M00123:38:000000000-AN6VN:1:2102:13649:18993	M00123:38:000000000-AN6VN:1:1106:22618:13756	M00123:38:000000000-AN6VN:1:1111:25801:10029	M00123:38:000000000-AN6VN:1:1110:9434:16178	M00123:38:000000000-AN6VN:1:1118:11918:14062	M00123:38:000000000-AN6VN:1:2110:13921:12523	M00123:38:000000000-AN6VN:1:2101:18570:2909	M00123:38:000000000-AN6VN:1:2111:27955:16988	M00123:38:000000000-AN6VN:1:2101:24890:9548	M00123:38:000000000-AN6VN:1:2102:19748:19340	M00123:38:000000000-AN6VN:1:2110:8786:6065	M00123:38:000000000-AN6VN:1:1109:14806:13106	M00123:38:000000000-AN6VN:1:1119:27623:9362	M00123:38:000000000-AN6VN:1:1102:24699:11217	M00123:38:000000000-AN6VN:1:1117:7944:14458	M00123:38:000000000-AN6VN:1:2112:5814:21447	M00123:38:000000000-AN6VN:1:2105:16682:12214	M00123:38:000000000-AN6VN:1:2109:15928:16366	M00123:38:000000000-AN6VN:1:2115:22194:23034	M00123:38:000000000-AN6VN:1:1103:27715:12439	M00123:38:000000000-AN6VN:1:1114:4934:16378	M00123:38:000000000-AN6VN:1:2102:6802:3834	M00123:38:000000000-AN6VN:1:1119:19088:2235	M00123:38:000000000-AN6VN:1:2113:24607:23115	M00123:38:000000000-AN6VN:1:1106:18448:5574	M00123:38:000000000-AN6VN:1:2113:22695:19154	M00123:38:000000000-AN6VN:1:1119:21755:18942	M00123:38:000000000-AN6VN:1:2106:20729:15649	M00123:38:000000000-AN6VN:1:1101:2764:14880	M00123:38:000000000-AN6VN:1:1119:13845:16198	M00123:51:000000000-APU28:1:1113:12323:16748	M00123:38:000000000-AN6VN:1:2102:21988:8616	M00123:38:000000000-AN6VN:1:1105:12970:14631	M00123:38:000000000-AN6VN:1:1110:7402:2742	M00123:38:000000000-AN6VN:1:2107:17760:9796	M00123:38:000000000-AN6VN:1:1104:3425:17116	M00123:38:000000000-AN6VN:1:1117:11662:5792	M00123:38:000000000-AN6VN:1:1103:13263:11758	M00123:38:000000000-AN6VN:1:1112:24232:12551	M00123:38:000000000-AN6VN:1:1104:19750:6418	M00123:38:000000000-AN6VN:1:1119:7241:12289	M00123:38:000000000-AN6VN:1:1110:22064:3636	M00123:38:000000000-AN6VN:1:1103:15468:14799	M00123:38:000000000-AN6VN:1:1104:5034:4280	M00123:38:000000000-AN6VN:1:2103:14879:18966	M00123:38:000000000-AN6VN:1:1119:19260:7410	M00123:38:000000000-AN6VN:1:2102:15552:18940	M00123:38:000000000-AN6VN:1:2105:7410:18907	M00123:38:000000000-AN6VN:1:2108:20619:5534	M00123:38:000000000-AN6VN:1:1110:11827:7055	M00123:52:000000000-APT1W:1:2114:9192:13315	M00123:38:000000000-AN6VN:1:2110:16931:7458	M00123:38:000000000-AN6VN:1:1110:26868:16837	M00123:38:000000000-AN6VN:1:2113:22287:20915	M00123:38:000000000-AN6VN:1:1110:18057:13206	M00123:38:000000000-AN6VN:1:2102:27056:10674	M00123:38:000000000-AN6VN:1:2118:9503:3995	M00123:38:000000000-AN6VN:1:1106:17807:8325	M00123:38:000000000-AN6VN:1:1101:10763:19084	M00123:38:000000000-AN6VN:1:2103:11627:7307	M00123:38:000000000-AN6VN:1:2107:21782:3298	M00123:38:000000000-AN6VN:1:2102:16590:7965	M00123:38:000000000-AN6VN:1:2110:20211:20303	M00123:38:000000000-AN6VN:1:1101:17668:11105	M00123:38:000000000-AN6VN:1:1109:14036:12516	M00123:38:000000000-AN6VN:1:2110:21736:17203	M00123:38:000000000-AN6VN:1:1117:2285:10234	M00123:38:000000000-AN6VN:1:2103:17135:13228	M00123:38:000000000-AN6VN:1:1107:5273:12419	M00123:38:000000000-AN6VN:1:2114:11467:6937	M00123:38:000000000-AN6VN:1:2112:28731:16214	M00123:38:000000000-AN6VN:1:2118:25271:22440	M00123:38:000000000-AN6VN:1:2111:27302:8209	M00123:38:000000000-AN6VN:1:1115:20109:9005	M00123:38:000000000-AN6VN:1:2113:17099:18638	M00123:38:000000000-AN6VN:1:1105:12808:3102	M00123:38:000000000-AN6VN:1:1103:20558:12784	M00123:38:000000000-AN6VN:1:2110:13704:8153	M00123:38:000000000-AN6VN:1:2112:16822:15140	M00123:38:000000000-AN6VN:1:2101:13279:8269	M00123:38:000000000-AN6VN:1:1104:17228:10239	M00123:38:000000000-AN6VN:1:1101:18764:11195	M00123:38:000000000-AN6VN:1:1118:15991:14435	M00123:38:000000000-AN6VN:1:1106:4516:13819	M00123:38:000000000-AN6VN:1:2102:15016:16996	M00123:38:000000000-AN6VN:1:2114:9913:7836	M00123:38:000000000-AN6VN:1:1117:24387:3744	M00123:38:000000000-AN6VN:1:2119:13016:2664	M00123:38:000000000-AN6VN:1:1106:26026:8130	M00123:38:000000000-AN6VN:1:2111:4654:11761	M00123:38:000000000-AN6VN:1:2107:12347:13373	M00123:38:000000000-AN6VN:1:2104:15426:3120	M00123:38:000000000-AN6VN:1:1118:16953:11630	M00123:38:000000000-AN6VN:1:2102:15273:18279	M00123:38:000000000-AN6VN:1:1102:11021:6573	M00123:38:000000000-AN6VN:1:1115:6804:21359	M00123:38:000000000-AN6VN:1:2105:8364:17231	M00123:38:000000000-AN6VN:1:1118:13294:20005	M00123:38:000000000-AN6VN:1:2101:21544:4945	M00123:38:000000000-AN6VN:1:2106:14544:24315	M00123:38:000000000-AN6VN:1:2107:10805:24790	M00123:38:000000000-AN6VN:1:2105:16361:15203	M00123:38:000000000-AN6VN:1:2111:6567:16664	M00123:38:000000000-AN6VN:1:2111:21200:19648	M00123:38:000000000-AN6VN:1:1115:17723:4415	M00123:38:000000000-AN6VN:1:1118:8597:18669	M00123:38:000000000-AN6VN:1:1107:25223:20407	M00123:38:000000000-AN6VN:1:2114:21952:10122	M00123:38:000000000-AN6VN:1:2115:24671:5902	M00123:51:000000000-APU28:1:1103:12107:19860	M00123:38:000000000-AN6VN:1:2109:8268:12319	M00123:38:000000000-AN6VN:1:1104:26597:19806	M00123:38:000000000-AN6VN:1:2116:9673:19990	M00123:38:000000000-AN6VN:1:1118:14979:9955	M00123:38:000000000-AN6VN:1:2111:19475:17424	M00123:38:000000000-AN6VN:1:1105:17214:7941	M00123:38:000000000-AN6VN:1:1109:21486:4291	M00123:38:000000000-AN6VN:1:2111:11064:11398	M00123:38:000000000-AN6VN:1:1117:25655:22454	M00123:38:000000000-AN6VN:1:1111:13814:15205	M00123:38:000000000-AN6VN:1:2108:16520:18619	M00123:51:000000000-APU28:1:1119:9442:7206	M00123:38:000000000-AN6VN:1:1110:17874:9424	M00123:38:000000000-AN6VN:1:1115:6667:10622	M00123:38:000000000-AN6VN:1:2101:18019:7553	M00123:38:000000000-AN6VN:1:1110:13756:24767	M00123:38:000000000-AN6VN:1:2115:18595:20641	M00123:38:000000000-AN6VN:1:2106:10583:11652	M00123:38:000000000-AN6VN:1:1118:25730:15738	M00123:38:000000000-AN6VN:1:2111:22812:11175	M00123:38:000000000-AN6VN:1:1115:4262:16743	M00123:38:000000000-AN6VN:1:2103:19092:7153	M00123:38:000000000-AN6VN:1:2111:9012:11850	M00123:38:000000000-AN6VN:1:2110:29033:13661	M00123:52:000000000-APT1W:1:2114:9001:10054	M00123:38:000000000-AN6VN:1:1108:25111:18584	M00123:38:000000000-AN6VN:1:1104:14927:21689	M00123:38:000000000-AN6VN:1:1106:7904:9805	M00123:38:000000000-AN6VN:1:1106:18368:2158	M00123:38:000000000-AN6VN:1:1118:27031:9994	M00123:38:000000000-AN6VN:1:2118:18154:16009	M00123:38:000000000-AN6VN:1:1103:21239:13231	M00123:38:000000000-AN6VN:1:1102:12781:21767	M00123:38:000000000-AN6VN:1:2109:10802:19153	M00123:38:000000000-AN6VN:1:2118:12124:16041	M00123:38:000000000-AN6VN:1:2114:27225:11711	M00123:38:000000000-AN6VN:1:2117:15706:14519	M00123:38:000000000-AN6VN:1:2119:6152:12621	M00123:38:000000000-AN6VN:1:2109:21253:13263	M00123:38:000000000-AN6VN:1:2109:24257:23427	M00123:38:000000000-AN6VN:1:2106:25802:13545	M00123:38:000000000-AN6VN:1:1101:16238:9070	M00123:38:000000000-AN6VN:1:1114:4135:16075	M00123:38:000000000-AN6VN:1:1119:27696:19337	M00123:38:000000000-AN6VN:1:1102:13354:20163	M00123:52:000000000-APT1W:1:1116:5991:21991	M00123:38:000000000-AN6VN:1:1111:5113:7069	M00123:38:000000000-AN6VN:1:1101:9369:13571	M00123:38:000000000-AN6VN:1:2114:12872:9275	M00123:38:000000000-AN6VN:1:1108:11123:10019	M00123:38:000000000-AN6VN:1:2109:14349:5247	M00123:38:000000000-AN6VN:1:2118:10184:3402	M00123:38:000000000-AN6VN:1:1102:15373:25001	M00123:52:000000000-APT1W:1:1112:18614:6817	M00123:38:000000000-AN6VN:1:1101:24211:6488	M00123:52:000000000-APT1W:1:2105:5291:10666	M00123:38:000000000-AN6VN:1:1113:18319:20014	M00123:38:000000000-AN6VN:1:2107:24042:12359	M00123:38:000000000-AN6VN:1:1103:5331:19846	M00123:38:000000000-AN6VN:1:1102:19792:5681	M00123:38:000000000-AN6VN:1:1106:25798:16925	M00123:38:000000000-AN6VN:1:1111:4878:6520	M00123:38:000000000-AN6VN:1:2107:12753:18076	M00123:51:000000000-APU28:1:1112:22825:8762	M00123:38:000000000-AN6VN:1:2109:7559:17374	M00123:38:000000000-AN6VN:1:1119:17557:3178	M00123:38:000000000-AN6VN:1:1105:8723:15853	M00123:38:000000000-AN6VN:1:2118:19737:8990	M00123:38:000000000-AN6VN:1:1104:20434:21772	M00123:38:000000000-AN6VN:1:1111:25827:20080	M00123:38:000000000-AN6VN:1:2118:8223:10666	M00123:38:000000000-AN6VN:1:1110:24466:19902	M00123:38:000000000-AN6VN:1:2108:27265:20678	M00123:38:000000000-AN6VN:1:1114:5713:12436	M00123:38:000000000-AN6VN:1:2104:13788:23089	M00123:38:000000000-AN6VN:1:2117:21565:5335	M00123:38:000000000-AN6VN:1:2101:23505:11314	M00123:38:000000000-AN6VN:1:2110:8466:3874	M00123:38:000000000-AN6VN:1:1107:14096:9787	M00123:38:000000000-AN6VN:1:2114:23402:18265	M00123:38:000000000-AN6VN:1:1102:15075:7167	M00123:51:000000000-APU28:1:1114:20852:11077	M00123:38:000000000-AN6VN:1:2109:9230:16681	M00123:38:000000000-AN6VN:1:1115:8311:15131	M00123:38:000000000-AN6VN:1:2113:26060:16774	M00123:38:000000000-AN6VN:1:1101:22133:13757	M00123:38:000000000-AN6VN:1:2107:18831:13029	M00123:38:000000000-AN6VN:1:2102:13271:14758	M00123:38:000000000-AN6VN:1:1117:18870:16170	M00123:38:000000000-AN6VN:1:2114:10524:7062	M00123:38:000000000-AN6VN:1:2104:23389:18073	M00123:52:000000000-APT1W:1:2116:10965:12719	M00123:52:000000000-APT1W:1:1106:28872:12414	M00123:38:000000000-AN6VN:1:2111:17462:19631	M00123:38:000000000-AN6VN:1:2111:24636:13167	M00123:38:000000000-AN6VN:1:2107:25973:17934	M00123:38:000000000-AN6VN:1:2102:21923:15340	M00123:38:000000000-AN6VN:1:1109:14218:6063	M00123:38:000000000-AN6VN:1:1106:25944:18247	M00123:38:000000000-AN6VN:1:1101:17087:3157	M00123:38:000000000-AN6VN:1:1110:9144:10596	M00123:38:000000000-AN6VN:1:2114:7179:6170	M00123:51:000000000-APU28:1:2116:13980:7413	M00123:52:000000000-APT1W:1:2103:9220:17172	M00123:51:000000000-APU28:1:1112:8857:24319	M00123:52:000000000-APT1W:1:2101:17670:7283	M00123:51:000000000-APU28:1:1117:22577:21177	M00123:52:000000000-APT1W:1:2117:23340:14396	M00123:52:000000000-APT1W:1:1104:6974:17370	M00123:51:000000000-APU28:1:2118:27004:14522	M00123:51:000000000-APU28:1:1116:13606:4702	M00123:51:000000000-APU28:1:2105:11465:5104	M00123:52:000000000-APT1W:1:2113:6668:6476	M00123:51:000000000-APU28:1:1103:25607:5191	M00123:51:000000000-APU28:1:1113:21279:20943	M00123:52:000000000-APT1W:1:1112:24843:9220	M00123:52:000000000-APT1W:1:1119:22642:16432	M00123:52:000000000-APT1W:1:2109:22691:17050	M00123:51:000000000-APU28:1:2107:21528:11764	M00123:51:000000000-APU28:1:1114:6913:15254	M00123:51:000000000-APU28:1:1111:14126:12474	M00123:51:000000000-APU28:1:1106:24393:22174	M00123:52:000000000-APT1W:1:2115:7711:4186	M00123:52:000000000-APT1W:1:1111:13457:6087	M00123:51:000000000-APU28:1:2115:13848:20521	M00123:52:000000000-APT1W:1:2117:17186:12311	M00123:51:000000000-APU28:1:2111:18201:15022	M00123:51:000000000-APU28:1:2103:10032:12798	M00123:51:000000000-APU28:1:1117:3747:13305	M00123:51:000000000-APU28:1:1107:18980:23254	M00123:51:000000000-APU28:1:1105:18022:18557	M00123:51:000000000-APU28:1:2118:28211:10456	M00123:51:000000000-APU28:1:1101:6570:13530	M00123:52:000000000-APT1W:1:2111:12651:18274	M00123:52:000000000-APT1W:1:2113:22494:3280	M00123:52:000000000-APT1W:1:1104:11204:17849	M00123:51:000000000-APU28:1:2104:19062:7154	M00123:52:000000000-APT1W:1:2117:21592:7427	M00123:52:000000000-APT1W:1:2111:25893:4191	M00123:52:000000000-APT1W:1:1103:12766:9495	M00123:51:000000000-APU28:1:1101:12122:9653	M00123:52:000000000-APT1W:1:1109:9899:13969	M00123:52:000000000-APT1W:1:2117:14443:8975	M00123:52:000000000-APT1W:1:2111:5168:21504	M00123:51:000000000-APU28:1:1113:22572:19226	M00123:52:000000000-APT1W:1:1117:22999:6446	M00123:52:000000000-APT1W:1:1109:25709:9299	M00123:52:000000000-APT1W:1:2114:23566:11181	M00123:51:000000000-APU28:1:2110:24275:5125	M00123:52:000000000-APT1W:1:2112:12332:14714	M00123:52:000000000-APT1W:1:2113:23890:11751	M00123:51:000000000-APU28:1:1113:8776:13734	M00123:51:000000000-APU28:1:1106:27097:6559	M00123:51:000000000-APU28:1:1117:14899:20510	M00123:52:000000000-APT1W:1:2105:4305:12378	M00123:52:000000000-APT1W:1:2111:18739:5804	M00123:51:000000000-APU28:1:1101:16988:9183	M00123:51:000000000-APU28:1:1110:15591:20141	M00123:51:000000000-APU28:1:1112:11604:15540	M00123:51:000000000-APU28:1:1116:8144:10928	M00123:52:000000000-APT1W:1:1106:23318:17067	M00123:51:000000000-APU28:1:2109:5979:8686	M00123:52:000000000-APT1W:1:2111:11693:19929	M00123:52:000000000-APT1W:1:1114:6473:9643	M00123:52:000000000-APT1W:1:2117:19399:11972	M00123:51:000000000-APU28:1:1105:25599:3699	M00123:51:000000000-APU28:1:1113:26066:8503	M00123:52:000000000-APT1W:1:1105:11686:12998	M00123:51:000000000-APU28:1:2102:22214:19487	M00123:51:000000000-APU28:1:2118:12685:18327	M00123:52:000000000-APT1W:1:2102:14351:23733	M00123:51:000000000-APU28:1:1104:5883:21833	M00123:51:000000000-APU28:1:2116:16389:13898	M00123:51:000000000-APU28:1:2112:17428:17544	M00123:51:000000000-APU28:1:1103:12708:9958	M00123:51:000000000-APU28:1:1118:15843:16232	M00123:51:000000000-APU28:1:2103:5344:8840	M00123:51:000000000-APU28:1:1115:15493:14165	M00123:52:000000000-APT1W:1:2101:22239:15724	M00123:52:000000000-APT1W:1:1111:21712:9556	M00123:51:000000000-APU28:1:1110:21470:8121	M00123:51:000000000-APU28:1:1101:28158:11540	M00123:51:000000000-APU28:1:2103:20068:20738	M00123:51:000000000-APU28:1:1111:28593:8722	M00123:51:000000000-APU28:1:1114:25635:15691	M00123:52:000000000-APT1W:1:1108:12480:24214	M00123:52:000000000-APT1W:1:2116:16585:19289	M00123:51:000000000-APU28:1:2111:17338:20142	M00123:51:000000000-APU28:1:1119:15368:11358	M00123:51:000000000-APU28:1:2105:21350:13926	M00123:51:000000000-APU28:1:2106:16972:16203	M00123:51:000000000-APU28:1:2114:23404:22306
S1MRS1046.MID59.59.P1.dec13	0	0	0	0	1	0	0	0	0	0	0	0	0	0	1	0	0	0	0	0	0	0	0	0	0	0	0	0	0	0	0	0	0	0	0	0	0	0	0	0	1	1	0	0	0	0	0	0	0	0	0	0	1	0	0	0	0	0	0	0	0	0	0	0	0	0	0	0	0	0	0	0	0	0	0	0	0	0	0	0	0	0	0	0	0	0	0	0	0	0	0	0	0	0	0	0	0	0	0	0	0	0	0	0	0	0	0	1	0	0	0	0	0	0	0	0	0	0	0	0	0	0	0	0	0	0	0	0	0	0	0	0	0	0	0	0	0	0	0	0	0	0	0	0	0	0	0	0	0	0	0	0	0	0	0	0	0	0	0	0	0	0	0	0	0	0	0	0	0	0	0	0	0	1	0	0	1	1	0	1	1	1	1	1	1	1	1	1	1	1	1	1	1	1	1	1	1	1	1	1	1	1	1	1	1	1	1	1	1	1	1	1	1	0	0	0	0	0	0	0	0	0	0	0	0	0	0	0	0	0	0	0	0	0	0	0	0	0	0	0	0	0	0	0	0	0	0	0	0	0	0	0	0	0	0	0	0	0	0	0	0	0	0	0	0	0	0	0	0	0	0	0	0	0	0	0	0	0	0	0	0	0	0	0	0	0	0	0	0	0	0	0	0	0	0	0	0	0	0	0	0	0	0	0	0	0	0	0	0	0	0	0	0	0	0	0	0	0	0	0	0	0	0	0	0	0	0	0	0	0	0	0	0	0	0	0	0	0	0	0	0	0	0	0	0	0	0	0	0	0	0	0	0	0	0	0	0	0	0	0	0	0	0	0	0	0	0	0	0	0	0	0	0	0	0	0	0	0	0	0	0	0	0	0	0	0	0	0	0	0	0	0	0	0	0	0	0	0	0	0	0	0	0	0	0	0	0	0	0	0	0	0	0	0	0	0	0	0	0	0	0	0	0	0	0	0	0	0	0	0	0	0	0	0	0	0	0	0	0	0	0	0	0	0	0	0	0	0	0	0	0	0	0	0	0	0	0	0	0	0	0	0	0	0	0	0	0	0	0	0	0	0	0	0	0	0	0	0	0	0	0	0	0	0	0	0	0	0	0	0	0	0	0	0	0	0	0	0	0	0	0	0	0	0	0	0	0	0	0	0	0	0	0	0	0	0	0	0	0	0	0	0	0	0	0	0	0	0	0	0	0	0	0	0	0	0	0	0	0	0	0	0	0	0	0	0	0	0	0	0	0	0	0	0	0	0	0	0	0	0	0	0	0	0	0	0	0	0	0	0	0	0	0	0	0	0	0	0	0	0	0	0	0	0	0	0	0	0	0	0	0	0	0	0	0	0	0	0	0	0	0	0	0	0	0	0	0	0	0	0	0	0	0	0	0	0	0	0	0	0	0	0	0	0	0	0	0	0	0	0	0	0	0	0	0	0	0	0	0	0	0	0	0	0	0	0	0	0	0	0	0	0	0	0	0	0	0	0	0	0	0	0	0	0	0	0	0	0	0	0	0	0	0	0	0	0	0	0	0	0	0	0	0	0	0	0	0	0	0	0	0	0	0	0	0	0	0	0	0	0	0	0	0	0	0	0	0	0	0	0	0	0	0	0	0	0	0	0	0	0	0	0	0	0	0	0	0	0	0	0	0	0	0	0	0	0	0	0	0	0	0	0	0	0	0	0	0	0	0	0	0	0	0	0	0	0	0	0	0	0	0	0	0	0	0	0	0	0	0	0	0	0	0	0	0	0	0	0	0	0	0	0	0	0	0	0	0	0	0	0	0	0	0	0	0	0	0	0	0	0	0	0	0	0	0	0	0	0	0	0	0	0	0	0	0	0	0	0	0	0	0	0	0	0	0	0	0	0	0	0	0	0	0	0	0	0	0	0	0	0	0	0	0	0	0	0	0	0	0	0	0	0	0	0	0	0	0	0	0	0	0	0	0	0	0	0	0	0	0	0	0	0	0	0	0	0	0	0	0	0	0	0	0	0	0	0	0	0	0	0	0	0	0	0	0	0	0	0	0	0	0	0	0	0	0	0	0	0	0	0	0	0	0	0	0	0	0	0	0	0	0	0	0	0	0	0	0	0	0	0	0	0	0	0	0	0	0	0	0	0	0	0	0	0	0	0	0	0	0	0	0	0	0	0	0	0	0	0	0	0	0	0	0	0	0	0	0	0	0	0	0	0	0	0	0	0	0	0	0	0	0	0	0	0	0	0	0	0	0	0	0	0	0	0	0	0	0	0	0	0	0	0	0	0	0	0	0	0	0	0	0	0	0	0	0	0	0	0	0	0	0	0	0	0	0	0	0	0	0	0	0	0	0	0	0	0	0	0	0	0	0	0	0	0	0	0	0	0	0	0	0	0	0	0	0	0	0	0	0	0	0	0	0	0	0	0	0	0	0	0	0	0	0	0	0	0	0	0	0	0	0	0	0	0	0	0	0	0	0	0	0	0	0	0	0	0	0	0	0	0	0	0	0	0	0	0	0	0	0	0	0	0	0	0	0	0	0	0	0	0	0	0	0	0	0	0	0	0	0	0	0	0	0	0	0	0	0	0	0	0	0	0	0	0	0	0	0	0	0	0	0	0	0	0	0	0	0	0	0	0	0	0	0	0	0	0	0	0	0	0	0	0	0	0	0	0	0	0	0	0	0	0	0	0	0	0	0	0	0	0	0	0	0	0	0	0	0	0	0	0	0	0	0	0	0	0	0	0	0	0	0	0	0	0	0	0	0	0	0	0	0	0	0	0	0	0	0	0	0	0	0	0	0	0	0	0	0	0	0	0	0	0	0	0	0	0	0	0	0	0	0	0	0	0	0	0	0	0	0	0	0	0	0	0	0	0	0	0	0	0	0	0	0	0	0	0	0	0	0	0	0	0	0	0	0	0	0	0	0	0	0	0	0	0	0	0	0	0	0	0	0	0	0	0	0	0	0	0	0	0	0	0	0	0	0	0	0	0	0	0	0	0	0	0	0	0	0	0	0	0	0	0	0	0	0	0	0	0	0	0	0	0	0	0	0	0	0	0	0	0	0	0	0	0	0	0	0	0	0	0	0	0	0	0	0	0	0	0	0	0	0	0	0	0	0	0	0	0	0	0	0	0	0	0	0	0	0	0	0	0	0	0	0	0	0	0	0	0	0	0	0	0	0	0	0	0	0	0	0	0	0	0	0	0	0	0	0	0	0	0	0	0	0	0	0	0	0	0	0	0	0	0	0	0	0	0	0	0	0	0	0	0	0	0	0	0	0	0	0	0	0	0	0	0	0	0	0	0	0	0	0	0	0	0	0	0	0	0	0	0	0	0	0	0	0	0	0	0	0	0	0	0	0	0	0	0	0	0	0	0	0	0	0	0	0	0	0	0	0	0	0	0	0	0	0	0	0	0	0	0	0	0	0	0	0	0	0	0	0	0	0	0	0	0	0	0	0	0	0	0	0	0	0	0	0	0	0	0	0	0	0	0	0	0	0	0	0	0	0	0	0	0	0	0	0	0	0	0	0	0	0	0	0	0	0	0	0	0	0	0	0	0	0	0	0	0	0	0	0	0	0	0	0	0	0	0	0	0	0	0	0	0	0	0	0	0	0	0	0	0	0	0	0	0	0	0	0	0	0	0	0	0	0	0	0	0	0	0	0	0	0	0	0	0	0	0	0	0	0	0	0	0	0	0	0	0	0	0	0	0	0	0	0	0	0	0	0	0	0	0	0	0	0	0	0	0	0	0	0	0	0	0	0	0	0	0	0	0	0	0	0	0	0	0	0	0	0	0	0	0	0	0	0	0	0	0	0	0	0	0	0	0	0	0	0	0	0	0	0	0	0	0	0	0	0	0	0	0	0	0	0	0	0	0	0	0	0	0	0	0	0	0	0	0	0	0	0	0	0	0	0	0	0	0	0	0	0	0	0	0	0	0	0	0	0	0	0	0	0	0	0	0	0	0	0	0	0	0	0	0	0	0	0	0	0	0	0	0	0	0	0	0	0	0	0	0	0	0	0	0	0	0	0	0	0	0	0	0	0	0	0	0	0	0	0	0	0	0	0	0	0	0	0	0	0	0	0	0	0	0	0	0	0	0	0	0	0	0	0	0	0	0	0	0	0	0	0	0	0	0	0	0	0	0	0	0	0	0	0	0	0	0	0	0	0	0	0	0	0	0	0	0	0	0	0	0	0	0	0	0	0	0	0	0	0	0	0	0	0	0	0	0	0	0	0	0	0	0	0	0	0	0	0	0	0	0	0	0	0	0	0	0	0	0	0	0	0	0	0	0	0	0	0	0	0	0	0	0	0	0	0	0	0	0	0	0	0	0	0	0	0	0	0	0	0	0	0	0	0	0	0	0	0	0	0	0	0	0	0	0	0	0	0	0	0	0	0	0	0	0	0	0	0	0	0	0	0	0	0	0	0	0	0	0	0	0	0	0	0	0	0	0	0	0	0	0	0	0	0	0	0	0	0	0	0	0	0	0	0	0	0	0	0	0	0	0	0	0	0	0	0	0	0	0	0	0	0	0	0	0	0	0	0	0	0	0	0	0	0	0	0	0	0	0	0	0	0	0	0	0	0	0	0	0	0	0	0	0	0	0	0	0	0	0	0	0	0	0	0	0	0	0	0	0	0	0	0	0	0	0	0	0	0	0	0	0	0	0	0	0	0	0	0	0	0	0	0	0	0	0	0	0	0	0	0	0	0	0	0	0	0	0	0	0	0	0	0	0	0	0	0	0	0	0	0	0	0	0	0	0	0	0	0	0	0	0	0	0	0	0	0	0	0	0	0	0	0	0	0	0	0	0	0	0	0	0	0	0	0	0	0	0	0	0	0	0	0	0	0	0	0	0	0	0	0	0	0	0	0	0	0	0	0	0	0	0	0	0	0	0	0	0	0	0	0	0	0	0	0	0	0	0	0	0	0	0	0	0	0	0	0	0	0	0	0	0	0	0	0	0	0	0	0	0	0	0	0	0	0	0	0	0	0	0	0	0	0	0	0	0	0	0	0	0	0	0	0	0	0	0	0	0	0	0	0	0	0	0	0	0	0	0	0	0	0	0	0	0	0	0	0	0	0	0	0	0	0	0	0	0	0	0	0	0	0	0	0	0	0	0	0	0	0	0	0	0	0	0	0	0	0	0	0	0	0	0	0	0	0	0	0	0	0	0	0	0	0	0	0	0	0	0	0	0	0	0	0	0	0	0	0	0	0	0	0	0	0	0	0	0	0	0	0	0	0	0	0	0	0	0	0	0	0	0	0	0	0	0	0	0	0	0	0	0	0	0	0	0	0	0	0	0	0	0	0	0	0	0	0	0	0	0	0	0	0	0	0	0	0	0	0	0	0	0	0	0	0	0	0	0	0	0	0	0	0	0	0	0	0	0	0	0	0	0	0	0	0	0	0	0	0	0	0	0	0	0	0	0	0	0	0	0	0	0	0	0	0	0	0	0	0	0	0	0	0	0	0	0	0	0	0	0	0	0	0	0	0	0	0	0	0	0	0	0	0	0	0	0	0	0	0	0	0	0	0	0	0	0	0	0	0	0	0	0	0	0	0	0	0	0	0	0	0	0	0	0	0	0	0	0	0	0	0	0	0	0	0	0	0	0	0	0	0	0	0	0	0	0	0	0	0	0	0	0	0	0	0	0	0	0	0	0	0	0	0	0	0	0	0	0	0	0	0	0	0	0	0	0	0	0	0	0	0	0	0	0	0	0	0	0	0	0	0	0	0	0	0	0	0	0	0	0	0	0	0	0	0	0	0	0	0	0	0	0	0	0	0	0	0	0	0	0	0	0	0	0	0	0	0	0	0	0	0	0	0	0	0	0	0	0	0	0	0	0	0	0	0	0	0	0	0	0	0	0	0	0	0	0	0	0	0	0	0	0	0	0	0	0	0	0	0	0	0	0	0	0	0	0	0	0	0	0	0	0	0	0	0	0	0	0	0	0	0	0	0	0	0	0	0	0	0	0	0	0	0	0	0	0	0	0	0	0	0	0	0	0	0	0	0	0	0	0	0	0	0	0	0	0	0	0	0	0	0	0	0	0	0	0	0	0	0	0	0	0	0	0	0	0	0	0	0	0	0	0	0	0	0	0	0	0	0	0	0	0	0	0	0	0	0	0	0	0	0	0	0	0	0	0	0	0	0	0	0	0	0	0	0	0	0	0	0	0	0	0	0	0	0	0	0	0	0	0	0	0	0	0	0	0	0	0	0	0	0	0	0	0	0	0	0	0	0	0	0	0	0	0	0	0	0	0	0	0	0	0	0	0	0	0	0	0	0	0	0	0	0	0	0	0	0	0	0	0	0	0	0	0	0	0	0	0	0	0	0	0	0	0	0	0	0	0	0	0	0	0	0	0	0	0	0	0	0	0	0	0	0	0	0	0	0	0	0	0	0	0	0	0	0	0	0	0	0	0	0	0	0	0	0	0	0	0	0	0	0	0	0	0	0	0	0	0	0	0	0	0	0	0	0	0	0	0	0	0	0	0	0	0	0	0	0	0	0	0	0	0	0	0	0	0	0	0	0	0	0	0	0	0	0	0	0	0	0	0	0	0	0	0	0	0	0	0	0	0	0	0	0	0	0	0	0	0	0	0	0	0	0	0	0	0	0	0	0	0	0	0	0	0	0	0	0	0	0	0	0	0	0	0	0	0	0	0	0	0	0	0	0	0	0	0	0	0	0	0	0	0	0	0	0	0	0	0	0	0	0	0	0	0	0	0	0	0	0	0	0	0	0	0	0	0	0	0	0	0	0	0	0	0	0	0	0	0	0	0	0	0	0	0	0	0	0	0	0	0	0	0	0	0	0	0	0	0	0	0	0	0	0	0	0	0	0	0	0	0	0	0	0	0	0	0	0	0	0	0	0	0	0	0	0	0	0	0	0	0	0	0	0	0	0	0	0	0	0	0	0	0	0	0	0	0	0	0	0	0	0	0	0	0	0	0	0	0	0	0	0	0	0	0	0	0	0	0	0	0	0	0	0	0	0	0	0	0	0	0	0	0	0	0	0	0	0	0	0	0	0	0	0	0	0	0	0	0	0	0	0	0	0	0	0	0	0	0	0	0	0	0	0	0	0	0	0	0	0	0	0	0	0	0	0	0	0	0	0	0	0	0	0	0	0	0	0	0	0	0	0	0	0	0	0	0	0	0	0	0	0	0	0	0	0	0	0	0	0	0	0	0	0	0	0	0	0	0	0	0	0	0	0	0	0	0	0	0	0	0	0	0	0	0	0	0	0	0	0	0	0	0	0	0	0	0	0	0	0	0	0	0	0	0	0	0	0	0	0	0	0	0	0	0	0	0	0	0	0	0	0	0	0	0	0	0	0	0	0	0	0	0	0	0	0	0	0	0	0	0	0	0	0	0	0	0	0	0	0	0	0	0	0	0	0	0	0	0	0	0	0	0	0	0	0	0	0	0	0	0	0	0	0	0	0	0	0	0	0	0	0	0	0	0	0	0	0	0	0	0	0	0	0	0	0	0	0	0	0	0	0	0	0	0	0	0	0	0	0	0	0	0	0	0	0	0	0	0	0	0	0	0	0	0	0	0	0	0	0	0	0	0	0	0	0	0	0	0	0	0	0	0	0	0	0	0	0	0	0	0	0	0	0	0	0	0	0	0	0	0	0	0	0	0	0	0	0	0	0	0	0	0	0	0	0	0	0	0	0	0	0	0	0	0	0	0	0	0	0	0	0	0	0	0	0	0	0	0	0	0	0	0	0	0	0	0	0	0	0	0	0	0	0	0	0	0	0	0	0	0	0	0	0	0	0	0	0	0	0	0	0	0	0	0	0	0	0	0	0	0	0	0	0	0	0	0	0	0	0	0	0	0	0	0	0	0	0	0	0	0	0	0	0	0	0	0	0	0	0	0	0	0	0	0	0	0	0	0	0	0	0	0	0	0	0	0	0	0	0	0	0	0	0	0	0	0	0	0	0	0	0	0	0	0	0	0	0	0	0	0	0	0	0	0	0	0	0	0	0	0	0	0	0	0	0	0	0	0	0	0	0	0	0	0	0	0	0	0	0	0	0	0	0	0	0	0	0	0	0	0	0	0	0	0	0	0	0	0	0	0	0	0	0	0	0	0	0	0	0	0	0	0	0	0	0	0	0	0	0	0	0	0	0	0	0	0	0	0	0	0	0	0	0	0	0	0	0	0	0	0	0	0	0	0	0	0	0	0	0	0	0	0	0	0	0	0	0	0	0	0	0	0	0	0	0	0	0	0	0	0	0	0	0	0	0	0	0	0	0	0	0	0	0	0	0	0	0	0	0	0	0	0	0	0	0	0	0	0	0	0	0	0	0	0	0	0	0	0	0	0	0	0	0	0	0	0	0	0	0	0	0	0	0	0	0	0	0	0	0	0	0	0	0	0	0	0	0	0	0	0	0	0	0	0	0	0	0	0	0	0	0	0	0	0	0	0	0	0	0	0	0	0	0	0	0	0	0	0	0	0	0	0	0	0	0	0	0	0	0	0	0	0	0	0	0	0	0	0	0	0	0	0	0	0	0	0	0	0	0	0	0	0	0	0	0	0	0	0	0	0	0	0	0	0	0	0	0	0	0	0	0	0	0	0	0	0	0	0	0	0	0	0	0	0	0	0	0	0	0	0	0	0	0	0	0	0	0	0	0	0	0	0	0	0	0	0	0	0	0	0	0	0	0	0	0	0	0	0	0	0	0	0	0	0	0	0	0	0	0	0	0	0	0	0	0	0	0	0	0	0	0	0	0	0	0	0	0	0	0	0	0	0	0	0	0	0	0	0	0	0	0	0	0	0	0	0	0	0	0	0	0	0	0	0	0	0	0	0	0	0	0	0	0	0	0	0	0	0	0	0	0	0	0	0	0	0	0	0	0	0	0	0	0	0	0	0	0	0	0	0	0	0	0	0	0	0	0	0	0	0	0	0	0	0	0	0	0	0	0	0	0	0	0	0	0	0	0	0	0	0	0	0	0	0	0	0	0	0	0	0	0	0	0	0	0	0	0	0	0	0	0	0	0	0	0	0	0	0	0	0	0	0	0	0	0	0	0	0	0	0	0	0	0	0	0	0	0	0	0	0	0	0	0	0	0	0	0	0	0	0	0	0	0	0	0	0	0	0	0	0	0	0	0	0	0	0	0	0	0	0	0	0	0	0	0	0	0	0	0	0	0	0	0	0	0	0	0	0	0	0	0	0	0	0	0	0	0	0	0	0	0	0	0	0	0	0	0	0	0	0	0	0	0	0	0	0	0	0	0	0	0	0	0	0	0	0	0	0	0	0	0	0	0	0	0	0	0	0	0	0	0	0	0	0	0	0	0	0	0	0	0	0	0	0	0	0	0	0	0	0	0	0	0	0	0	0	0	0	0	0	0	0	0	0	0	0	0	0	0	0	0	0	0	0	0	0	0	0	0	0	0	0	0	0	0	0	0	0	0	0	0	0	0	0	0	0	0	0	0	0	0	0	0	0	0	0	0	0	0	0	0	0	0	0	0	0	0	0	0	0	0	0	0	0	0	0	0	0	0	0	0	0	0	0	0	0	0	0	0	0	0	0	0	0	0	0	0	0	0	0	0	0	0	0	0	0	0	0	0	0	0	0	0	0	0	0	0	0	0	0	0	0	0	0	0	0	0	0	0	0	0	0	0	0	0	0	0	0	0	0	0	0	0	0	0	0	0	0	0	0	0	0	0	0	0	0	0	0	0	0	0	0	0	0	0	0	0	0	0	0	0	0	0	0	0	0	0	0	0	0	0	0	0	0	0	0	0	0	0	0	0	0	0	0	0	0	0	0	0	0	0	0	0	0	0	0	0	0	0	0	0	0	0	0	0	0	0	0	0	0	0	0	0	0	0	0	0	0	0	0	0	0	0	0	0	0	0	0	0	0	0	0	0	0	0	0	0	0	0	0	0	0	0	0	0	0	0	0	0	0	0	0	0	0	0	0	0	0	0	0	0	0	0	0	0	0	0	0	0	0	0	0	0	0	0	0	0	0	0	0	0	0	0	0	0	0	0	0	0	0	0	0	0	0	0	0	0	0	0	0	0	0	0	0	0	0	0	0	0	0	0	0	0	0	0	0	0	0	0	0	0	0	0	0	0	0	0	0	0	0	0	0	0	0	0	0	0	0	0	0	0	0	0	0	0	0	0	0	0	0	0	0	0	0	0	0	0	0	0	0	0	0	0	0	0	0	0	0	0	0	0	0	0	0	0	0	0	0	0	0	0	0	0	0	0	0	0	0	0	0	0	0	0	0	0	0	0	0	0	0	0	0	0	0	0	0	0	0	0	0	0	0	0	0	0	0	0	0	0	0	0	0	0	0	0	0	0	0	0	0	0	0	0	0	0	0	0	0	0	0	0	0	0	0	0	0	0	0	0	0	0	0	0	0	0	0	0	0	0	0	0	0	0	0	0	0	0	0	0	0	0	0	0	0	0	0	0	0	0	0	0	0	0	0	0	0	0	0	0	0	0	0	0	0	0	0	0	0	0	0	0	0	0	0	0	0	0	0	0	0	0	0	0	0	0	0	0	0	0	0	0	0	0	0	0	0	0	0	0	0	0	0	0	0	0	0	0	0	0	0	0	0	0	0	0	0	0	0	0	0	0	0	0	0	0	0	0	0	0	0	0	0	0	0	0	0	0	0	0	0	0	0	0	0	0	0	0	0	0	0	0	0	0	0	0	0	0	0	0	0	0	0	0	0	0	0	0	0	0	0	0	0	0	0	0	0	0	0	0	0	0	0	0	0	0	0	0	0	0	0	0	0	0	0	0	0	0	0	0	0	0	0	0	0	0	0	0	0	0	0	0	0	0	0	0	0	0	0	0	0	0	0	0	0	0	0	0	0	0	0	0	0	0	0	0	0	0	0	0	0	0	0	0	0	0	0	0	0	0	0	0	0	0	0	0	0	0	0	0	0	0	0	0	0	0	0	0	0	0	0	0	0	0	0	0	0	0	0	0	0	0	0	0	0	0	0	0	0	0	0	0	0	0	0	0	0	0	0	0	0	0	0	0	0	0	0	0	0	0	0	0	0	0	0	0	0	0	0	0	0	0	0	0	0	0	0	0	0	0	0	0	0	0	0	0	0	0	0	0	0	0	0	0	0	0	0	0	0	0	0	0	0	0	0	0	0	0	0	0	0	0	0	0	0	0	0	0	0	0	0	0	0	0	0	0	0	0	0	0	0	0	0	0	0	0	0	0	0	0	0	0	0	0	0	0	0	0	0	0	0	0	0	0	0	0	0	0	0	0	0	0	0	0	0	0	0	0	0	0	0	0	0	0	0	0	0	0	0	0	0	0	0	0	0	0	0	0	0	0	0	0	0	0	0	0	0	0	0	0	0	0	0	0	0	0	0	0	0	0	0	0	0	0	0	0	0	0	0	0	0	0	0	0	0	0	0	0	0	0	0	0	0	0	0	0	0	0	0	0	0	0	0	0	0	0	0	0	0	0	0	0	0	0	0	0	0	0	0	0	0	0	0	0	0	0	0	0	0	0	0	0	0	0	0	0	0	0	0	0	0	0	0	0	0	0	0	0	0	0	0	0	0	0	0	0	0	0	0	0	0	0	0	0	0	0	0	0	0	0	0	0	0	0	0	0	0	0	0	0	0	0	0	0	0	0	0	0	0	0	0	0	0	0	0	0	0	0	0	0	0	0	0	0	0	0	0	0	0	0	0	0	0	0	0	0	0	0	0	0	0	0	0	0	0	0	0	0	0	0	0	0	0	0	0	0	0	0	0	0	0	0	0	0	0	0	0	0	0	0	0	0	0	0	0	0	0	0	0	0	0	0	0	0	0	0	0	0	0	0	0	0	0	0	0	0	0	0	0	0	0	0	0	0	0	0	0	0	0	0	0	0	0	0	0	0	0	0	0	0	0	0	0	0	0	0	0	0	0	0	0	0	0	0	0	0	0	0	0	0	0	0	0	0	0	0	0	0	0	0	0	0	0	0	0	0	0	0	0	0	0	0	0	0	0	0	0	0	0	0	0	0	0	0	0	0	0	0	0	0	0	0	0	0	0	0	0	0	0	0	0	0	0	0	0	0	0	0	0	0	0	0	0	0	0	0	0	0	0	0	0	0	0	0	0	0	0	0	0	0	0	0	0	0	0	0	0	0	0	0	0	0	0	0	0	0	0	0	0	0	0	0	0	0	0	0	0	0	0	0	0	0	0	0	0	0	0	0	0	0	0	0	0	0	0	0	0	0	0	0	0	0	0	0	0	0	0	0	0	0	0	0	0	0	0	0	0	0	0	0	0	0	0	0	0	0	0	0	0	0	0	0	0	0	0	0	0	0	0	0	0	0	0	0	0	0	0	0	0	0	0	0	0	0	0	0	0	0	0	0	0	0	0	0	0	0	0	0	0	0	0	0	0	0	0	0	0	0	0	0	0	0	0	0	0	0	0	0	0	0	0	0	0	0	0	0	0	0	0	0	0	0	0	0	0	0	0	0	0	0	0	0	0	0	0	0	0	0	0	0	0	0	0	0	0	0	0	0	0	0	0	0	0	0	0	0	0	0	0	0	0	0	0	0	0	0	0	0	0	0	0	0	0	0	0	0	0	0	0	0	0	0	0	0	0	0	0	0	0	0	0	0	0	0	0	0	0	0	0	0	0	0	0	0	0	0	0	0	0	0	0	0	0	0	0	0	0	0	0	0	0	0	0	0	0	0	0	0	0	0	0	0	0	0	0	0	0	0	0	0	0	0	0	0	0	0	0	0	0	0	0	0	0	0	0	0	0	0	0	0	0	0	0	0	0	0	0	0	0	0	0	0	0	0
S1MRS0846.MID62.62.P1.dec13	0	0	0	0	0	0	0	0	0	0	0	0	0	0	0	0	0	0	0	0	0	0	0	0	0	0	0	0	0	0	0	0	0	0	0	0	0	1	0	0	0	0	0	0	0	0	0	1	0	0	0	0	0	0	0	0	0	0	0	0	0	0	0	0	0	0	0	0	0	0	0	0	0	0	0	0	0	0	0	0	0	0	0	0	0	0	0	0	0	0	0	0	0	0	0	0	0	0	0	0	0	0	0	0	0	0	0	0	0	0	0	0	0	0	0	0	0	0	0	0	0	0	0	0	0	0	0	0	0	0	0	0	0	0	0	0	0	0	0	0	0	0	0	0	0	0	0	0	0	0	0	0	0	0	0	0	0	0	0	0	0	0	0	0	0	0	0	0	0	0	0	0	0	0	0	0	0	0	0	0	0	0	0	0	0	0	0	0	0	0	0	0	0	0	0	0	0	0	0	0	0	0	0	0	0	0	0	0	0	0	0	0	0	0	0	0	0	0	0	0	0	0	0	0	0	0	0	0	0	0	0	0	0	0	0	0	0	0	0	0	0	0	1	0	0	0	0	0	0	0	0	0	0	0	0	0	0	0	0	0	0	0	0	0	1	0	0	0	0	0	0	0	0	0	0	0	0	0	0	0	0	0	0	0	0	0	0	0	0	0	0	0	0	0	0	0	0	0	0	0	0	0	0	0	0	0	0	0	0	0	0	0	0	0	0	0	0	0	0	0	0	0	0	0	0	0	0	0	0	0	0	0	0	0	0	0	0	0	0	0	0	0	0	0	0	0	0	0	0	0	0	0	0	0	0	0	0	1	0	0	0	0	0	0	0	0	0	1	0	0	0	0	0	0	0	0	0	0	0	0	0	0	0	0	0	0	0	0	0	0	0	0	0	1	0	1	0	0	0	0	0	0	0	0	0	0	0	0	0	0	0	0	0	0	0	0	0	0	0	0	0	0	0	0	0	0	0	0	0	0	0	0	0	0	0	0	0	0	0	0	0	0	0	0	0	0	0	0	0	0	0	0	0	0	0	0	0	0	0	0	0	0	0	0	0	0	0	0	0	0	0	0	0	0	0	0	0	0	0	0	0	0	0	0	0	0	0	0	0	0	0	0	0	0	0	0	0	0	0	0	0	0	0	0	0	0	0	0	0	0	0	0	0	0	0	0	0	0	0	0	0	0	0	0	0	0	0	0	0	0	0	0	0	1	0	0	0	0	0	0	0	0	0	0	0	0	0	0	1	0	0	0	0	0	0	0	0	0	0	0	0	0	0	0	0	1	0	0	0	0	0	0	0	0	0	0	0	0	0	0	0	0	0	0	0	0	0	0	0	0	0	0	0	0	0	0	0	0	0	0	0	0	0	0	0	0	0	0	0	0	0	0	0	0	0	0	0	0	0	0	0	0	0	0	0	0	0	0	0	0	0	0	0	0	0	0	0	0	0	0	0	0	0	0	0	0	0	0	0	0	0	0	0	0	0	0	0	0	0	0	0	0	0	0	0	0	0	0	0	0	0	0	0	0	0	0	0	0	0	0	0	0	0	0	0	0	0	0	0	0	0	0	0	0	0	0	0	0	0	0	0	0	0	0	0	0	0	0	0	0	0	0	0	0	0	0	0	0	0	0	0	0	0	0	0	0	0	0	0	0	0	0	0	0	0	0	1	0	0	0	0	0	0	0	0	0	0	0	0	0	0	0	0	0	0	0	0	0	0	0	0	0	0	0	0	0	0	0	0	0	0	0	0	0	0	0	0	0	0	0	0	0	0	0	0	0	0	0	0	0	0	0	0	0	0	0	0	0	0	0	0	0	0	0	0	0	0	0	0	0	0	0	0	0	0	0	0	0	0	0	0	0	0	0	0	0	0	0	0	0	0	0	0	0	0	0	0	0	0	0	0	0	0	0	0	0	0	0	0	0	0	0	0	0	0	0	0	0	0	0	0	0	0	0	0	0	0	0	0	0	0	0	0	0	0	0	0	0	0	1	0	0	0	0	0	0	0	0	0	0	0	0	0	0	0	0	0	0	0	0	0	0	0	0	0	0	0	0	0	0	0	0	0	0	0	0	0	0	0	0	0	0	0	0	0	0	0	0	0	0	0	0	0	0	0	0	0	0	0	0	0	0	0	0	0	0	0	0	0	0	0	0	0	0	0	0	0	0	0	0	0	0	0	0	0	0	1	0	0	0	0	0	0	0	0	0	0	0	0	0	0	0	0	0	0	0	0	0	0	0	0	0	0	0	0	0	0	0	0	0	0	1	0	0	0	0	0	0	0	0	1	0	0	0	0	0	0	0	0	0	0	0	0	0	0	0	0	0	0	0	0	0	0	0	0	0	0	0	0	0	0	0	0	0	0	0	0	0	0	0	0	0	0	0	0	0	0	0	0	0	0	0	0	0	0	0	0	0	0	0	0	0	0	0	0	0	0	0	0	0	0	0	0	0	0	0	0	0	0	0	0	0	0	0	0	0	0	0	0	0	0	0	0	0	0	0	0	0	0	0	0	0	0	0	0	0	0	0	0	0	0	0	0	0	0	0	0	0	0	0	0	0	0	0	0	0	0	0	0	0	0	0	0	0	0	0	0	0	0	0	0	0	0	1	0	1	1	1	1	0	1	1	1	1	1	1	1	1	1	1	1	1	1	1	1	1	1	1	1	1	1	1	1	1	1	0	0	0	0	0	0	0	0	0	0	0	0	0	0	0	0	0	0	0	0	0	0	0	0	0	0	0	0	0	0	0	0	0	0	0	0	0	0	0	0	0	0	0	0	0	0	0	0	0	0	0	0	0	0	0	0	0	0	0	0	0	0	0	0	0	0	0	0	0	0	0	0	0	0	0	0	0	0	0	0	0	0	0	0	0	0	0	0	0	0	0	0	0	0	0	0	0	0	0	0	0	0	0	0	0	0	0	0	0	0	0	0	0	0	0	0	0	0	0	0	0	0	0	0	0	0	0	0	0	0	0	0	0	0	0	0	0	0	0	0	0	0	0	0	0	0	0	0	0	0	0	0	0	0	0	0	0	0	0	0	0	0	0	0	0	0	0	0	0	0	0	0	0	0	0	0	0	0	0	0	0	0	0	0	0	0	0	0	0	0	0	0	0	0	0	0	0	0	0	0	0	0	0	0	0	0	0	0	0	0	0	0	0	0	0	0	0	0	0	0	0	0	0	0	0	0	0	0	0	0	0	0	0	0	0	0	0	0	0	0	0	0	0	0	0	0	0	0	0	0	0	0	0	0	0	0	0	0	0	0	0	0	0	0	0	0	0	0	0	0	0	0	0	0	0	0	0	0	0	0	0	0	0	0	0	0	0	0	0	0	0	0	0	0	0	0	0	0	0	0	0	0	0	0	0	0	0	0	0	0	0	0	0	0	0	0	0	0	0	0	0	0	0	0	0	0	0	0	0	0	0	0	0	0	0	0	0	0	0	0	0	0	0	0	0	0	0	0	0	0	0	0	0	0	0	0	0	0	0	0	0	0	0	0	0	0	0	0	0	0	0	0	0	0	0	0	0	0	0	0	0	0	0	0	0	0	0	0	0	0	0	0	0	0	0	0	0	0	0	0	0	0	0	0	0	0	0	0	0	0	0	0	0	0	0	0	0	0	0	0	0	0	0	0	0	0	0	0	0	0	0	0	0	0	0	0	0	0	0	0	0	0	0	0	0	0	0	0	0	0	0	0	0	0	0	0	0	0	0	0	0	0	0	0	0	0	0	0	0	0	0	0	0	0	0	0	0	0	0	0	0	0	0	0	0	0	0	0	0	0	0	0	0	0	0	0	0	0	0	0	0	0	0	0	0	0	0	0	0	0	0	0	0	0	0	0	0	0	0	0	0	0	0	0	0	0	0	0	0	0	0	0	0	0	0	0	0	0	0	0	0	0	0	0	0	0	0	0	0	0	0	0	0	0	0	0	0	0	0	0	0	0	0	0	0	0	0	0	0	0	0	0	0	0	0	0	0	0	0	0	0	0	0	0	0	0	0	0	0	0	0	0	0	0	0	0	0	0	0	0	0	0	0	0	0	0	0	0	0	0	0	0	0	0	0	0	0	0	0	0	0	0	0	0	0	0	0	0	0	0	0	0	0	0	0	0	0	0	0	0	0	0	0	0	0	0	0	0	0	0	0	0	0	0	0	0	0	0	0	0	0	0	0	0	0	0	0	0	0	0	0	0	0	0	0	0	0	0	0	0	0	0	0	0	0	0	0	0	0	0	0	0	0	0	0	0	0	0	0	0	0	0	0	0	0	0	0	0	0	0	0	0	0	0	0	0	0	0	0	0	0	0	0	0	0	0	0	0	0	0	0	0	0	0	0	0	0	0	0	0	0	0	0	0	0	0	0	0	0	0	0	0	0	0	0	0	0	0	0	0	0	0	0	0	0	0	0	0	0	0	0	0	0	0	0	0	0	0	0	0	0	0	0	0	0	0	0	0	0	0	0	0	0	0	0	0	0	0	0	0	0	0	0	0	0	0	0	0	0	0	0	0	0	0	0	0	0	0	0	0	0	0	0	0	0	0	0	0	0	0	0	0	0	0	0	0	0	0	0	0	0	0	0	0	0	0	0	0	0	0	0	0	0	0	0	0	0	0	0	0	0	0	0	0	0	0	0	0	0	0	0	0	0	0	0	0	0	0	0	0	0	0	0	0	0	0	0	0	0	0	0	0	0	0	0	0	0	0	0	0	0	0	0	0	0	0	0	0	0	0	0	0	0	0	0	0	0	0	0	0	0	0	0	0	0	0	0	0	0	0	0	0	0	0	0	0	0	0	0	0	0	0	0	0	0	0	0	0	0	0	0	0	0	0	0	0	0	0	0	0	0	0	0	0	0	0	0	0	0	0	0	0	0	0	0	0	0	0	0	0	0	0	0	0	0	0	0	0	0	0	0	0	0	0	0	0	0	0	0	0	0	0	0	0	0	0	0	0	0	0	0	0	0	0	0	0	0	0	0	0	0	0	0	0	0	0	0	0	0	0	0	0	0	0	0	0	0	0	0	0	0	0	0	0	0	0	0	0	0	0	0	0	0	0	0	0	0	0	0	0	0	0	0	0	0	0	0	0	0	0	0	0	0	0	0	0	0	0	0	0	0	0	0	0	0	0	0	0	0	0	0	0	0	0	0	0	0	0	0	0	0	0	0	0	0	0	0	0	0	0	0	0	0	0	0	0	0	0	0	0	0	0	0	0	0	0	0	0	0	0	0	0	0	0	0	0	0	0	0	0	0	0	0	0	0	0	0	0	0	0	0	0	0	0	0	0	0	0	0	0	0	0	0	0	0	0	0	0	0	0	0	0	0	0	0	0	0	0	0	0	0	0	0	0	0	0	0	0	0	0	0	0	0	0	0	0	0	0	0	0	0	0	0	0	0	0	0	0	0	0	0	0	0	0	0	0	0	0	0	0	0	0	0	0	0	0	0	0	0	0	0	0	0	0	0	0	0	0	0	0	0	0	0	0	0	0	0	0	0	0	0	0	0	0	0	0	0	0	0	0	0	0	0	0	0	0	0	0	0	0	0	0	0	0	0	0	0	0	0	0	0	0	0	0	0	0	0	0	0	0	0	0	0	0	0	0	0	0	0	0	0	0	0	0	0	0	0	0	0	0	0	0	0	0	0	0	0	0	0	0	0	0	0	0	0	0	0	0	0	0	0	0	0	0	0	0	0	0	0	0	0	0	0	0	0	0	0	0	0	0	0	0	0	0	0	0	0	0	0	0	0	0	0	0	0	0	0	0	0	0	0	0	0	0	0	0	0	0	0	0	0	0	0	0	0	0	0	0	0	0	0	0	0	0	0	0	0	0	0	0	0	0	0	0	0	0	0	0	0	0	0	0	0	0	0	0	0	0	0	0	0	0	0	0	0	0	0	0	0	0	0	0	0	0	0	0	0	0	0	0	0	0	0	0	0	0	0	0	0	0	0	0	0	0	0	0	0	0	0	0	0	0	0	0	0	0	0	0	0	0	0	0	0	0	0	0	0	0	0	0	0	0	0	0	0	0	0	0	0	0	0	0	0	0	0	0	0	0	0	0	0	0	0	0	0	0	0	0	0	0	0	0	0	0	0	0	0	0	0	0	0	0	0	0	0	0	0	0	0	0	0	0	0	0	0	0	0	0	0	0	0	0	0	0	0	0	0	0	0	0	0	0	0	0	0	0	0	0	0	0	0	0	0	0	0	0	0	0	0	0	0	0	0	0	0	0	0	0	0	0	0	0	0	0	0	0	0	0	0	0	0	0	0	0	0	0	0	0	0	0	0	0	0	0	0	0	0	0	0	0	0	0	0	0	0	0	0	0	0	0	0	0	0	0	0	0	0	0	0	0	0	0	0	0	0	0	0	0	0	0	0	0	0	0	0	0	0	0	0	0	0	0	0	0	0	0	0	0	0	0	0	0	0	0	0	0	0	0	0	0	0	0	0	0	0	0	0	0	0	0	0	0	0	0	0	0	0	0	0	0	0	0	0	0	0	0	0	0	0	0	0	0	0	0	0	0	0	0	0	0	0	0	0	0	0	0	0	0	0	0	0	0	0	0	0	0	0	0	0	0	0	0	0	0	0	0	0	0	0	0	0	0	0	0	0	0	0	0	0	0	0	0	0	0	0	0	0	0	0	0	0	0	0	0	0	0	0	0	0	0	0	0	0	0	0	0	0	0	0	0	0	0	0	0	0	0	0	0	0	0	0	0	0	0	0	0	0	0	0	0	0	0	0	0	0	0	0	0	0	0	0	0	0	0	0	0	0	0	0	0	0	0	0	0	0	0	0	0	0	0	0	0	0	0	0	0	0	0	0	0	0	0	0	0	0	0	0	0	0	0	0	0	0	0	0	0	0	0	0	0	0	0	0	0	0	0	0	0	0	0	0	0	0	0	0	0	0	0	0	0	0	0	0	0	0	0	0	0	0	0	0	0	0	0	0	0	0	0	0	0	0	0	0	0	0	0	0	0	0	0	0	0	0	0	0	0	0	0	0	0	0	0	0	0	0	0	0	0	0	0	0	0	0	0	0	0	0	0	0	0	0	0	0	0	0	0	0	0	0	0	0	0	0	0	0	0	0	0	0	0	0	0	0	0	0	0	0	0	0	0	0	0	0	0	0	0	0	0	0	0	0	0	0	0	0	0	0	0	0	0	0	0	0	0	0	0	0	0	0	0	0	0	0	0	0	0	0	0	0	0	0	0	0	0	0	0	0	0	0	0	0	0	0	0	0	0	0	0	0	0	0	0	0	0	0	0	0	0	0	0	0	0	0	0	0	0	0	0	0	0	0	0	0	0	0	0	0	0	0	0	0	0	0	0	0	0	0	0	0	0	0	0	0	0	0	0	0	0	0	0	0	0	0	0	0	0	0	0	0	0	0	0	0	0	0	0	0	0	0	0	0	0	0	0	0	0	0	0	0	0	0	0	0	0	0	0	0	0	0	0	0	0	0	0	0	0	0	0	0	0	0	0	0	0	0	0	0	0	0	0	0	0	0	0	0	0	0	0	0	0	0	0	0	0	0	0	0	0	0	0	0	0	0	0	0	0	0	0	0	0	0	0	0	0	0	0	0	0	0	0	0	0	0	0	0	0	0	0	0	0	0	0	0	0	0	0	0	0	0	0	0	0	0	0	0	0	0	0	0	0	0	0	0	0	0	0	0	0	0	0	0	0	0	0	0	0	0	0	0	0	0	0	0	0	0	0	0	0	0	0	0	0	0	0	0	0	0	0	0	0	0	0	0	0	0	0	0	0	0	0	0	0	0	0	0	0	0	0	0	0	0	0	0	0	0	0	0	0	0	0	0	0	0	0	0	0	0	0	0	0	0	0	0	0	0	0	0	0	0	0	0	0	0	0	0	0	0	0	0	0	0	0	0	0	0	0	0	0	0	0	0	0	0	0	0	0	0	0	0	0	0	0	0	0	0	0	0	0	0	0	0	0	0	0	0	0	0	0	0	0	0	0	0	0	0	0	0	0	0	0	0	0	0	0	0	0	0	0	0	0	0	0	0	0	0	0	0	0	0	0	0	0	0	0	0	0	0	0	0	0	0	0	0	0	0	0	0	0	0	0	0	0	0	0	0	0	0	0	0	0	0	0	0	0	0	0	0	0	0	0	0	0	0	0	0	0	0	0	0	0	0	0	0	0	0	0	0	0	0	0	0	0	0	0	0	0	0	0	0	0	0	0	0	0	0	0	0	0	0	0	0	0	0	0	0	0	0	0	0	0	0	0	0	0	0	0	0	0	0	0	0	0	0	0	0	0	0	0	0	0	0	0	0	0	0	0	0	0	0	0	0	0	0	0	0	0	0	0	0	0	0	0	0	0	0	0	0	0	0	0	0	0	0	0	0	0	0	0	0	0	0	0	0	0	0	0	0	0	0	0	0	0	0	0	0	0	0	0	0	0	0	0	0	0	0	0	0	0	0	0	0	0	0	0	0	0	0	0	0	0	0	0	0	0	0	0	0	0	0	0	0	0	0	0	0	0	0	0	0	0	0	0	0	0	0	0	0	0	0	0	0	0	0	0	0	0	0	0	0	0	0	0	0	0	0	0	0	0	0	0	0	0	0	0	0	0	0	0	0	0	0	0	0	0	0	0	0	0	0	0	0	0	0	0	0	0	0	0	0	0	0	0	0	0	0	0	0	0	0	0	0	0	0	0	0	0	0	0	0	0	0	0	0	0	0	0	0	0	0	0	0	0	0	0	0	0	0	0	0	0	0	0	0	0	0	0	0	0	0	0	0	0	0	0	0	0	0	0	0	0	0	0	0	0	0	0	0	0	0	0	0	0	0	0	0	0	0	0	0	0	0	0	0	0	0	0	0	0	0	0	0	0	0	0	0	0	0	0	0	0	0	0	0	0	0	0	0	0	0	0	0	0	0	0	0	0	0	0	0	0	0	0	0	0	0	0	0	0	0	0	0	0	0	0	0	0	0	0	0	0	0	0	0	0	0	0	0	0	0	0	0	0	0	0	0	0	0	0	0	0	0	0	0	0	0	0	0	0	0	0	0	0	0	0	0	0	0	0	0	0	0	0	0	0	0	0	0	0	0	0	0	0	0	0	0	0	0	0	0	0	0	0	0	0	0	0	0	0	0	0	0	0	0	0	0	0	0	0	0	0	0	0	0	0	0	0	0	0	0	0	0	0	0	0	0	0	0	0	0	0	0	0	0	0	0	0	0	0	0	0	0	0	0	0	0	0	0	0	0	0	0	0	0	0	0	0	0	0	0	0	0	0	0	0	0	0	0	0	0	0	0	0	0	0	0	0	0	0	0	0	0	0	0	0	0	0	0	0	0	0	0	0	0	0	0	0	0	0	0	0	0	0	0	0	0	0	0	0	0	0	0	0	0	0	0	0	0	0	0	0	0	0	0	0	0	0	0	0	0	0	0	0	0	0	0	0	0	0	0	0	0	0	0	0	0	0	0	0	0	0	0	0	0	0	0	0	0	0	0	0	0	0	0	0	0	0	0	0	0	0	0	0	0	0	0	0	0	0	0	0	0	0	0	0	0	0	0	0	0	0	0	0	0	0	0	0	0	0	0	0	0	0	0	0	0	0	0	0	0	0	0	0	0	0	0	0	0	0	0	0	0	0	0	0	0	0	0	0	0	0	0	0	0	0	0	0	0	0	0	0	0	0	0	0	0	0	0	0	0	0	0	0	0	0	0	0	0	0	0	0	0	0	0	0	0	0	0	0	0	0	0	0	0	0	0	0	0	0	0	0	0	0	0	0	0	0	0	0	0	0	0	0	0	0	0	0	0	0	0	0	0	0	0	0	0	0	0	0	0	0	0	0	0	0	0	0	0	0	0	0	0	0	0	0	0	0	0	0	0	0	0	0	0	0	0	0	0	0	0	0	0	0	0	0	0	0	0	0	0	0	0	0	0	0	0	0	0	0	0	0	0	0	0	0	0	0	0	0	0	0	0	0	0	0	0	0	0	0	0	0	0	0	0	0	0	0	0	0	0	0	0	0	0	0	0	0	0	0	0	0	0	0	0	0	0	0	0	0	0	0	0	0	0	0	0	0	0	0	0	0	0	0	0	0	0	0	0	0	0	0	0	0	0	0	0	0	0	0	0	0	0	0	0	0	0	0	0	0	0	0	0	0	0	0	0	0	0	0	0	0	0	0	0	0	0	0	0	0	0	0	0	0	0	0	0	0	0	0	0	0	0	0	0	0	0	0	0	0	0	0	0	0	0	0	0	0	0	0	0	0	0	0	0	0	0	0	0	0	0	0	0	0	0	0	0	0	0	0	0	0	0	0	0	0	0	0	0	0	0	0	0	0	0	0	0	0	0	0	0	0	0	0	0	0	0	0	0	0	0	0	0	0	0	0	0	0	0	0	0	0	0	0	0	0	0	0	0	0	0	0	0	0	0	0	0	0	0	0	0	0	0	0	0	0	0	0	0	0	0	0	0	0	0	0	0	0	0	0	0	0	0	0	0	0	0	0	0	0	0	0	0	0	0	0	0	0	0	0	0	0	0	0	0	0	0	0	0	0	0	0	0	0	0	0	0	0	0	0	0	0	0	0	0	0	0	0	0	0	0	0	0	0	0	0	0	0	0	0	0	0	0	0	0	0	0	0	0	0	0	0	0	0	0	0	0	0	0	0	0	0	0	0	0	0	0	0	0	0	0	0	0	0	0	0	0	0	0	0	0	0	0	0	0	0	0	0	0	0	0	0	0	0	0	0	0	0	0	0	0	0	0	0	0	0	0	0	0	0	0	0	0	0	0	0	0	0	0	0	0	0	0	0	0	0	0	0	0	0	0	0	0	0	0	0	0	0	0	0	0	0	0	0	0	0	0	0	0	0	0	0	0	0	0	0	0	0	0	0	0	0	0	0	0	0	0	0	0	0	0	0	0	0	0	0	0	0	0	0	0	0	0	0	0	0	0	0	0	0	0	0	0	0	0	0	0	0	0	0	0	0	0	0	0	0	0	0	0	0	0	0	0	0	0	0	0	0	0	0	0	0	0	0	0	0	0	0	0	0	0	0	0	0	0	0	0	0	0	0	0	0	0	0	0	0	0	0	0	0	0	0	0	0	0	0	0	0	0	0	0	0	0	0	0	0	0	0	0	0	0	0	0	0	0	0	0	0	0	0	0	0	0	0	0	0	0	0	0	0	0	0	0	0	0	0	0	0	0	0	0	0	0	0	0	0	0	0	0	0	0	0	0	0	0	0	0	0	0	0	0	0	0	0	0	0	0	0	0	0	0	0	0	0	0	0	0	0	0	0	0	0	0	0	0	0	0	0	0	0	0	0	0	0	0	0	0	0	0	0	0	0	0	0	0	0	0	0	0	0	0	0	0	0	0	0	0	0	0	0	0	0	0	0	0	0	0	0	0	0	0	0	0	0	0	0	0	0	0	0	0	0	0	0	0	0	0	0	0	0	0	0	0	0	0	0	0	0	0	0	0	0	0	0	0	0	0	0	0	0	0	0	0	0	0	0	0	0	0	0	0	0	0	0	0	0	0	0	0	0	0	0	0	0	0	0	0	0	0	0	0	0	0	0	0	0	0	0	0	0	0	0	0	0	0	0	0	0	0	0	0	0	0	0	0	0	0	0	0	0	0	0	0	0	0	0	0	0	0	0	0	0	0	0	0	0	0	0	0	0	0	0	0	0	0	0	0	0	0	0	0	0	0	0	0	0	0	0	0	0	0	0	0	0	0	0	0	0	0	0	0	0	0	0	0	0	0	0	0	0	0	0	0	0	0	0	0	0	0	0	0	0	0	0	0	0	0	0	0	0	0	0	0	0	0	0	0	0	0	0	0	0	0	0	0	0	0	0	0	0	0	0	0	0	0	0	0	0	0	0	0	0	0	0	0	0	0	0	0	0	0	0	0	0	0	0	0	0	0	0	0	0	0	0	0	0	0	0	0	0	0	0	0	0	0	0	0	0	0	0	0	0	0	0	0	0	0	0	0	0	0	0	0	0	0	0	0	0	0	0	0	0	0	0	0	0	0	0	0	0	0	0	0	0	0	0	0	0	0	0	0	0	0	0	0	0	0	0	0	0	0	0	0	0	0	0	0	0	0	0	0	0	0	0	0	0	0	0	0	0	0	0	0	0	0	0	0	0	0	0	0	0	0	0	0	0	0	0	0	0	0	0	0	0	0	0	0	0	0	0	0	0	0	0	0	0	0	0	0	0	0	0	0	0	0	0	0	0	0	0	0	0	0	0	0	0	0	0	0	0	0	0	0	0	0	0	0	0	0	0	0	0	0	0	0	0	0	0	0	0	0	0	0	0	0	0	0	0	0	0	0	0	0	0	0	0	0	0	0	0	0	0	0	0	0	0	0	0	0	0	0	0	0	0	0	0	0	0	0	0	0	0	0	0	0	0	0	0	0	0	0	0	0	0	0	0	0	0	0	0	0	0	0	0	0	0	0	0	0	0	0	0	0	0	0	0	0	0	0	0	0	0	0	0	0	0	0	0	0	0	0	0	0	0	0	0	0	0	0	0	0	0	0	0	0	0	0	0	0	0	0	0	0	0	0	0	0	0	0	0	0	0	0	0	0	0	0	0	0	0	0	0	0	0	0	0	0	0	0	0	0	0	0	0	0	0	0	0	0	0	0	0	0	0	0	0	0	0	0	0	0	0	0	0	0	0	0	0	0	0	0	0	0	0	0	0	0	0	0	0	0	0	0	0	0	0	0	0	0	0	0	0	0	0	0	0	0	0	0	0	0	0	0	0	0	0	0	0	0	0	0	0	0	0	0	0	0	0	0	0	0	0	0	0	0	0	0	0	0	0	0	0
S1MRS0731.MID51.51.P1.dec13	0	0	0	0	0	0	0	1	0	0	0	0	0	0	1	0	0	0	0	0	1	0	0	0	0	1	0	0	0	0	0	0	0	0	0	0	0	0	0	0	0	0	0	0	0	0	0	0	0	0	0	0	0	0	0	0	0	0	0	0	0	0	0	0	0	0	0	0	0	0	0	0	0	0	0	0	0	0	0	0	0	0	0	0	0	0	0	0	0	0	0	0	0	0	0	0	0	0	0	0	0	0	0	0	0	0	0	0	0	0	0	0	0	1	0	0	1	0	0	0	0	0	0	0	0	0	0	0	0	0	0	0	0	0	0	0	0	0	0	0	0	0	0	0	0	0	0	0	0	0	0	1	0	0	0	0	0	1	0	0	0	0	0	0	0	0	0	0	0	0	0	0	0	0	0	0	0	0	0	0	0	0	0	0	0	0	0	0	0	0	0	0	0	0	0	0	0	0	0	0	0	0	0	0	0	0	0	0	0	0	0	0	0	0	0	0	0	0	0	0	0	0	0	0	0	0	0	0	0	0	0	0	0	0	0	0	0	0	0	0	0	0	0	0	0	0	0	0	0	0	0	0	0	0	0	0	0	0	0	0	0	0	0	0	0	0	0	0	0	0	0	0	0	0	0	0	0	0	0	0	0	0	0	0	0	0	0	0	0	0	0	0	0	0	0	0	0	0	0	0	0	0	0	0	0	0	0	0	0	0	0	0	0	0	0	0	0	0	0	0	0	0	0	0	0	0	0	0	0	0	0	0	0	0	0	0	0	0	0	0	0	0	0	0	0	0	0	0	0	0	0	0	0	0	0	1	0	0	0	0	0	0	0	0	0	0	0	0	0	0	0	0	0	0	0	0	0	0	0	0	0	0	0	0	0	0	0	0	0	0	0	0	0	0	0	0	0	0	0	0	0	0	0	0	0	0	0	0	0	0	0	0	0	0	0	0	0	0	0	0	0	0	0	0	0	0	1	0	0	0	0	0	0	0	0	0	0	0	0	0	0	0	0	0	0	0	0	0	0	0	0	0	0	0	0	0	0	0	0	0	0	0	0	0	0	0	0	0	0	0	0	0	0	0	0	0	0	0	0	0	0	0	0	0	0	0	0	0	0	0	0	0	0	0	0	0	0	0	0	0	0	0	0	0	0	0	0	0	0	0	0	0	0	0	0	0	0	0	0	0	0	0	0	0	0	0	0	0	0	0	0	0	0	0	0	0	0	0	0	0	0	0	0	0	0	0	0	0	0	0	0	0	0	0	0	0	0	0	0	0	0	0	0	0	0	0	0	0	0	0	0	0	0	0	0	0	0	0	0	0	0	0	0	0	0	0	0	0	0	0	0	0	0	0	0	0	0	0	0	0	0	0	0	0	0	0	0	0	0	0	0	0	0	0	0	0	0	0	0	0	0	0	0	0	0	0	0	0	0	0	0	0	0	0	0	0	0	0	0	0	0	0	0	0	0	0	0	0	0	0	0	0	0	0	0	0	0	0	0	0	0	0	0	0	0	1	0	0	0	0	0	0	0	0	0	0	0	0	0	0	0	0	0	0	0	0	0	0	0	0	0	0	0	0	0	0	0	0	0	0	0	1	0	0	0	1	0	0	0	0	0	0	0	0	0	0	0	0	0	0	0	0	0	0	0	0	0	0	0	0	0	0	0	0	0	0	0	0	0	0	0	0	0	0	0	0	0	0	0	0	0	0	0	0	0	0	0	0	0	0	0	0	0	0	0	0	0	0	0	0	0	0	0	0	0	0	0	0	0	0	0	0	0	0	0	0	0	0	0	0	0	0	0	0	0	0	0	0	0	0	0	0	0	0	0	0	0	0	0	0	0	0	0	1	0	0	0	0	0	0	0	0	0	1	0	0	0	0	0	0	0	0	0	0	0	0	0	0	0	0	0	0	0	0	0	0	0	0	0	0	0	0	0	0	0	0	0	0	0	0	0	0	0	0	1	0	0	0	0	0	0	0	0	0	0	0	0	0	0	0	0	0	0	0	0	0	0	0	0	0	0	0	0	0	0	0	0	0	0	0	0	0	0	0	0	0	0	0	0	0	0	0	0	0	0	1	0	0	0	0	0	0	0	0	0	0	0	0	0	0	0	0	0	0	0	0	0	0	0	0	0	0	0	0	0	0	0	0	0	0	0	0	0	0	0	0	0	0	0	0	0	0	0	0	0	0	0	0	0	0	0	0	0	0	0	0	0	0	0	0	0	0	0	0	0	0	0	0	0	0	0	0	0	0	0	0	0	0	0	0	0	0	0	0	0	0	0	0	0	0	0	0	0	0	0	0	0	0	0	0	0	0	0	0	0	0	0	0	0	0	0	0	0	0	0	0	0	0	0	0	0	0	0	0	1	1	1	0	0	0	0	0	1	1	0	0	0	0	0	0	0	0	0	0	0	0	0	0	0	0	0	0	0	0	0	0	0	0	0	0	0	0	0	0	0	0	0	0	0	0	0	0	0	0	0	0	0	0	0	0	0	0	0	0	0	0	0	0	0	0	0	0	0	0	0	0	0	0	0	0	0	0	0	0	0	0	0	0	0	0	0	0	0	0	0	0	0	0	0	0	0	0	0	0	0	0	0	0	0	0	0	0	0	0	0	0	0	0	0	0	0	0	0	0	0	0	0	0	0	0	0	0	0	0	0	0	0	0	0	0	0	0	0	0	0	0	0	0	0	0	0	0	0	0	0	0	0	0	0	0	0	0	0	0	0	0	0	0	0	0	0	0	0	0	0	0	0	0	0	0	0	1	0	0	0	0	0	0	0	0	0	0	0	0	0	0	0	0	0	1	0	0	0	0	0	0	0	0	0	0	0	0	0	0	0	0	0	0	0	0	0	0	0	0	0	0	0	0	0	0	0	0	0	0	0	0	0	0	0	0	0	0	0	0	0	0	0	0	0	0	0	0	0	0	0	0	0	0	0	0	0	0	0	0	0	0	0	0	0	0	0	0	0	0	0	0	0	0	0	0	0	0	0	0	0	0	0	0	1	1	1	1	1	1	1	1	1	1	1	1	1	1	1	1	1	1	1	1	1	0	0	1	0	0	0	0	0	0	0	0	0	0	0	0	0	0	0	0	0	0	0	0	0	0	0	0	0	0	0	0	0	0	0	0	0	0	0	0	0	0	0	0	0	0	0	0	0	0	0	0	0	0	0	0	0	0	0	0	0	0	0	0	0	0	0	0	0	0	0	0	0	0	0	0	0	0	0	0	0	0	0	0	0	0	0	0	0	0	0	0	0	0	0	0	0	0	0	0	0	0	0	0	0	0	0	0	0	0	0	0	0	0	0	0	0	0	0	0	0	0	0	0	0	0	0	0	0	0	0	0	0	0	0	0	0	0	0	0	0	0	0	0	0	0	0	0	0	0	0	0	0	0	0	0	0	0	0	0	0	0	0	0	0	0	0	0	0	0	0	0	0	0	0	0	0	0	0	0	0	0	0	0	0	0	0	0	0	0	0	0	0	0	0	0	0	0	0	0	0	0	0	0	0	0	0	0	0	0	0	0	0	0	0	0	0	0	0	0	0	0	0	0	0	0	0	0	0	0	0	0	0	0	0	0	0	0	0	0	0	0	0	0	0	0	0	0	0	0	0	0	0	0	0	0	0	0	0	0	0	0	0	0	0	0	0	0	0	0	0	0	0	0	0	0	0	0	0	0	0	0	0	0	0	0	0	0	0	0	0	0	0	0	0	0	0	0	0	0	0	0	0	0	0	0	0	0	0	0	0	0	0	0	0	0	0	0	0	0	0	0	0	0	0	0	0	0	0	0	0	0	0	0	0	0	0	0	0	0	0	0	0	0	0	0	0	0	0	0	0	0	0	0	0	0	0	0	0	0	0	0	0	0	0	0	0	0	0	0	0	0	0	0	0	0	0	0	0	0	0	0	0	0	0	0	0	0	0	0	0	0	0	0	0	0	0	0	0	0	0	0	0	0	0	0	0	0	0	0	0	0	0	0	0	0	0	0	0	0	0	0	0	0	0	0	0	0	0	0	0	0	0	0	0	0	0	0	0	0	0	0	0	0	0	0	0	0	0	0	0	0	0	0	0	0	0	0	0	0	0	0	0	0	0	0	0	0	0	0	0	0	0	0	0	0	0	0	0	0	0	0	0	0	0	0	0	0	0	0	0	0	0	0	0	0	0	0	0	0	0	0	0	0	0	0	0	0	0	0	0	0	0	0	0	0	0	0	0	0	0	0	0	0	0	0	0	0	0	0	0	0	0	0	0	0	0	0	0	0	0	0	0	0	0	0	0	0	0	0	0	0	0	0	0	0	0	0	0	0	0	0	0	0	0	0	0	0	0	0	0	0	0	0	0	0	0	0	0	0	0	0	0	0	0	0	0	0	0	0	0	0	0	0	0	0	0	0	0	0	0	0	0	0	0	0	0	0	0	0	0	0	0	0	0	0	0	0	0	0	0	0	0	0	0	0	0	0	0	0	0	0	0	0	0	0	0	0	0	0	0	0	0	0	0	0	0	0	0	0	0	0	0	0	0	0	0	0	0	0	0	0	0	0	0	0	0	0	0	0	0	0	0	0	0	0	0	0	0	0	0	0	0	0	0	0	0	0	0	0	0	0	0	0	0	0	0	0	0	0	0	0	0	0	0	0	0	0	0	0	0	0	0	0	0	0	0	0	0	0	0	0	0	0	0	0	0	0	0	0	0	0	0	0	0	0	0	0	0	0	0	0	0	0	0	0	0	0	0	0	0	0	0	0	0	0	0	0	0	0	0	0	0	0	0	0	0	0	0	0	0	0	0	0	0	0	0	0	0	0	0	0	0	0	0	0	0	0	0	0	0	0	0	0	0	0	0	0	0	0	0	0	0	0	0	0	0	0	0	0	0	0	0	0	0	0	0	0	0	0	0	0	0	0	0	0	0	0	0	0	0	0	0	0	0	0	0	0	0	0	0	0	0	0	0	0	0	0	0	0	0	0	0	0	0	0	0	0	0	0	0	0	0	0	0	0	0	0	0	0	0	0	0	0	0	0	0	0	0	0	0	0	0	0	0	0	0	0	0	0	0	0	0	0	0	0	0	0	0	0	0	0	0	0	0	0	0	0	0	0	0	0	0	0	0	0	0	0	0	0	0	0	0	0	0	0	0	0	0	0	0	0	0	0	0	0	0	0	0	0	0	0	0	0	0	0	0	0	0	0	0	0	0	0	0	0	0	0	0	0	0	0	0	0	0	0	0	0	0	0	0	0	0	0	0	0	0	0	0	0	0	0	0	0	0	0	0	0	0	0	0	0	0	0	0	0	0	0	0	0	0	0	0	0	0	0	0	0	0	0	0	0	0	0	0	0	0	0	0	0	0	0	0	0	0	0	0	0	0	0	0	0	0	0	0	0	0	0	0	0	0	0	0	0	0	0	0	0	0	0	0	0	0	0	0	0	0	0	0	0	0	0	0	0	0	0	0	0	0	0	0	0	0	0	0	0	0	0	0	0	0	0	0	0	0	0	0	0	0	0	0	0	0	0	0	0	0	0	0	0	0	0	0	0	0	0	0	0	0	0	0	0	0	0	0	0	0	0	0	0	0	0	0	0	0	0	0	0	0	0	0	0	0	0	0	0	0	0	0	0	0	0	0	0	0	0	0	0	0	0	0	0	0	0	0	0	0	0	0	0	0	0	0	0	0	0	0	0	0	0	0	0	0	0	0	0	0	0	0	0	0	0	0	0	0	0	0	0	0	0	0	0	0	0	0	0	0	0	0	0	0	0	0	0	0	0	0	0	0	0	0	0	0	0	0	0	0	0	0	0	0	0	0	0	0	0	0	0	0	0	0	0	0	0	0	0	0	0	0	0	0	0	0	0	0	0	0	0	0	0	0	0	0	0	0	0	0	0	0	0	0	0	0	0	0	0	0	0	0	0	0	0	0	0	0	0	0	0	0	0	0	0	0	0	0	0	0	0	0	0	0	0	0	0	0	0	0	0	0	0	0	0	0	0	0	0	0	0	0	0	0	0	0	0	0	0	0	0	0	0	0	0	0	0	0	0	0	0	0	0	0	0	0	0	0	0	0	0	0	0	0	0	0	0	0	0	0	0	0	0	0	0	0	0	0	0	0	0	0	0	0	0	0	0	0	0	0	0	0	0	0	0	0	0	0	0	0	0	0	0	0	0	0	0	0	0	0	0	0	0	0	0	0	0	0	0	0	0	0	0	0	0	0	0	0	0	0	0	0	0	0	0	0	0	0	0	0	0	0	0	0	0	0	0	0	0	0	0	0	0	0	0	0	0	0	0	0	0	0	0	0	0	0	0	0	0	0	0	0	0	0	0	0	0	0	0	0	0	0	0	0	0	0	0	0	0	0	0	0	0	0	0	0	0	0	0	0	0	0	0	0	0	0	0	0	0	0	0	0	0	0	0	0	0	0	0	0	0	0	0	0	0	0	0	0	0	0	0	0	0	0	0	0	0	0	0	0	0	0	0	0	0	0	0	0	0	0	0	0	0	0	0	0	0	0	0	0	0	0	0	0	0	0	0	0	0	0	0	0	0	0	0	0	0	0	0	0	0	0	0	0	0	0	0	0	0	0	0	0	0	0	0	0	0	0	0	0	0	0	0	0	0	0	0	0	0	0	0	0	0	0	0	0	0	0	0	0	0	0	0	0	0	0	0	0	0	0	0	0	0	0	0	0	0	0	0	0	0	0	0	0	0	0	0	0	0	0	0	0	0	0	0	0	0	0	0	0	0	0	0	0	0	0	0	0	0	0	0	0	0	0	0	0	0	0	0	0	0	0	0	0	0	0	0	0	0	0	0	0	0	0	0	0	0	0	0	0	0	0	0	0	0	0	0	0	0	0	0	0	0	0	0	0	0	0	0	0	0	0	0	0	0	0	0	0	0	0	0	0	0	0	0	0	0	0	0	0	0	0	0	0	0	0	0	0	0	0	0	0	0	0	0	0	0	0	0	0	0	0	0	0	0	0	0	0	0	0	0	0	0	0	0	0	0	0	0	0	0	0	0	0	0	0	0	0	0	0	0	0	0	0	0	0	0	0	0	0	0	0	0	0	0	0	0	0	0	0	0	0	0	0	0	0	0	0	0	0	0	0	0	0	0	0	0	0	0	0	0	0	0	0	0	0	0	0	0	0	0	0	0	0	0	0	0	0	0	0	0	0	0	0	0	0	0	0	0	0	0	0	0	0	0	0	0	0	0	0	0	0	0	0	0	0	0	0	0	0	0	0	0	0	0	0	0	0	0	0	0	0	0	0	0	0	0	0	0	0	0	0	0	0	0	0	0	0	0	0	0	0	0	0	0	0	0	0	0	0	0	0	0	0	0	0	0	0	0	0	0	0	0	0	0	0	0	0	0	0	0	0	0	0	0	0	0	0	0	0	0	0	0	0	0	0	0	0	0	0	0	0	0	0	0	0	0	0	0	0	0	0	0	0	0	0	0	0	0	0	0	0	0	0	0	0	0	0	0	0	0	0	0	0	0	0	0	0	0	0	0	0	0	0	0	0	0	0	0	0	0	0	0	0	0	0	0	0	0	0	0	0	0	0	0	0	0	0	0	0	0	0	0	0	0	0	0	0	0	0	0	0	0	0	0	0	0	0	0	0	0	0	0	0	0	0	0	0	0	0	0	0	0	0	0	0	0	0	0	0	0	0	0	0	0	0	0	0	0	0	0	0	0	0	0	0	0	0	0	0	0	0	0	0	0	0	0	0	0	0	0	0	0	0	0	0	0	0	0	0	0	0	0	0	0	0	0	0	0	0	0	0	0	0	0	0	0	0	0	0	0	0	0	0	0	0	0	0	0	0	0	0	0	0	0	0	0	0	0	0	0	0	0	0	0	0	0	0	0	0	0	0	0	0	0	0	0	0	0	0	0	0	0	0	0	0	0	0	0	0	0	0	0	0	0	0	0	0	0	0	0	0	0	0	0	0	0	0	0	0	0	0	0	0	0	0	0	0	0	0	0	0	0	0	0	0	0	0	0	0	0	0	0	0	0	0	0	0	0	0	0	0	0	0	0	0	0	0	0	0	0	0	0	0	0	0	0	0	0	0	0	0	0	0	0	0	0	0	0	0	0	0	0	0	0	0	0	0	0	0	0	0	0	0	0	0	0	0	0	0	0	0	0	0	0	0	0	0	0	0	0	0	0	0	0	0	0	0	0	0	0	0	0	0	0	0	0	0	0	0	0	0	0	0	0	0	0	0	0	0	0	0	0	0	0	0	0	0	0	0	0	0	0	0	0	0	0	0	0	0	0	0	0	0	0	0	0	0	0	0	0	0	0	0	0	0	0	0	0	0	0	0	0	0	0	0	0	0	0	0	0	0	0	0	0	0	0	0	0	0	0	0	0	0	0	0	0	0	0	0	0	0	0	0	0	0	0	0	0	0	0	0	0	0	0	0	0	0	0	0	0	0	0	0	0	0	0	0	0	0	0	0	0	0	0	0	0	0	0	0	0	0	0	0	0	0	0	0	0	0	0	0	0	0	0	0	0	0	0	0	0	0	0	0	0	0	0	0	0	0	0	0	0	0	0	0	0	0	0	0	0	0	0	0	0	0	0	0	0	0	0	0	0	0	0	0	0	0	0	0	0	0	0	0	0	0	0	0	0	0	0	0	0	0	0	0	0	0	0	0	0	0	0	0	0	0	0	0	0	0	0	0	0	0	0	0	0	0	0	0	0	0	0	0	0	0	0	0	0	0	0	0	0	0	0	0	0	0	0	0	0	0	0	0	0	0	0	0	0	0	0	0	0	0	0	0	0	0	0	0	0	0	0	0	0	0	0	0	0	0	0	0	0	0	0	0	0	0	0	0	0	0	0	0	0	0	0	0	0	0	0	0	0	0	0	0	0	0	0	0	0	0	0	0	0	0	0	0	0	0	0	0	0	0	0	0	0	0	0	0	0	0	0	0	0	0	0	0	0	0	0	0	0	0	0	0	0	0	0	0	0	0	0	0	0	0	0	0	0	0	0	0	0	0	0	0	0	0	0	0	0	0	0	0	0	0	0	0	0	0	0	0	0	0	0	0	0	0	0	0	0	0	0	0	0	0	0	0	0	0	0	0	0	0	0	0	0	0	0	0	0	0	0	0	0	0	0	0	0	0	0	0	0	0	0	0	0	0	0	0	0	0	0	0	0	0	0	0	0	0	0	0	0	0	0	0	0	0	0	0	0	0	0	0	0	0	0	0	0	0	0	0	0	0	0	0	0	0	0	0	0	0	0	0	0	0	0	0	0	0	0	0	0	0	0	0	0	0	0	0	0	0	0	0	0	0	0	0	0	0	0	0	0	0	0	0	0	0	0	0	0	0	0	0	0	0	0	0	0	0	0	0	0	0	0	0	0	0	0	0	0	0	0	0	0	0	0	0	0	0	0	0	0	0	0	0	0	0	0	0	0	0	0	0	0	0	0	0	0	0	0	0	0	0	0	0	0	0	0	0	0	0	0	0	0	0	0	0	0	0	0	0	0	0	0	0	0	0	0	0	0	0	0	0	0	0	0	0	0	0	0	0	0	0	0	0	0	0	0	0	0	0	0	0	0	0	0	0	0	0	0	0	0	0	0	0	0	0	0	0	0	0	0	0	0	0	0	0	0	0	0	0	0	0	0	0	0	0	0	0	0	0	0	0	0	0	0	0	0	0	0	0	0	0	0	0	0	0	0	0	0	0	0	0	0	0	0	0	0	0	0	0	0	0	0	0	0	0	0	0	0	0	0	0	0	0	0	0	0	0	0	0	0	0	0	0	0	0	0	0	0	0	0	0	0	0	0	0	0	0	0	0	0	0	0	0	0	0	0	0	0	0	0	0	0	0	0	0	0	0	0	0	0	0	0	0	0	0	0	0	0	0	0	0	0	0	0	0	0	0	0	0	0	0	0	0	0	0	0	0	0	0	0	0	0	0	0	0	0	0	0	0	0	0	0	0	0	0	0	0	0	0	0	0	0	0	0	0	0	0	0	0	0	0	0	0	0	0	0	0	0	0	0	0	0	0	0	0	0	0	0	0	0	0	0	0	0	0	0	0	0	0	0	0	0	0	0	0	0	0	0	0	0	0	0	0	0	0	0	0	0	0	0	0	0	0	0	0	0	0	0	0	0	0	0	0	0	0	0	0	0	0	0	0	0	0	0	0	0	0	0	0	0	0	0	0	0	0	0	0	0	0	0	0	0	0	0	0	0	0	0	0	0	0	0	0	0	0	0	0	0	0	0	0	0	0	0	0	0	0	0	0	0	0	0	0	0	0	0	0	0	0	0	0	0	0	0	0	0	0	0	0	0	0	0	0	0	0	0	0	0	0	0	0	0	0	0	0	0	0	0	0	0	0	0	0	0	0	0	0	0	0	0	0	0	0	0	0	0	0	0	0	0	0	0	0	0	0	0	0	0	0	0	0	0	0	0	0	0	0	0	0	0	0	0	0	0	0	0	0	0	0	0	0	0	0	0	0	0	0	0	0	0	0	0	0	0	0	0	0	0	0	0	0	0	0	0	0	0	0	0	0	0	0	0	0	0	0	0	0	0	0	0	0	0	0	0	0	0	0	0	0	0	0	0	0	0	0	0	0	0	0	0	0	0	0	0	0	0	0	0	0	0	0	0	0	0	0	0	0	0	0	0	0	0	0	0	0	0	0	0	0	0	0	0	0	0	0	0	0	0	0	0	0	0	0	0	0	0	0	0	0	0	0	0	0	0	0	0	0	0	0	0	0	0	0	0	0	0	0	0	0	0	0	0	0	0	0	0	0	0	0	0	0	0	0	0	0	0	0	0	0	0	0	0	0	0	0	0	0	0	0	0	0	0	0	0	0	0	0	0	0	0	0	0	0	0	0	0	0	0	0	0	0	0	0	0	0	0	0	0	0	0	0	0	0	0	0	0	0	0	0	0	0	0	0	0	0	0	0	0	0	0	0	0	0	0	0	0	0	0	0	0	0	0	0	0	0	0	0	0	0	0	0	0	0	0	0	0	0	0	0	0	0	0	0	0	0	0	0	0	0	0	0	0	0	0	0	0	0	0	0	0	0	0	0	0	0	0	0	0	0	0	0	0	0	0	0	0	0	0	0	0	0	0	0	0	0	0	0	0	0	0	0	0	0	0	0	0	0	0	0	0	0	0	0	0	0	0	0	0	0	0	0	0	0	0	0	0	0	0	0	0	0	0	0	0	0	0	0	0	0	0	0	0	0	0	0	0	0	0	0	0	0	0	0	0	0	0	0	0	0	0	0	0	0	0	0	0	0	0	0	0	0	0	0	0	0	0	0	0	0	0	0	0	0	0	0	0	0	0	0	0	0	0	0	0	0	0	0	0	0	0	0	0	0	0	0	0	0	0	0	0	0	0	0	0	0	0	0	0	0	0	0	0	0	0	0	0	0	0	0	0	0	0	0	0	0	0	0	0	0	0	0	0	0	0	0	0	0	0	0	0	0	0	0	0	0	0	0	0	0	0	0	0	0	0	0	0	0	0	0	0	0	0	0	0	0	0	0	0	0	0	0	0	0	0	0	0	0	0	0	0	0	0	0	0	0	0	0	0	0	0	0	0	0	0	0	0	0	0	0	0	0	0	0	0	0	0	0	0	0	0	0	0	0	0	0	0	0	0	0	0	0	0	0	0	0	0	0	0	0	0	0	0	0	0	0	0	0	0	0	0	0	0	0	0	0	0	0	0	0	0	0	0	0	0	0	0	0	0	0	0	0	0	0	0	0	0	0	0	0	0	0	0	0	0	0	0	0	0	0	0	0	0	0	0	0	0	0	0	0	0	0	0	0	0	0	0	0	0	0	0	0	0	0	0	0	0	0	0	0	0	0	0	0	0	0	0	0	0	0	0	0	0	0	0	0	0	0	0	0	0	0	0	0	0	0	0	0	0	0	0	0	0	0	0	0	0	0	0	0	0	0	0	0	0	0	0	0	0	0	0	0	0	0	0	0	0	0	0	0	0	0	0	0	0	0	0	0	0	0	0	0	0	0	0	0	0	0	0	0	0	0	0	0	0	0	0	0	0	0	0	0	0	0	0	0	0	0	0	0	0	0	0	0	0	0	0	0	0	0	0	0	0	0	0	0	0	0	0	0	0	0	0	0	0	0	0	0	0	0	0	0	0	0	0	0	0	0	0	0	0	0	0	0	0	0	0	0	0	0	0	0	0	0	0	0	0	0	0	0	0	0	0	0	0	0	0	0	0	0	0	0	0	0	0	0	0	0	0	0	0	0	0	0	0	0	0	0	0	0	0	0	0	0	0	0	0	0	0	0	0	0	0	0	0	0	0	0	0	0	0	0	0	0	0	0	0	0	0	0	0	0	0	0	0	0	0	0	0	0	0	0	0	0	0	0	0	0	0	0	0	0	0	0	0	0	0	0	0	0	0	0	0	0	0	0	0	0	0	0	0	0	0	0	0	0	0	0	0	0	0	0	0	0	0	0	0	0	0	0	0	0	0	0	0	0	0	0	0	0	0	0	0	0	0	0	0	0	0	0	0	0	0	0	0	0	0	0	0	0	0	0	0	0	0	0	0	0	0	0	0	0	0	0	0	0	0	0	0	0	0	0	0	0	0	0	0	0	0	0	0	0	0	0	0	0	0	0	0	0	0	0	0	0	0	0	0	0	0	0	0	0	0	0	0	0	0	0	0	0	0	0	0	0	0	0	0	0	0	0	0	0	0	0	0	0	0	0	0	0	0	0	0	0	0	0	0	0	0	0	0	0	0	0	0	0	0	0	0	0	0	0	0	0	0	0	0	0	0	0	0	0	0	0	0	0	0	0	0	0	0	0	0	0	0	0	0	0
S1MRS0650.MID37.37.P1.dec13	0	0	0	1	0	0	0	0	0	0	0	0	0	0	0	0	0	0	0	0	0	0	0	0	0	0	0	0	0	0	0	0	0	0	0	0	0	0	0	0	0	0	0	0	0	0	0	1	0	0	0	0	0	0	0	0	0	0	0	0	0	0	0	0	0	0	0	0	0	0	0	0	0	0	0	0	0	0	0	0	0	0	0	0	0	0	0	0	0	0	0	0	0	0	0	0	0	0	0	0	0	0	0	0	0	0	0	0	0	0	0	0	0	0	0	0	0	0	0	0	0	0	0	0	0	0	0	0	0	0	0	0	0	0	0	0	0	0	0	0	0	0	0	0	1	0	0	0	0	0	0	0	0	0	0	0	0	0	0	0	0	0	0	0	0	0	0	0	0	0	0	0	0	0	0	0	0	0	0	0	0	0	0	0	0	0	0	0	0	0	0	0	0	0	0	0	0	0	0	0	0	0	0	0	0	0	0	0	0	0	0	0	0	0	0	0	0	0	1	0	0	0	0	0	0	0	0	0	0	0	0	0	0	0	0	0	0	0	0	0	0	0	1	0	0	0	0	0	0	0	0	0	0	0	0	0	0	0	0	0	0	0	0	0	0	0	0	0	0	0	0	0	0	0	0	0	0	0	0	0	0	0	0	0	0	0	0	0	0	0	0	0	0	0	0	0	0	0	1	0	0	0	0	0	0	0	0	0	0	0	0	0	0	0	0	0	0	0	0	0	0	0	0	0	0	0	0	0	0	0	0	0	0	0	0	0	0	0	0	0	0	0	1	0	0	0	0	0	0	0	0	0	0	0	0	0	0	0	0	0	0	0	0	0	0	0	0	0	0	0	0	0	0	0	0	0	0	0	0	0	0	0	0	0	0	0	0	1	0	0	0	0	0	0	0	0	0	0	0	0	0	0	0	0	0	0	0	0	0	0	0	0	0	0	0	0	0	0	0	0	0	0	0	0	0	0	1	0	0	0	0	0	0	0	0	0	0	0	0	0	0	0	0	0	0	0	0	0	0	0	0	0	0	0	0	0	0	0	0	0	0	0	0	0	0	0	0	0	0	0	0	0	0	0	0	0	0	1	0	0	0	0	0	0	0	0	0	0	0	0	0	0	0	0	0	0	0	0	0	0	0	0	0	0	0	0	0	0	0	0	0	0	0	0	0	0	0	0	0	0	0	0	0	0	0	0	0	0	0	0	0	0	0	0	0	0	0	0	0	0	0	0	0	0	0	0	0	0	0	0	0	0	0	0	0	0	0	0	0	0	0	0	0	0	0	0	0	0	0	0	0	0	0	0	0	0	0	0	0	0	0	0	0	0	0	0	0	0	0	0	0	0	0	0	0	0	0	0	0	0	0	0	0	0	0	0	0	0	0	0	0	0	0	0	0	0	0	0	0	0	0	0	0	0	0	0	0	0	0	0	0	0	0	0	0	0	0	0	0	0	0	0	0	0	0	0	0	0	0	0	0	0	0	0	0	0	0	0	0	0	0	0	0	0	0	0	0	0	0	0	0	0	0	0	0	0	0	0	0	0	0	0	0	0	0	0	0	0	0	0	0	0	0	0	0	0	0	0	0	0	0	0	0	0	0	0	0	0	0	0	0	0	0	0	0	0	0	0	0	0	0	0	0	0	0	0	0	0	0	0	0	0	0	0	0	0	0	0	0	0	0	0	0	0	0	0	0	0	0	0	0	0	0	0	0	0	0	0	0	0	0	0	0	0	0	0	0	0	0	0	0	0	0	0	0	0	0	0	0	0	0	0	0	0	0	0	0	0	0	0	0	0	0	0	0	0	0	0	0	0	0	0	0	0	0	0	0	0	0	0	0	0	0	0	0	0	0	0	0	0	0	0	0	0	0	0	0	0	0	0	0	0	0	0	0	0	0	0	0	0	0	0	0	0	0	0	0	0	0	0	0	0	0	0	0	0	0	0	0	0	0	0	0	0	0	0	0	0	0	0	0	0	0	0	0	0	0	0	0	0	0	0	0	0	0	0	0	0	0	0	0	0	0	0	0	0	0	0	0	0	0	0	0	0	0	0	0	0	0	0	0	0	0	0	0	0	0	0	0	0	0	0	0	0	0	0	0	0	0	0	0	0	0	0	0	1	0	0	0	0	0	0	0	0	0	0	0	0	0	0	0	0	0	0	0	0	0	0	0	0	0	0	0	0	0	0	0	0	0	0	0	0	0	0	0	0	0	0	0	0	0	0	0	0	0	0	0	0	0	0	0	0	0	0	0	0	0	0	0	0	0	0	0	0	0	0	0	0	0	0	0	0	0	0	0	0	0	0	0	0	0	0	0	0	0	0	0	0	0	0	0	0	0	0	0	0	0	0	0	0	0	0	0	0	0	0	0	0	0	0	0	0	0	0	0	0	0	0	0	0	0	0	0	0	0	0	0	0	0	0	0	0	1	0	0	0	0	0	0	0	0	0	0	0	0	0	0	0	1	0	0	0	0	0	0	0	0	0	0	0	0	0	0	0	0	0	0	0	0	0	0	0	0	0	0	0	0	0	0	1	0	0	0	0	0	0	0	0	0	0	0	0	0	0	0	0	0	0	0	0	0	0	0	0	0	0	0	0	0	0	0	0	0	0	0	0	0	0	0	0	0	0	0	0	0	0	0	0	0	0	0	0	0	0	0	0	0	0	0	0	0	0	0	0	0	0	0	0	0	0	0	0	0	0	0	0	0	0	0	0	0	0	0	0	0	0	0	0	0	0	0	0	0	0	0	0	0	0	0	0	0	0	0	0	0	0	0	0	0	0	0	0	0	0	0	0	0	0	0	0	0	0	0	0	0	0	0	0	0	0	0	0	0	0	0	0	0	0	0	0	0	0	0	0	0	0	0	0	0	0	0	0	0	0	0	0	0	0	0	0	0	0	0	0	0	0	0	0	0	0	0	0	0	0	0	0	0	0	0	0	0	0	0	0	0	0	0	0	0	0	0	0	0	0	0	0	1	0	0	0	0	0	0	0	0	0	0	0	0	0	0	0	0	0	0	0	0	0	0	0	0	0	0	0	0	0	0	0	0	1	1	0	1	1	1	1	1	1	1	1	1	1	1	1	1	1	1	1	1	1	1	1	1	1	1	1	1	1	1	1	0	0	0	0	0	0	0	0	0	0	0	0	0	0	0	0	0	0	0	0	0	0	0	0	0	0	0	0	0	0	0	0	0	0	0	0	0	0	0	0	0	0	0	0	0	0	0	0	0	0	0	0	0	0	0	0	0	0	0	0	0	0	0	0	0	0	0	0	0	0	0	0	0	0	0	0	0	0	0	0	0	0	0	0	0	0	0	0	0	0	0	0	0	0	0	0	0	0	0	0	0	0	0	0	0	0	0	0	0	0	0	0	0	0	0	0	0	0	0	0	0	0	0	0	0	0	0	0	0	0	0	0	0	0	0	0	0	0	0	0	0	0	0	0	0	0	0	0	0	0	0	0	0	0	0	0	0	0	0	0	0	0	0	0	0	0	0	0	0	0	0	0	0	0	0	0	0	0	0	0	0	0	0	0	0	0	0	0	0	0	0	0	0	0	0	0	0	0	0	0	0	0	0	0	0	0	0	0	0	0	0	0	0	0	0	0	0	0	0	0	0	0	0	0	0	0	0	0	0	0	0	0	0	0	0	0	0	0	0	0	0	0	0	0	0	0	0	0	0	0	0	0	0	0	0	0	0	0	0	0	0	0	0	0	0	0	0	0	0	0	0	0	0	0	0	0	0	0	0	0	0	0	0	0	0	0	0	0	0	0	0	0	0	0	0	0	0	0	0	0	0	0	0	0	0	0	0	0	0	0	0	0	0	0	0	0	0	0	0	0	0	0	0	0	0	0	0	0	0	0	0	0	0	0	0	0	0	0	0	0	0	0	0	0	0	0	0	0	0	0	0	0	0	0	0	0	0	0	0	0	0	0	0	0	0	0	0	0	0	0	0	0	0	0	0	0	0	0	0	0	0	0	0	0	0	0	0	0	0	0	0	0	0	0	0	0	0	0	0	0	0	0	0	0	0	0	0	0	0	0	0	0	0	0	0	0	0	0	0	0	0	0	0	0	0	0	0	0	0	0	0	0	0	0	0	0	0	0	0	0	0	0	0	0	0	0	0	0	0	0	0	0	0	0	0	0	0	0	0	0	0	0	0	0	0	0	0	0	0	0	0	0	0	0	0	0	0	0	0	0	0	0	0	0	0	0	0	0	0	0	0	0	0	0	0	0	0	0	0	0	0	0	0	0	0	0	0	0	0	0	0	0	0	0	0	0	0	0	0	0	0	0	0	0	0	0	0	0	0	0	0	0	0	0	0	0	0	0	0	0	0	0	0	0	0	0	0	0	0	0	0	0	0	0	0	0	0	0	0	0	0	0	0	0	0	0	0	0	0	0	0	0	0	0	0	0	0	0	0	0	0	0	0	0	0	0	0	0	0	0	0	0	0	0	0	0	0	0	0	0	0	0	0	0	0	0	0	0	0	0	0	0	0	0	0	0	0	0	0	0	0	0	0	0	0	0	0	0	0	0	0	0	0	0	0	0	0	0	0	0	0	0	0	0	0	0	0	0	0	0	0	0	0	0	0	0	0	0	0	0	0	0	0	0	0	0	0	0	0	0	0	0	0	0	0	0	0	0	0	0	0	0	0	0	0	0	0	0	0	0	0	0	0	0	0	0	0	0	0	0	0	0	0	0	0	0	0	0	0	0	0	0	0	0	0	0	0	0	0	0	0	0	0	0	0	0	0	0	0	0	0	0	0	0	0	0	0	0	0	0	0	0	0	0	0	0	0	0	0	0	0	0	0	0	0	0	0	0	0	0	0	0	0	0	0	0	0	0	0	0	0	0	0	0	0	0	0	0	0	0	0	0	0	0	0	0	0	0	0	0	0	0	0	0	0	0	0	0	0	0	0	0	0	0	0	0	0	0	0	0	0	0	0	0	0	0	0	0	0	0	0	0	0	0	0	0	0	0	0	0	0	0	0	0	0	0	0	0	0	0	0	0	0	0	0	0	0	0	0	0	0	0	0	0	0	0	0	0	0	0	0	0	0	0	0	0	0	0	0	0	0	0	0	0	0	0	0	0	0	0	0	0	0	0	0	0	0	0	0	0	0	0	0	0	0	0	0	0	0	0	0	0	0	0	0	0	0	0	0	0	0	0	0	0	0	0	0	0	0	0	0	0	0	0	0	0	0	0	0	0	0	0	0	0	0	0	0	0	0	0	0	0	0	0	0	0	0	0	0	0	0	0	0	0	0	0	0	0	0	0	0	0	0	0	0	0	0	0	0	0	0	0	0	0	0	0	0	0	0	0	0	0	0	0	0	0	0	0	0	0	0	0	0	0	0	0	0	0	0	0	0	0	0	0	0	0	0	0	0	0	0	0	0	0	0	0	0	0	0	0	0	0	0	0	0	0	0	0	0	0	0	0	0	0	0	0	0	0	0	0	0	0	0	0	0	0	0	0	0	0	0	0	0	0	0	0	0	0	0	0	0	0	0	0	0	0	0	0	0	0	0	0	0	0	0	0	0	0	0	0	0	0	0	0	0	0	0	0	0	0	0	0	0	0	0	0	0	0	0	0	0	0	0	0	0	0	0	0	0	0	0	0	0	0	0	0	0	0	0	0	0	0	0	0	0	0	0	0	0	0	0	0	0	0	0	0	0	0	0	0	0	0	0	0	0	0	0	0	0	0	0	0	0	0	0	0	0	0	0	0	0	0	0	0	0	0	0	0	0	0	0	0	0	0	0	0	0	0	0	0	0	0	0	0	0	0	0	0	0	0	0	0	0	0	0	0	0	0	0	0	0	0	0	0	0	0	0	0	0	0	0	0	0	0	0	0	0	0	0	0	0	0	0	0	0	0	0	0	0	0	0	0	0	0	0	0	0	0	0	0	0	0	0	0	0	0	0	0	0	0	0	0	0	0	0	0	0	0	0	0	0	0	0	0	0	0	0	0	0	0	0	0	0	0	0	0	0	0	0	0	0	0	0	0	0	0	0	0	0	0	0	0	0	0	0	0	0	0	0	0	0	0	0	0	0	0	0	0	0	0	0	0	0	0	0	0	0	0	0	0	0	0	0	0	0	0	0	0	0	0	0	0	0	0	0	0	0	0	0	0	0	0	0	0	0	0	0	0	0	0	0	0	0	0	0	0	0	0	0	0	0	0	0	0	0	0	0	0	0	0	0	0	0	0	0	0	0	0	0	0	0	0	0	0	0	0	0	0	0	0	0	0	0	0	0	0	0	0	0	0	0	0	0	0	0	0	0	0	0	0	0	0	0	0	0	0	0	0	0	0	0	0	0	0	0	0	0	0	0	0	0	0	0	0	0	0	0	0	0	0	0	0	0	0	0	0	0	0	0	0	0	0	0	0	0	0	0	0	0	0	0	0	0	0	0	0	0	0	0	0	0	0	0	0	0	0	0	0	0	0	0	0	0	0	0	0	0	0	0	0	0	0	0	0	0	0	0	0	0	0	0	0	0	0	0	0	0	0	0	0	0	0	0	0	0	0	0	0	0	0	0	0	0	0	0	0	0	0	0	0	0	0	0	0	0	0	0	0	0	0	0	0	0	0	0	0	0	0	0	0	0	0	0	0	0	0	0	0	0	0	0	0	0	0	0	0	0	0	0	0	0	0	0	0	0	0	0	0	0	0	0	0	0	0	0	0	0	0	0	0	0	0	0	0	0	0	0	0	0	0	0	0	0	0	0	0	0	0	0	0	0	0	0	0	0	0	0	0	0	0	0	0	0	0	0	0	0	0	0	0	0	0	0	0	0	0	0	0	0	0	0	0	0	0	0	0	0	0	0	0	0	0	0	0	0	0	0	0	0	0	0	0	0	0	0	0	0	0	0	0	0	0	0	0	0	0	0	0	0	0	0	0	0	0	0	0	0	0	0	0	0	0	0	0	0	0	0	0	0	0	0	0	0	0	0	0	0	0	0	0	0	0	0	0	0	0	0	0	0	0	0	0	0	0	0	0	0	0	0	0	0	0	0	0	0	0	0	0	0	0	0	0	0	0	0	0	0	0	0	0	0	0	0	0	0	0	0	0	0	0	0	0	0	0	0	0	0	0	0	0	0	0	0	0	0	0	0	0	0	0	0	0	0	0	0	0	0	0	0	0	0	0	0	0	0	0	0	0	0	0	0	0	0	0	0	0	0	0	0	0	0	0	0	0	0	0	0	0	0	0	0	0	0	0	0	0	0	0	0	0	0	0	0	0	0	0	0	0	0	0	0	0	0	0	0	0	0	0	0	0	0	0	0	0	0	0	0	0	0	0	0	0	0	0	0	0	0	0	0	0	0	0	0	0	0	0	0	0	0	0	0	0	0	0	0	0	0	0	0	0	0	0	0	0	0	0	0	0	0	0	0	0	0	0	0	0	0	0	0	0	0	0	0	0	0	0	0	0	0	0	0	0	0	0	0	0	0	0	0	0	0	0	0	0	0	0	0	0	0	0	0	0	0	0	0	0	0	0	0	0	0	0	0	0	0	0	0	0	0	0	0	0	0	0	0	0	0	0	0	0	0	0	0	0	0	0	0	0	0	0	0	0	0	0	0	0	0	0	0	0	0	0	0	0	0	0	0	0	0	0	0	0	0	0	0	0	0	0	0	0	0	0	0	0	0	0	0	0	0	0	0	0	0	0	0	0	0	0	0	0	0	0	0	0	0	0	0	0	0	0	0	0	0	0	0	0	0	0	0	0	0	0	0	0	0	0	0	0	0	0	0	0	0	0	0	0	0	0	0	0	0	0	0	0	0	0	0	0	0	0	0	0	0	0	0	0	0	0	0	0	0	0	0	0	0	0	0	0	0	0	0	0	0	0	0	0	0	0	0	0	0	0	0	0	0	0	0	0	0	0	0	0	0	0	0	0	0	0	0	0	0	0	0	0	0	0	0	0	0	0	0	0	0	0	0	0	0	0	0	0	0	0	0	0	0	0	0	0	0	0	0	0	0	0	0	0	0	0	0	0	0	0	0	0	0	0	0	0	0	0	0	0	0	0	0	0	0	0	0	0	0	0	0	0	0	0	0	0	0	0	0	0	0	0	0	0	0	0	0	0	0	0	0	0	0	0	0	0	0	0	0	0	0	0	0	0	0	0	0	0	0	0	0	0	0	0	0	0	0	0	0	0	0	0	0	0	0	0	0	0	0	0	0	0	0	0	0	0	0	0	0	0	0	0	0	0	0	0	0	0	0	0	0	0	0	0	0	0	0	0	0	0	0	0	0	0	0	0	0	0	0	0	0	0	0	0	0	0	0	0	0	0	0	0	0	0	0	0	0	0	0	0	0	0	0	0	0	0	0	0	0	0	0	0	0	0	0	0	0	0	0	0	0	0	0	0	0	0	0	0	0	0	0	0	0	0	0	0	0	0	0	0	0	0	0	0	0	0	0	0	0	0	0	0	0	0	0	0	0	0	0	0	0	0	0	0	0	0	0	0	0	0	0	0	0	0	0	0	0	0	0	0	0	0	0	0	0	0	0	0	0	0	0	0	0	0	0	0	0	0	0	0	0	0	0	0	0	0	0	0	0	0	0	0	0	0	0	0	0	0	0	0	0	0	0	0	0	0	0	0	0	0	0	0	0	0	0	0	0	0	0	0	0	0	0	0	0	0	0	0	0	0	0	0	0	0	0	0	0	0	0	0	0	0	0	0	0	0	0	0	0	0	0	0	0	0	0	0	0	0	0	0	0	0	0	0	0	0	0	0	0	0	0	0	0	0	0	0	0	0	0	0	0	0	0	0	0	0	0	0	0	0	0	0	0	0	0	0	0	0	0	0	0	0	0	0	0	0	0	0	0	0	0	0	0	0	0	0	0	0	0	0	0	0	0	0	0	0	0	0	0	0	0	0	0	0	0	0	0	0	0	0	0	0	0	0	0	0	0	0	0	0	0	0	0	0	0	0	0	0	0	0	0	0	0	0	0	0	0	0	0	0	0	0	0	0	0	0	0	0	0	0	0	0	0	0	0	0	0	0	0	0	0	0	0	0	0	0	0	0	0	0	0	0	0	0	0	0	0	0	0	0	0	0	0	0	0	0	0	0	0	0	0	0	0	0	0	0	0	0	0	0	0	0	0	0	0	0	0	0	0	0	0	0	0	0	0	0	0	0	0	0	0	0	0	0	0	0	0	0	0	0	0	0	0	0	0	0	0	0	0	0	0	0	0	0	0	0	0	0	0	0	0	0	0	0	0	0	0	0	0	0	0	0	0	0	0	0	0	0	0	0	0	0	0	0	0	0	0	0	0	0	0	0	0	0	0	0	0	0	0	0	0	0	0	0	0	0	0	0	0	0	0	0	0	0	0	0	0	0	0	0	0	0	0	0	0	0	0	0	0	0	0	0	0	0	0	0	0	0	0	0	0	0	0	0	0	0	0	0	0	0	0	0	0	0	0	0	0	0	0	0	0	0	0	0	0	0	0	0	0	0	0	0	0	0	0	0	0	0	0	0	0	0	0	0	0	0	0	0	0	0	0	0	0	0	0	0	0	0	0	0	0	0	0	0	0	0	0	0	0	0	0	0	0	0	0	0	0	0	0	0	0	0	0	0	0	0	0	0	0	0	0	0	0	0	0	0	0	0	0	0	0	0	0	0	0	0	0	0	0	0	0	0	0	0	0	0	0	0	0	0	0	0	0	0	0	0	0	0	0	0	0	0	0	0	0	0	0	0	0	0	0	0	0	0	0	0	0	0	0	0	0	0	0	0	0	0	0	0	0	0	0	0	0	0	0	0	0	0	0	0	0	0	0	0	0	0	0	0	0	0	0	0	0	0	0	0	0	0	0	0	0	0	0	0	0	0	0	0	0	0	0	0	0	0	0	0	0	0	0	0	0	0	0	0	0	0	0	0	0	0	0	0	0	0	0	0	0	0	0	0	0	0	0	0	0	0	0	0	0	0	0	0	0	0	0	0	0	0	0	0	0	0	0	0	0	0	0	0	0	0	0	0	0	0	0	0	0	0	0	0	0	0	0	0	0	0	0	0	0	0	0	0	0	0	0	0	0	0	0	0	0	0	0	0	0	0	0	0	0	0	0	0	0	0	0	0	0	0	0	0	0	0	0	0	0	0	0	0	0	0	0	0	0	0	0	0	0	0	0	0	0	0	0	0	0	0	0	0	0	0	0	0	0	0	0	0	0	0	0	0	0	0	0	0	0	0	0	0	0	0	0	0	0	0	0	0	0	0	0	0	0	0	0	0	0	0	0	0	0	0	0	0	0	0	0	0	0	0	0	0	0	0	0	0	0	0	0	0	0	0	0	0	0	0	0	0	0	0	0	0	0	0	0	0	0	0	0	0	0	0	0	0	0	0	0	0	0	0	0	0	0	0	0	0	0	0	0	0	0	0	0	0	0	0	0	0	0	0	0	0	0	0	0	0	0	0	0	0	0	0	0	0	0	0	0	0	0	0	0	0	0	0	0	0	0	0	0	0	0	0	0	0	0	0	0	0	0	0	0	0	0	0	0	0	0	0	0	0	0	0	0	0	0	0	0	0	0	0	0	0	0	0	0	0	0	0	0	0	0	0	0	0	0	0	0	0	0	0	0	0	0	0	0	0	0	0	0	0	0	0	0	0	0	0	0	0	0	0	0	0	0	0	0	0	0	0	0	0	0	0	0	0	0	0	0	0	0	0	0	0	0	0	0	0	0	0	0	0	0	0	0	0	0	0	0	0	0	0	0	0	0	0	0	0	0	0	0	0	0	0	0	0	0	0	0	0	0	0	0	0	0	0	0	0	0	0	0	0	0	0	0	0	0	0	0	0	0	0	0	0	0	0	0	0	0	0	0	0	0	0	0	0	0	0	0	0	0	0	0	0	0	0	0	0	0	0	0	0	0	0	0	0	0	0	0	0	0	0	0	0	0	0	0	0	0	0	0	0	0	0	0	0	0	0	0	0	0	0	0	0	0	0	0	0	0	0	0	0	0	0	0	0	0	0	0	0	0	0	0	0	0	0	0	0	0	0	0	0	0	0	0	0	0	0	0	0	0	0	0	0	0	0	0	0	0	0	0	0	0	0	0	0	0	0	0	0	0	0	0	0	0	0	0	0	0	0	0	0	0	0	0	0	0	0	0	0	0	0	0	0	0	0	0	0	0	0	0	0	0	0	0	0	0	0	0	0	0	0	0	0	0	0	0	0	0	0	0	0	0	0	0	0	0	0	0	0	0	0	0	0	0	0	0	0	0	0	0	0	0	0	0	0	0	0	0	0	0	0	0	0	0	0	0	0	0	0	0	0	0	0	0	0	0	0	0	0	0	0	0	0	0	0	0	0	0	0	0	0	0	0	0	0	0	0	0	0	0	0	0	0	0	0	0	0	0	0	0	0	0	0	0	0	0	0	0	0	0	0	0	0	0	0	0	0	0	0	0	0	0	0	0	0	0	0	0	0	0	0	0	0	0	0	0	0	0	0	0	0	0	0	0	0	0	0	0	0	0	0	0	0	0	0	0	0	0	0	0	0	0	0	0	0	0	0	0	0	0	0	0	0	0	0	0	0	0	0	0	0	0	0	0	0	0	0	0	0	0	0	0	0	0	0	0	0	0	0	0	0	0	0	0	0	0	0	0	0	0	0	0	0	0	0	0	0	0	0	0	0	0	0	0	0	0	0	0	0	0	0	0	0	0	0	0	0	0	0	0	0	0	0	0	0	0	0	0	0	0	0	0	0	0	0	0	0	0	0	0	0	0	0	0	0	0	0	0	0	0	0	0	0	0	0	0	0	0	0	0	0	0	0	0	0	0	0	0	0	0	0	0	0	0	0	0	0	0	0	0	0	0	0	0	0	0	0	0	0	0	0	0	0	0	0	0	0	0	0	0	0	0	0	0	0	0	0	0	0	0	0	0	0	0	0	0	0	0	0	0	0	0	0	0	0	0	0	0	0	0	0	0	0	0	0	0	0	0	0	0	0	0	0	0	0	0	0	0	0	0	0	0	0	0	0	0	0	0	0	0	0	0	0	0	0	0	0	0	0	0	0	0	0	0	0	0	0	0	0	0	0	0	0	0	0	0	0	0	0	0	0	0	0	0	0	0	0	0	0	0	0	0	0	0	0	0	0	0	0	0	0	0	0	0	0	0	0	0	0	0	0	0	0	0	0	0	0	0	0	0	0	0	0	0	0	0	0	0	0	0	0	0	0	0	0	0	0	0	0	0	0	0	0	0	0	0	0	0	0	0	0	0	0	0	0	0	0	0	0	0	0	0	0	0	0	0	0	0	0	0	0	0	0	0	0	0	0	0	0	0	0	0	0	0	0	0	0	0	0	0	0	0	0	0	0	0	0	0	0	0	0	0	0	0	0	0	0	0	0	0	0	0	0	0	0	0	0	0	0	0	0	0	0	0	0	0	0	0	0	0	0	0	0	0	0	0	0	0	0	0	0	0	0	0	0	0	0	0	0	0	0	0	0	0	0	0	0	0	0	0	0	0	0	0	0	0	0	0	0	0	0	0	0	0	0	0	0	0	0	0	0	0	0	0	0	0	0	0	0	0	0	0	0	0	0	0	0	0	0	0	0	0	0	0	0	0	0	0	0	0	0	0	0	0	0	0	0	0	0	0	0	0	0	0	0	0	0	0	0	0	0	0	0	0	0	0	0	0	0	0	0	0	0	0	0	0	0	0	0	0	0	0	0	0	0	0	0	0	0	0	0	0	0	0	0	0	0	0	0	0	0	0	0	0	0	0	0	0	0	0	0	0	0	0	0	0	0	0	0	0	0	0	0	0	0	0	0	0	0	0	0	0	0	0	0	0
S1MRS0565.MID18.18.P1.dec13	0	0	0	0	0	0	0	0	0	0	0	0	0	0	0	0	0	0	0	0	0	0	0	0	1	1	0	0	0	0	0	0	0	0	0	0	0	0	0	0	0	0	0	0	0	0	1	0	0	0	0	0	0	0	0	0	0	0	0	0	1	1	0	0	0	0	0	0	0	0	0	0	0	1	0	0	0	0	0	0	0	0	0	0	0	0	0	0	0	0	0	0	0	0	0	0	0	0	0	0	0	0	0	0	0	0	0	0	0	0	0	0	0	0	0	0	0	0	0	0	0	0	0	0	0	0	0	0	0	0	0	0	0	0	0	0	0	0	0	0	0	0	0	0	0	0	0	0	0	0	0	0	0	0	0	0	0	0	0	0	0	0	1	0	0	0	0	0	0	0	1	0	0	0	0	0	0	0	0	0	0	0	0	0	0	0	0	0	0	0	0	0	0	0	0	0	0	0	0	0	0	0	0	0	0	0	0	0	0	0	0	0	0	0	0	0	0	0	0	0	0	0	0	0	0	0	0	0	0	0	0	0	0	0	0	0	0	0	0	1	0	0	0	0	0	0	0	0	0	0	0	0	0	0	0	0	0	0	0	0	0	0	0	0	0	0	0	0	0	0	0	0	0	0	0	0	0	0	0	0	0	0	0	0	0	0	0	0	0	0	0	0	0	0	0	0	0	0	0	0	0	0	0	0	1	0	0	0	0	0	0	0	0	0	0	0	0	0	0	0	0	0	0	0	0	0	0	0	0	0	0	0	0	0	0	0	0	0	0	0	0	0	0	0	0	0	0	0	0	0	0	0	0	0	0	0	0	0	0	0	0	0	0	0	0	0	0	0	0	0	0	0	0	0	0	0	0	0	0	0	0	0	0	0	0	0	0	0	0	0	0	0	0	0	0	0	0	0	0	0	0	0	0	0	0	0	0	0	0	0	0	0	0	0	0	0	0	0	0	0	0	1	0	0	0	0	0	0	0	0	0	0	1	0	0	0	0	0	0	0	0	0	0	1	0	0	0	0	0	0	0	0	0	0	0	0	0	0	0	0	0	0	0	0	0	0	0	0	0	0	0	0	0	0	0	0	0	0	0	0	0	0	0	0	0	0	0	0	0	0	0	0	0	0	0	0	0	0	0	0	0	0	0	0	0	0	0	0	0	0	0	0	0	0	0	0	0	0	0	0	0	0	0	0	0	0	0	0	0	0	0	0	0	0	0	0	0	0	0	0	0	0	0	0	0	0	0	0	0	1	0	0	0	0	0	0	0	0	0	0	0	0	0	0	0	0	0	0	0	0	0	0	0	0	0	0	0	0	0	0	0	0	0	0	0	0	0	0	0	0	0	0	0	0	0	0	0	0	0	0	0	0	0	0	0	0	0	0	0	0	0	0	0	0	0	0	0	0	0	0	0	0	0	0	0	0	0	0	0	0	0	0	0	0	0	0	0	0	0	0	0	0	0	0	0	0	0	0	0	0	0	0	0	0	0	0	0	0	0	0	0	0	0	0	0	0	0	0	1	0	0	0	0	0	0	0	0	0	0	0	0	0	0	0	0	0	0	0	0	0	0	0	0	0	0	0	0	0	0	0	0	0	0	0	0	0	0	0	0	0	0	0	0	0	0	0	0	0	0	0	0	0	0	0	0	0	0	0	0	0	0	0	0	0	0	0	0	0	0	0	0	0	0	0	0	0	0	0	0	0	0	0	0	0	0	0	0	0	0	0	0	0	0	0	0	0	0	0	0	0	0	0	0	0	0	0	0	0	0	0	0	0	0	0	0	0	0	0	0	0	0	0	0	0	0	0	0	0	0	0	0	0	0	0	0	0	0	0	0	0	0	0	0	0	0	0	0	0	0	0	0	0	0	0	0	0	0	0	0	0	0	0	0	0	0	0	0	0	0	0	0	0	0	0	0	0	0	0	0	0	0	0	0	0	0	0	0	0	0	0	0	0	0	0	0	0	0	0	0	0	0	0	0	0	0	0	0	0	0	0	0	0	0	0	0	0	0	0	0	0	0	0	0	0	0	0	0	0	0	0	0	0	0	0	0	0	0	0	0	0	0	0	0	0	0	0	0	0	0	0	0	1	0	0	0	0	0	0	0	0	0	0	1	0	0	0	0	0	0	0	0	0	0	0	0	0	0	0	0	0	0	0	0	0	0	0	0	0	0	0	0	0	0	0	0	0	0	0	0	0	0	0	0	0	0	0	0	0	0	0	0	0	0	0	0	0	0	0	0	0	0	0	1	0	0	0	0	0	0	0	1	0	0	0	0	0	0	0	0	0	0	0	0	0	0	0	0	0	0	0	1	0	1	0	0	0	0	0	0	0	0	0	0	0	0	0	0	0	0	0	0	0	0	0	0	0	0	0	0	0	0	0	0	0	0	0	0	0	0	0	0	0	0	0	0	0	0	0	0	0	0	0	0	0	0	0	0	0	0	0	0	0	0	0	0	0	0	0	0	0	0	0	0	0	0	0	0	0	0	0	0	0	0	0	0	0	0	0	0	0	0	0	1	0	0	0	0	0	0	0	0	0	0	0	0	0	0	0	0	0	0	0	0	0	0	0	0	0	0	0	0	0	0	0	0	0	0	0	0	0	0	0	0	0	0	0	0	0	0	0	0	0	0	0	0	0	0	0	0	0	0	0	0	0	0	0	0	0	0	0	0	0	0	0	0	0	0	0	0	0	0	0	0	0	0	0	0	0	0	0	0	0	0	0	0	0	0	0	0	0	0	0	0	0	0	0	0	0	0	0	0	0	0	0	0	0	0	0	0	0	0	0	0	0	0	1	0	0	0	0	0	0	0	0	0	0	0	0	0	0	0	0	0	0	0	0	0	0	0	0	0	0	0	0	0	0	0	0	0	0	0	0	0	0	0	0	0	0	0	0	0	0	0	0	0	0	0	0	0	0	0	0	0	0	0	0	0	0	0	0	0	0	0	0	0	0	0	0	0	0	0	0	0	0	0	1	0	0	0	0	0	0	0	0	0	0	0	0	0	0	0	0	0	0	0	0	0	0	0	0	0	0	0	0	0	0	0	0	0	0	0	0	0	0	0	0	0	0	0	0	0	0	0	0	0	0	0	0	0	0	0	0	0	0	0	0	0	0	0	0	0	0	0	0	0	0	0	0	0	0	0	0	0	0	0	0	0	0	0	0	0	0	0	0	0	0	0	0	0	0	0	0	0	0	0	0	0	0	0	0	0	0	0	0	0	0	0	0	0	0	1	0	0	0	0	0	0	0	0	0	0	0	0	0	0	0	0	0	0	0	0	0	0	0	0	0	1	1	0	1	1	1	1	1	1	1	1	1	1	1	1	1	1	1	1	1	1	1	1	1	1	1	1	1	1	0	0	0	0	0	0	0	0	0	0	0	0	0	0	0	0	0	0	0	0	0	0	0	0	0	0	0	0	0	0	0	0	0	0	0	0	0	0	0	0	0	0	0	0	0	0	0	0	0	0	0	0	0	0	0	0	0	0	0	0	0	0	0	0	0	0	0	0	0	0	0	0	0	0	0	0	0	0	0	0	0	0	0	0	0	0	0	0	0	0	0	0	0	0	0	0	0	0	0	0	0	0	0	0	0	0	0	0	0	0	0	0	0	0	0	0	0	0	0	0	0	0	0	0	0	0	0	0	0	0	0	0	0	0	0	0	0	0	0	0	0	0	0	0	0	0	0	0	0	0	0	0	0	0	0	0	0	0	0	0	0	0	0	0	0	0	0	0	0	0	0	0	0	0	0	0	0	0	0	0	0	0	0	0	0	0	0	0	0	0	0	0	0	0	0	0	0	0	0	0	0	0	0	0	0	0	0	0	0	0	0	0	0	0	0	0	0	0	0	0	0	0	0	0	0	0	0	0	0	0	0	0	0	0	0	0	0	0	0	0	0	0	0	0	0	0	0	0	0	0	0	0	0	0	0	0	0	0	0	0	0	0	0	0	0	0	0	0	0	0	0	0	0	0	0	0	0	0	0	0	0	0	0	0	0	0	0	0	0	0	0	0	0	0	0	0	0	0	0	0	0	0	0	0	0	0	0	0	0	0	0	0	0	0	0	0	0	0	0	0	0	0	0	0	0	0	0	0	0	0	0	0	0	0	0	0	0	0	0	0	0	0	0	0	0	0	0	0	0	0	0	0	0	0	0	0	0	0	0	0	0	0	0	0	0	0	0	0	0	0	0	0	0	0	0	0	0	0	0	0	0	0	0	0	0	0	0	0	0	0	0	0	0	0	0	0	0	0	0	0	0	0	0	0	0	0	0	0	0	0	0	0	0	0	0	0	0	0	0	0	0	0	0	0	0	0	0	0	0	0	0	0	0	0	0	0	0	0	0	0	0	0	0	0	0	0	0	0	0	0	0	0	0	0	0	0	0	0	0	0	0	0	0	0	0	0	0	0	0	0	0	0	0	0	0	0	0	0	0	0	0	0	0	0	0	0	0	0	0	0	0	0	0	0	0	0	0	0	0	0	0	0	0	0	0	0	0	0	0	0	0	0	0	0	0	0	0	0	0	0	0	0	0	0	0	0	0	0	0	0	0	0	0	0	0	0	0	0	0	0	0	0	0	0	0	0	0	0	0	0	0	0	0	0	0	0	0	0	0	0	0	0	0	0	0	0	0	0	0	0	0	0	0	0	0	0	0	0	0	0	0	0	0	0	0	0	0	0	0	0	0	0	0	0	0	0	0	0	0	0	0	0	0	0	0	0	0	0	0	0	0	0	0	0	0	0	0	0	0	0	0	0	0	0	0	0	0	0	0	0	0	0	0	0	0	0	0	0	0	0	0	0	0	0	0	0	0	0	0	0	0	0	0	0	0	0	0	0	0	0	0	0	0	0	0	0	0	0	0	0	0	0	0	0	0	0	0	0	0	0	0	0	0	0	0	0	0	0	0	0	0	0	0	0	0	0	0	0	0	0	0	0	0	0	0	0	0	0	0	0	0	0	0	0	0	0	0	0	0	0	0	0	0	0	0	0	0	0	0	0	0	0	0	0	0	0	0	0	0	0	0	0	0	0	0	0	0	0	0	0	0	0	0	0	0	0	0	0	0	0	0	0	0	0	0	0	0	0	0	0	0	0	0	0	0	0	0	0	0	0	0	0	0	0	0	0	0	0	0	0	0	0	0	0	0	0	0	0	0	0	0	0	0	0	0	0	0	0	0	0	0	0	0	0	0	0	0	0	0	0	0	0	0	0	0	0	0	0	0	0	0	0	0	0	0	0	0	0	0	0	0	0	0	0	0	0	0	0	0	0	0	0	0	0	0	0	0	0	0	0	0	0	0	0	0	0	0	0	0	0	0	0	0	0	0	0	0	0	0	0	0	0	0	0	0	0	0	0	0	0	0	0	0	0	0	0	0	0	0	0	0	0	0	0	0	0	0	0	0	0	0	0	0	0	0	0	0	0	0	0	0	0	0	0	0	0	0	0	0	0	0	0	0	0	0	0	0	0	0	0	0	0	0	0	0	0	0	0	0	0	0	0	0	0	0	0	0	0	0	0	0	0	0	0	0	0	0	0	0	0	0	0	0	0	0	0	0	0	0	0	0	0	0	0	0	0	0	0	0	0	0	0	0	0	0	0	0	0	0	0	0	0	0	0	0	0	0	0	0	0	0	0	0	0	0	0	0	0	0	0	0	0	0	0	0	0	0	0	0	0	0	0	0	0	0	0	0	0	0	0	0	0	0	0	0	0	0	0	0	0	0	0	0	0	0	0	0	0	0	0	0	0	0	0	0	0	0	0	0	0	0	0	0	0	0	0	0	0	0	0	0	0	0	0	0	0	0	0	0	0	0	0	0	0	0	0	0	0	0	0	0	0	0	0	0	0	0	0	0	0	0	0	0	0	0	0	0	0	0	0	0	0	0	0	0	0	0	0	0	0	0	0	0	0	0	0	0	0	0	0	0	0	0	0	0	0	0	0	0	0	0	0	0	0	0	0	0	0	0	0	0	0	0	0	0	0	0	0	0	0	0	0	0	0	0	0	0	0	0	0	0	0	0	0	0	0	0	0	0	0	0	0	0	0	0	0	0	0	0	0	0	0	0	0	0	0	0	0	0	0	0	0	0	0	0	0	0	0	0	0	0	0	0	0	0	0	0	0	0	0	0	0	0	0	0	0	0	0	0	0	0	0	0	0	0	0	0	0	0	0	0	0	0	0	0	0	0	0	0	0	0	0	0	0	0	0	0	0	0	0	0	0	0	0	0	0	0	0	0	0	0	0	0	0	0	0	0	0	0	0	0	0	0	0	0	0	0	0	0	0	0	0	0	0	0	0	0	0	0	0	0	0	0	0	0	0	0	0	0	0	0	0	0	0	0	0	0	0	0	0	0	0	0	0	0	0	0	0	0	0	0	0	0	0	0	0	0	0	0	0	0	0	0	0	0	0	0	0	0	0	0	0	0	0	0	0	0	0	0	0	0	0	0	0	0	0	0	0	0	0	0	0	0	0	0	0	0	0	0	0	0	0	0	0	0	0	0	0	0	0	0	0	0	0	0	0	0	0	0	0	0	0	0	0	0	0	0	0	0	0	0	0	0	0	0	0	0	0	0	0	0	0	0	0	0	0	0	0	0	0	0	0	0	0	0	0	0	0	0	0	0	0	0	0	0	0	0	0	0	0	0	0	0	0	0	0	0	0	0	0	0	0	0	0	0	0	0	0	0	0	0	0	0	0	0	0	0	0	0	0	0	0	0	0	0	0	0	0	0	0	0	0	0	0	0	0	0	0	0	0	0	0	0	0	0	0	0	0	0	0	0	0	0	0	0	0	0	0	0	0	0	0	0	0	0	0	0	0	0	0	0	0	0	0	0	0	0	0	0	0	0	0	0	0	0	0	0	0	0	0	0	0	0	0	0	0	0	0	0	0	0	0	0	0	0	0	0	0	0	0	0	0	0	0	0	0	0	0	0	0	0	0	0	0	0	0	0	0	0	0	0	0	0	0	0	0	0	0	0	0	0	0	0	0	0	0	0	0	0	0	0	0	0	0	0	0	0	0	0	0	0	0	0	0	0	0	0	0	0	0	0	0	0	0	0	0	0	0	0	0	0	0	0	0	0	0	0	0	0	0	0	0	0	0	0	0	0	0	0	0	0	0	0	0	0	0	0	0	0	0	0	0	0	0	0	0	0	0	0	0	0	0	0	0	0	0	0	0	0	0	0	0	0	0	0	0	0	0	0	0	0	0	0	0	0	0	0	0	0	0	0	0	0	0	0	0	0	0	0	0	0	0	0	0	0	0	0	0	0	0	0	0	0	0	0	0	0	0	0	0	0	0	0	0	0	0	0	0	0	0	0	0	0	0	0	0	0	0	0	0	0	0	0	0	0	0	0	0	0	0	0	0	0	0	0	0	0	0	0	0	0	0	0	0	0	0	0	0	0	0	0	0	0	0	0	0	0	0	0	0	0	0	0	0	0	0	0	0	0	0	0	0	0	0	0	0	0	0	0	0	0	0	0	0	0	0	0	0	0	0	0	0	0	0	0	0	0	0	0	0	0	0	0	0	0	0	0	0	0	0	0	0	0	0	0	0	0	0	0	0	0	0	0	0	0	0	0	0	0	0	0	0	0	0	0	0	0	0	0	0	0	0	0	0	0	0	0	0	0	0	0	0	0	0	0	0	0	0	0	0	0	0	0	0	0	0	0	0	0	0	0	0	0	0	0	0	0	0	0	0	0	0	0	0	0	0	0	0	0	0	0	0	0	0	0	0	0	0	0	0	0	0	0	0	0	0	0	0	0	0	0	0	0	0	0	0	0	0	0	0	0	0	0	0	0	0	0	0	0	0	0	0	0	0	0	0	0	0	0	0	0	0	0	0	0	0	0	0	0	0	0	0	0	0	0	0	0	0	0	0	0	0	0	0	0	0	0	0	0	0	0	0	0	0	0	0	0	0	0	0	0	0	0	0	0	0	0	0	0	0	0	0	0	0	0	0	0	0	0	0	0	0	0	0	0	0	0	0	0	0	0	0	0	0	0	0	0	0	0	0	0	0	0	0	0	0	0	0	0	0	0	0	0	0	0	0	0	0	0	0	0	0	0	0	0	0	0	0	0	0	0	0	0	0	0	0	0	0	0	0	0	0	0	0	0	0	0	0	0	0	0	0	0	0	0	0	0	0	0	0	0	0	0	0	0	0	0	0	0	0	0	0	0	0	0	0	0	0	0	0	0	0	0	0	0	0	0	0	0	0	0	0	0	0	0	0	0	0	0	0	0	0	0	0	0	0	0	0	0	0	0	0	0	0	0	0	0	0	0	0	0	0	0	0	0	0	0	0	0	0	0	0	0	0	0	0	0	0	0	0	0	0	0	0	0	0	0	0	0	0	0	0	0	0	0	0	0	0	0	0	0	0	0	0	0	0	0	0	0	0	0	0	0	0	0	0	0	0	0	0	0	0	0	0	0	0	0	0	0	0	0	0	0	0	0	0	0	0	0	0	0	0	0	0	0	0	0	0	0	0	0	0	0	0	0	0	0	0	0	0	0	0	0	0	0	0	0	0	0	0	0	0	0	0	0	0	0	0	0	0	0	0	0	0	0	0	0	0	0	0	0	0	0	0	0	0	0	0	0	0	0	0	0	0	0	0	0	0	0	0	0	0	0	0	0	0	0	0	0	0	0	0	0	0	0	0	0	0	0	0	0	0	0	0	0	0	0	0	0	0	0	0	0	0	0	0	0	0	0	0	0	0	0	0	0	0	0	0	0	0	0	0	0	0	0	0	0	0	0	0	0	0	0	0	0	0	0	0	0	0	0	0	0	0	0	0	0	0	0	0	0	0	0	0	0	0	0	0	0	0	0	0	0	0	0	0	0	0	0	0	0	0	0	0	0	0	0	0	0	0	0	0	0	0	0	0	0	0	0	0	0	0	0	0	0	0	0	0	0	0	0	0	0	0	0	0	0	0	0	0	0	0	0	0	0	0	0	0	0	0	0	0	0	0	0	0	0	0	0	0	0	0	0	0	0	0	0	0	0	0	0	0	0	0	0	0	0	0	0	0	0	0	0	0	0	0	0	0	0	0	0	0	0	0	0	0	0	0	0	0	0	0	0	0	0	0	0	0	0	0	0	0	0	0	0	0	0	0	0	0	0	0	0	0	0	0	0	0	0	0	0	0	0	0	0	0	0	0	0	0	0	0	0	0	0	0	0	0	0	0	0	0	0	0	0	0	0	0	0	0	0	0	0	0	0	0	0	0	0	0	0	0	0	0	0	0	0	0	0	0	0	0	0	0	0	0	0	0	0	0	0	0	0	0	0	0	0	0	0	0	0	0	0	0	0	0	0	0	0	0	0	0	0	0	0	0	0	0	0	0	0	0	0	0	0	0	0	0	0	0	0	0	0	0	0	0	0	0	0	0	0	0	0	0	0	0	0	0	0	0	0	0	0	0	0	0	0	0	0	0	0	0	0	0	0	0	0	0	0	0	0	0	0	0	0	0	0	0	0	0	0	0	0	0	0	0	0	0	0	0	0	0	0	0	0	0	0	0	0	0	0	0	0	0	0	0	0	0	0	0	0	0	0	0	0	0	0	0	0	0	0	0	0	0	0	0	0	0	0	0	0	0	0	0	0	0	0	0	0	0	0	0	0	0	0	0	0	0	0	0	0	0	0	0	0	0	0	0	0	0	0	0	0	0	0	0	0	0	0	0	0	0	0	0	0	0	0	0	0	0	0	0	0	0	0	0	0	0	0	0	0	0	0	0	0	0	0	0	0	0	0	0	0	0	0	0	0	0	0	0	0	0	0	0	0	0	0	0	0	0	0	0	0	0	0	0	0	0	0	0	0	0	0	0	0	0	0	0	0	0	0	0	0	0	0	0	0	0	0	0	0	0	0	0	0	0	0	0	0	0	0	0	0	0	0	0	0	0	0	0	0	0	0	0	0	0	0	0	0	0	0	0	0	0	0	0	0	0	0	0	0	0	0	0	0	0	0	0	0	0	0	0	0	0	0	0	0	0	0	0	0	0	0	0	0	0	0	0	0	0	0	0	0	0	0	0	0	0	0	0	0	0	0	0	0	0	0	0	0	0	0	0	0	0	0	0	0	0	0	0	0	0	0	0	0	0	0	0	0	0	0	0	0	0	0	0	0	0	0	0	0	0	0	0	0	0	0	0	0	0	0	0	0	0	0	0	0	0	0	0	0	0	0	0	0	0	0	0	0	0	0	0	0	0	0	0	0	0	0	0	0	0	0	0	0	0	0	0	0	0	0	0	0	0	0	0	0	0	0	0	0	0	0	0	0	0	0	0	0	0	0	0	0	0	0	0	0	0	0	0	0	0	0	0	0	0	0	0	0	0	0	0	0	0	0	0	0	0	0	0	0	0	0	0	0	0	0	0	0	0	0	0	0	0	0	0	0	0	0	0	0	0	0	0	0	0	0	0	0	0	0	0	0	0	0	0	0	0	0	0	0	0	0	0	0	0	0	0	0	0	0	0	0	0	0	0	0	0	0	0	0	0	0	0	0	0	0	0	0	0	0	0	0	0	0	0	0	0	0	0	0	0	0	0	0	0	0	0	0	0	0	0	0	0	0	0	0	0	0	0	0	0	0	0	0	0	0	0	0	0	0	0	0	0	0	0	0	0	0	0	0	0	0	0	0	0	0	0	0	0	0	0	0	0	0	0	0	0	0	0	0	0	0	0	0	0	0	0	0	0	0	0	0	0	0	0	0	0	0	0	0	0	0	0	0	0	0	0	0	0	0	0	0	0	0	0	0	0	0	0	0	0	0	0	0	0	0	0	0	0	0	0	0	0	0	0	0	0	0	0	0	0	0	0	0	0	0	0	0	0	0	0	0	0	0	0	0	0	0	0	0	0	0	0	0	0	0	0	0	0	0	0	0	0	0	0	0	0	0	0	0	0	0	0	0	0	0	0	0	0	0	0	0	0	0	0	0	0	0	0	0	0	0	0	0	0	0	0	0	0	0	0	0	0	0	0	0	0	0	0	0	0	0	0	0	0	0	0	0	0	0	0	0	0	0	0	0	0	0	0	0	0	0	0	0	0	0	0	0	0	0	0	0	0	0	0	0	0	0	0	0	0	0	0	0	0	0	0	0	0	0	0	0	0	0	0	0	0	0	0	0	0	0	0	0	0	0	0	0	0	0	0	0	0	0	0	0	0	0	0	0	0	0	0	0	0	0	0	0	0	0	0	0	0	0	0	0	0	0	0	0	0	0	0	0	0	0	0	0	0	0	0	0	0	0	0	0	0	0	0	0	0	0	0	0	0	0	0	0	0	0	0	0	0	0	0	0	0	0	0	0	0	0	0	0	0	0	0	0	0	0	0	0	0	0	0	0	0	0	0	0	0	0	0	0	0	0	0	0	0	0	0	0	0	0	0	0	0	0	0	0	0	0	0	0	0	0	0	0	0	0	0	0	0	0	0	0	0	0	0	0	0	0	0	0	0	0	0	0	0	0	0	0	0	0	0	0	0	0	0	0	0	0	0	0	0	0	0	0	0	0	0	0	0	0	0	0	0	0	0	0	0	0	0	0	0	0	0	0	0	0	0	0	0	0	0	0	0	0	0	0	0	0	0	0	0	0	0	0	0	0	0	0	0	0	0	0	0	0	0	0	0	0	0	0	0	0	0	0	0	0	0	0	0	0	0	0	0	0	0	0	0	0	0	0	0	0	0	0	0	0	0	0	0	0	0	0	0	0	0	0	0	0	0	0	0	0	0	0	0	0	0	0	0	0	0	0	0	0	0	0	0	0	0	0	0	0	0	0	0	0	0	0	0	0	0	0	0	0	0	0	0	0	0	0	0	0	0	0	0	0	0	0	0	0	0	0	0	0	0	0	0	0	0	0	0	0	0	0	0	0	0	0	0	0	0	0	0	0	0	0	0	0	0	0	0	0	0	0	0	0	0	0	0	0	0	0	0	0	0	0	0	0	0	0	0	0	0	0	0	0	0	0	0	0	0	0	0	0	0	0	0	0	0	0	0	0	0	0	0	0	0	0	0	0	0	0	0	0	0	0	0	0	0	0	0	0	0	0	0	0	0	0	0	0	0	0	0	0	0	0	0	0	0	0	0	0	0	0	0	0	0	0	0	0	0	0	0	0	0	0	0	0	0	0	0	0	0	0	0	0	0	0	0	0	0	0	0	0	0	0	0	0	0	0	0	0	0	0	0	0	0	0	0	0	0	0	0	0	0	0	0	0	0	0	0	0	0	0	0	0	0	0	0	0	0	0	0	0	0	0	0	0	0	0	0	0	0	0	0	0	0	0	0	0	0	0	0	0	0	0	0	0	0	0	0	0	0	0	0	0	0	0	0	0	0	0	0	0	0	0	0	0	0	0	0	0	0	0	0	0	0	0	0	0	0	0	0	0	0	0	0	0	0	0	0	0	0	0	0	0	0	0	0	0	0	0	0	0	0	0	0	0	0	0	0	0	0	0	0	0	0	0	0	0	0	0	0	0	0	0	0	0	0	0	0	0	0	0	0	0	0	0	0	0	0	0	0	0	0	0	0	0	0	0	0	0	0	0	0	0	0	0	0	0	0	0	0	0	0	0	0	0	0	0	0	0	0	0	0	0	0	0	0	0	0	0	0	0	0	0	0	0	0	0	0	0	0	0	0	0	0	0	0	0	0	0	0	0	0	0	0	0	0	0	0	0	0	0	0	0	0	0	0	0	0	0	0	0	0	0	0	0	0	0	0	0	0	0	0	0	0	0	0	0	0	0	0	0	0	0	0	0	0	0	0	0	0	0	0	0	0	0	0	0	0	0	0	0	0	0	0	0	0	0	0	0	0	0	0
S1MRS1080.MID10.10.P1.dec13	0	0	0	0	0	0	0	0	0	0	0	0	0	0	0	0	0	0	0	0	0	0	0	0	0	0	0	0	0	0	0	0	0	0	0	0	0	0	0	0	0	0	0	0	0	0	0	0	0	0	0	0	0	0	0	0	0	0	0	0	0	0	0	0	0	0	0	0	0	0	0	0	0	0	0	0	0	1	0	0	0	0	0	0	0	0	0	0	0	0	0	0	0	0	0	0	0	0	0	0	0	0	0	0	0	0	1	0	0	0	0	0	0	0	0	0	0	0	0	0	0	0	0	0	0	0	0	0	0	0	0	0	0	0	0	0	0	0	0	0	0	0	0	0	0	0	0	0	0	0	0	0	0	0	0	0	0	0	0	1	0	0	0	0	0	0	0	0	0	0	0	0	0	0	0	0	0	0	0	0	0	0	0	0	0	0	0	0	0	0	0	0	0	0	0	0	0	0	0	0	0	0	0	0	0	0	0	0	0	0	0	0	0	0	0	0	0	0	0	0	0	0	0	0	0	0	0	0	0	0	0	0	0	0	0	0	0	0	0	0	0	0	0	0	0	0	0	0	0	0	0	0	0	0	0	0	0	0	0	0	0	0	0	0	0	0	0	0	0	0	0	0	0	0	0	0	0	0	0	0	0	0	0	0	0	0	0	0	0	0	0	0	0	0	0	0	0	0	0	0	0	0	0	0	0	0	0	0	0	0	0	0	0	0	0	0	0	0	0	0	0	0	0	0	0	0	0	0	0	0	0	0	0	0	0	0	0	0	0	0	0	0	0	0	0	0	0	0	0	0	0	0	0	0	0	0	0	0	0	0	0	0	0	0	0	0	0	0	0	0	0	0	0	0	0	0	0	0	0	0	0	0	0	0	0	0	0	0	0	0	0	0	0	0	0	0	0	0	0	0	0	0	0	0	0	0	0	0	0	0	0	0	0	0	0	0	0	0	0	0	0	0	0	0	0	0	0	0	0	0	0	0	0	0	0	0	0	0	0	0	0	0	0	0	0	0	0	0	0	0	0	0	0	0	0	0	0	0	0	0	0	0	0	0	0	0	0	0	0	0	0	0	0	0	0	0	0	0	0	0	0	0	0	0	0	0	0	0	0	0	0	0	0	0	0	0	0	0	0	0	0	0	0	0	0	0	0	0	0	0	0	0	0	0	0	0	0	0	0	0	0	0	0	1	0	0	0	0	0	0	0	0	0	0	0	0	0	0	0	0	0	0	0	0	0	0	0	0	0	0	0	0	0	0	0	0	0	0	0	0	0	0	0	0	0	0	0	0	0	0	0	0	0	0	0	0	0	0	0	0	0	0	0	0	0	0	0	0	0	0	0	0	0	0	0	0	0	0	0	0	0	0	0	0	0	0	0	0	0	0	0	0	0	0	0	0	0	0	0	0	0	0	0	0	0	0	0	0	0	0	0	0	0	0	0	0	0	0	0	0	0	0	0	0	0	0	0	0	0	0	0	0	0	0	0	0	0	0	0	0	0	0	0	0	0	0	0	0	0	0	0	0	0	0	0	0	0	0	0	0	0	0	0	0	0	0	0	0	1	0	0	0	0	0	0	0	0	0	0	0	0	0	0	0	0	0	0	0	0	0	0	0	0	0	0	0	0	0	0	0	0	0	0	0	0	0	0	0	0	0	0	0	0	0	0	0	0	0	0	0	0	0	0	0	0	0	0	0	0	0	0	0	0	0	0	0	0	0	0	0	0	0	0	0	0	0	0	0	0	0	0	0	0	0	0	0	0	0	0	0	0	0	0	0	0	0	0	0	0	0	0	0	0	0	0	0	0	0	0	0	0	0	0	0	0	0	0	0	0	0	0	0	0	0	0	0	0	0	0	0	0	0	0	0	0	0	0	0	0	0	0	0	0	0	0	0	0	0	0	0	0	0	0	0	0	0	0	0	0	0	0	0	0	0	0	0	0	0	0	0	0	0	0	0	0	0	0	0	0	0	0	0	0	0	0	0	0	0	0	0	0	0	0	0	0	0	0	0	0	0	0	0	1	0	0	0	0	0	0	0	0	0	0	0	0	0	0	0	0	0	0	0	0	0	0	0	0	0	0	0	0	0	1	0	0	0	0	0	0	0	0	0	0	0	0	0	0	0	0	0	0	0	0	0	0	0	0	0	0	0	0	0	0	0	0	0	0	0	0	0	0	0	0	0	0	0	0	0	0	0	0	0	0	0	0	0	0	0	1	0	0	0	0	0	0	0	0	0	0	0	0	0	0	0	0	0	0	0	0	0	0	0	0	0	0	0	0	0	0	0	0	0	0	0	0	0	0	0	0	0	0	0	0	0	0	0	0	0	0	0	0	0	0	0	0	0	0	0	0	0	0	0	0	0	0	0	0	0	0	0	0	0	0	0	0	0	0	0	0	0	0	0	0	0	0	0	0	0	0	0	0	0	0	0	0	0	0	0	0	0	0	0	0	0	0	0	0	0	0	0	0	0	0	0	0	0	0	0	0	0	0	0	0	0	0	0	0	0	0	0	0	0	0	0	0	0	0	0	0	0	0	1	0	0	0	0	0	0	0	0	0	0	0	0	0	0	0	0	0	0	0	0	0	0	0	0	0	0	0	0	0	0	0	0	0	0	0	0	0	0	0	0	0	0	0	0	0	0	0	0	0	0	0	0	0	0	0	0	0	0	0	0	0	0	0	0	0	0	0	0	0	0	0	0	0	0	0	0	0	0	0	0	0	0	0	0	0	0	0	0	0	0	0	0	0	0	0	0	0	0	0	0	0	0	0	0	0	0	0	0	0	0	0	0	0	0	0	0	0	0	0	0	0	0	0	0	0	0	0	0	0	0	0	0	0	0	0	0	0	0	0	0	0	0	0	0	0	0	0	0	0	0	0	0	0	0	0	0	0	0	0	0	0	0	0	0	0	0	0	0	0	0	0	0	0	0	0	0	0	0	0	0	0	0	0	0	0	0	0	0	0	0	0	0	0	0	0	0	0	0	0	0	0	0	0	0	0	0	0	0	0	0	0	0	0	0	0	0	0	0	0	0	0	0	0	0	0	0	0	0	0	0	0	0	0	0	0	0	0	0	0	0	0	0	0	0	0	0	0	0	0	0	0	0	0	0	0	0	0	0	1	0	0	0	0	0	0	0	0	0	0	0	0	0	0	0	0	0	0	0	0	0	0	0	0	0	0	0	0	0	0	0	0	0	0	0	0	0	0	0	0	0	0	0	0	0	0	0	0	0	0	0	0	0	0	0	0	0	0	0	0	0	0	0	0	0	0	0	0	0	0	0	0	0	0	0	0	0	0	0	0	0	0	0	0	0	0	0	0	0	0	0	0	0	0	0	0	0	0	0	0	0	0	0	0	0	0	0	0	0	0	0	0	0	0	0	0	0	0	0	0	0	0	0	0	0	0	0	0	0	0	0	0	0	0	0	0	0	0	0	0	0	0	0	0	0	0	0	1	1	1	1	1	1	1	1	1	1	1	1	1	1	1	1	1	1	1	1	1	1	1	1	1	1	1	1	1	1	1	1	1	0	1	0	0	0	0	0	0	0	0	0	0	0	0	0	0	0	0	0	0	0	0	0	0	0	0	0	0	0	0	0	0	0	0	0	0	0	0	0	0	0	0	0	0	0	0	0	0	0	0	0	0	0	0	0	0	0	0	0	0	0	0	0	0	0	0	0	0	0	0	0	0	0	0	0	0	0	0	0	0	0	0	0	0	0	0	0	0	0	0	0	0	0	0	0	0	0	0	0	0	0	0	0	0	0	0	0	0	0	0	0	0	0	0	0	0	0	0	0	0	0	0	0	0	0	0	0	0	0	0	0	0	0	0	0	0	0	0	0	0	0	0	0	0	0	0	0	0	0	0	0	0	0	0	0	0	0	0	0	0	0	0	0	0	0	0	0	0	0	0	0	0	0	0	0	0	0	0	0	0	0	0	0	0	0	0	0	0	0	0	0	0	0	0	0	0	0	0	0	0	0	0	0	0	0	0	0	0	0	0	0	0	0	0	0	0	0	0	0	0	0	0	0	0	0	0	0	0	0	0	0	0	0	0	0	0	0	0	0	0	0	0	0	0	0	0	0	0	0	0	0	0	0	0	0	0	0	0	0	0	0	0	0	0	0	0	0	0	0	0	0	0	0	0	0	0	0	0	0	0	0	0	0	0	0	0	0	0	0	0	0	0	0	0	0	0	0	0	0	0	0	0	0	0	0	0	0	0	0	0	0	0	0	0	0	0	0	0	0	0	0	0	0	0	0	0	0	0	0	0	0	0	0	0	0	0	0	0	0	0	0	0	0	0	0	0	0	0	0	0	0	0	0	0	0	0	0	0	0	0	0	0	0	0	0	0	0	0	0	0	0	0	0	0	0	0	0	0	0	0	0	0	0	0	0	0	0	0	0	0	0	0	0	0	0	0	0	0	0	0	0	0	0	0	0	0	0	0	0	0	0	0	0	0	0	0	0	0	0	0	0	0	0	0	0	0	0	0	0	0	0	0	0	0	0	0	0	0	0	0	0	0	0	0	0	0	0	0	0	0	0	0	0	0	0	0	0	0	0	0	0	0	0	0	0	0	0	0	0	0	0	0	0	0	0	0	0	0	0	0	0	0	0	0	0	0	0	0	0	0	0	0	0	0	0	0	0	0	0	0	0	0	0	0	0	0	0	0	0	0	0	0	0	0	0	0	0	0	0	0	0	0	0	0	0	0	0	0	0	0	0	0	0	0	0	0	0	0	0	0	0	0	0	0	0	0	0	0	0	0	0	0	0	0	0	0	0	0	0	0	0	0	0	0	0	0	0	0	0	0	0	0	0	0	0	0	0	0	0	0	0	0	0	0	0	0	0	0	0	0	0	0	0	0	0	0	0	0	0	0	0	0	0	0	0	0	0	0	0	0	0	0	0	0	0	0	0	0	0	0	0	0	0	0	0	0	0	0	0	0	0	0	0	0	0	0	0	0	0	0	0	0	0	0	0	0	0	0	0	0	0	0	0	0	0	0	0	0	0	0	0	0	0	0	0	0	0	0	0	0	0	0	0	0	0	0	0	0	0	0	0	0	0	0	0	0	0	0	0	0	0	0	0	0	0	0	0	0	0	0	0	0	0	0	0	0	0	0	0	0	0	0	0	0	0	0	0	0	0	0	0	0	0	0	0	0	0	0	0	0	0	0	0	0	0	0	0	0	0	0	0	0	0	0	0	0	0	0	0	0	0	0	0	0	0	0	0	0	0	0	0	0	0	0	0	0	0	0	0	0	0	0	0	0	0	0	0	0	0	0	0	0	0	0	0	0	0	0	0	0	0	0	0	0	0	0	0	0	0	0	0	0	0	0	0	0	0	0	0	0	0	0	0	0	0	0	0	0	0	0	0	0	0	0	0	0	0	0	0	0	0	0	0	0	0	0	0	0	0	0	0	0	0	0	0	0	0	0	0	0	0	0	0	0	0	0	0	0	0	0	0	0	0	0	0	0	0	0	0	0	0	0	0	0	0	0	0	0	0	0	0	0	0	0	0	0	0	0	0	0	0	0	0	0	0	0	0	0	0	0	0	0	0	0	0	0	0	0	0	0	0	0	0	0	0	0	0	0	0	0	0	0	0	0	0	0	0	0	0	0	0	0	0	0	0	0	0	0	0	0	0	0	0	0	0	0	0	0	0	0	0	0	0	0	0	0	0	0	0	0	0	0	0	0	0	0	0	0	0	0	0	0	0	0	0	0	0	0	0	0	0	0	0	0	0	0	0	0	0	0	0	0	0	0	0	0	0	0	0	0	0	0	0	0	0	0	0	0	0	0	0	0	0	0	0	0	0	0	0	0	0	0	0	0	0	0	0	0	0	0	0	0	0	0	0	0	0	0	0	0	0	0	0	0	0	0	0	0	0	0	0	0	0	0	0	0	0	0	0	0	0	0	0	0	0	0	0	0	0	0	0	0	0	0	0	0	0	0	0	0	0	0	0	0	0	0	0	0	0	0	0	0	0	0	0	0	0	0	0	0	0	0	0	0	0	0	0	0	0	0	0	0	0	0	0	0	0	0	0	0	0	0	0	0	0	0	0	0	0	0	0	0	0	0	0	0	0	0	0	0	0	0	0	0	0	0	0	0	0	0	0	0	0	0	0	0	0	0	0	0	0	0	0	0	0	0	0	0	0	0	0	0	0	0	0	0	0	0	0	0	0	0	0	0	0	0	0	0	0	0	0	0	0	0	0	0	0	0	0	0	0	0	0	0	0	0	0	0	0	0	0	0	0	0	0	0	0	0	0	0	0	0	0	0	0	0	0	0	0	0	0	0	0	0	0	0	0	0	0	0	0	0	0	0	0	0	0	0	0	0	0	0	0	0	0	0	0	0	0	0	0	0	0	0	0	0	0	0	0	0	0	0	0	0	0	0	0	0	0	0	0	0	0	0	0	0	0	0	0	0	0	0	0	0	0	0	0	0	0	0	0	0	0	0	0	0	0	0	0	0	0	0	0	0	0	0	0	0	0	0	0	0	0	0	0	0	0	0	0	0	0	0	0	0	0	0	0	0	0	0	0	0	0	0	0	0	0	0	0	0	0	0	0	0	0	0	0	0	0	0	0	0	0	0	0	0	0	0	0	0	0	0	0	0	0	0	0	0	0	0	0	0	0	0	0	0	0	0	0	0	0	0	0	0	0	0	0	0	0	0	0	0	0	0	0	0	0	0	0	0	0	0	0	0	0	0	0	0	0	0	0	0	0	0	0	0	0	0	0	0	0	0	0	0	0	0	0	0	0	0	0	0	0	0	0	0	0	0	0	0	0	0	0	0	0	0	0	0	0	0	0	0	0	0	0	0	0	0	0	0	0	0	0	0	0	0	0	0	0	0	0	0	0	0	0	0	0	0	0	0	0	0	0	0	0	0	0	0	0	0	0	0	0	0	0	0	0	0	0	0	0	0	0	0	0	0	0	0	0	0	0	0	0	0	0	0	0	0	0	0	0	0	0	0	0	0	0	0	0	0	0	0	0	0	0	0	0	0	0	0	0	0	0	0	0	0	0	0	0	0	0	0	0	0	0	0	0	0	0	0	0	0	0	0	0	0	0	0	0	0	0	0	0	0	0	0	0	0	0	0	0	0	0	0	0	0	0	0	0	0	0	0	0	0	0	0	0	0	0	0	0	0	0	0	0	0	0	0	0	0	0	0	0	0	0	0	0	0	0	0	0	0	0	0	0	0	0	0	0	0	0	0	0	0	0	0	0	0	0	0	0	0	0	0	0	0	0	0	0	0	0	0	0	0	0	0	0	0	0	0	0	0	0	0	0	0	0	0	0	0	0	0	0	0	0	0	0	0	0	0	0	0	0	0	0	0	0	0	0	0	0	0	0	0	0	0	0	0	0	0	0	0	0	0	0	0	0	0	0	0	0	0	0	0	0	0	0	0	0	0	0	0	0	0	0	0	0	0	0	0	0	0	0	0	0	0	0	0	0	0	0	0	0	0	0	0	0	0	0	0	0	0	0	0	0	0	0	0	0	0	0	0	0	0	0	0	0	0	0	0	0	0	0	0	0	0	0	0	0	0	0	0	0	0	0	0	0	0	0	0	0	0	0	0	0	0	0	0	0	0	0	0	0	0	0	0	0	0	0	0	0	0	0	0	0	0	0	0	0	0	0	0	0	0	0	0	0	0	0	0	0	0	0	0	0	0	0	0	0	0	0	0	0	0	0	0	0	0	0	0	0	0	0	0	0	0	0	0	0	0	0	0	0	0	0	0	0	0	0	0	0	0	0	0	0	0	0	0	0	0	0	0	0	0	0	0	0	0	0	0	0	0	0	0	0	0	0	0	0	0	0	0	0	0	0	0	0	0	0	0	0	0	0	0	0	0	0	0	0	0	0	0	0	0	0	0	0	0	0	0	0	0	0	0	0	0	0	0	0	0	0	0	0	0	0	0	0	0	0	0	0	0	0	0	0	0	0	0	0	0	0	0	0	0	0	0	0	0	0	0	0	0	0	0	0	0	0	0	0	0	0	0	0	0	0	0	0	0	0	0	0	0	0	0	0	0	0	0	0	0	0	0	0	0	0	0	0	0	0	0	0	0	0	0	0	0	0	0	0	0	0	0	0	0	0	0	0	0	0	0	0	0	0	0	0	0	0	0	0	0	0	0	0	0	0	0	0	0	0	0	0	0	0	0	0	0	0	0	0	0	0	0	0	0	0	0	0	0	0	0	0	0	0	0	0	0	0	0	0	0	0	0	0	0	0	0	0	0	0	0	0	0	0	0	0	0	0	0	0	0	0	0	0	0	0	0	0	0	0	0	0	0	0	0	0	0	0	0	0	0	0	0	0	0	0	0	0	0	0	0	0	0	0	0	0	0	0	0	0	0	0	0	0	0	0	0	0	0	0	0	0	0	0	0	0	0	0	0	0	0	0	0	0	0	0	0	0	0	0	0	0	0	0	0	0	0	0	0	0	0	0	0	0	0	0	0	0	0	0	0	0	0	0	0	0	0	0	0	0	0	0	0	0	0	0	0	0	0	0	0	0	0	0	0	0	0	0	0	0	0	0	0	0	0	0	0	0	0	0	0	0	0	0	0	0	0	0	0	0	0	0	0	0	0	0	0	0	0	0	0	0	0	0	0	0	0	0	0	0	0	0	0	0	0	0	0	0	0	0	0	0	0	0	0	0	0	0	0	0	0	0	0	0	0	0	0	0	0	0	0	0	0	0	0	0	0	0	0	0	0	0	0	0	0	0	0	0	0	0	0	0	0	0	0	0	0	0	0	0	0	0	0	0	0	0	0	0	0	0	0	0	0	0	0	0	0	0	0	0	0	0	0	0	0	0	0	0	0	0	0	0	0	0	0	0	0	0	0	0	0	0	0	0	0	0	0	0	0	0	0	0	0	0	0	0	0	0	0	0	0	0	0	0	0	0	0	0	0	0	0	0	0	0	0	0	0	0	0	0	0	0	0	0	0	0	0	0	0	0	0	0	0	0	0	0	0	0	0	0	0	0	0	0	0	0	0	0	0	0	0	0	0	0	0	0	0	0	0	0	0	0	0	0	0	0	0	0	0	0	0	0	0	0	0	0	0	0	0	0	0	0	0	0	0	0	0	0	0	0	0	0	0	0	0	0	0	0	0	0	0	0	0	0	0	0	0	0	0	0	0	0	0	0	0	0	0	0	0	0	0	0	0	0	0	0	0	0	0	0	0	0	0	0	0	0	0	0	0	0	0	0	0	0	0	0	0	0	0	0	0	0	0	0	0	0	0	0	0	0	0	0	0	0	0	0	0	0	0	0	0	0	0	0	0	0	0	0	0	0	0	0	0	0	0	0	0	0	0	0	0	0	0	0	0	0	0	0	0	0	0	0	0	0	0	0	0	0	0	0	0	0	0	0	0	0	0	0	0	0	0	0	0	0	0	0	0	0	0	0	0	0	0	0	0	0	0	0	0	0	0	0	0	0	0	0	0	0	0	0	0	0	0	0	0	0	0	0	0	0	0	0	0	0	0	0	0	0	0	0	0	0	0	0	0	0	0	0	0	0	0	0	0	0	0	0	0	0	0	0	0	0	0	0	0	0	0	0	0	0	0	0	0	0	0	0	0	0	0	0	0	0	0	0	0	0	0	0	0	0	0	0	0	0	0	0	0	0	0	0	0	0	0	0	0	0	0	0	0	0	0	0	0	0	0	0	0	0	0	0	0	0	0	0	0	0	0	0	0	0	0	0	0	0	0	0	0	0	0	0	0	0	0	0	0	0	0	0	0	0	0	0	0	0	0	0	0	0	0	0	0	0	0	0	0	0	0	0	0	0	0	0	0	0	0	0	0	0	0	0	0	0	0	0	0	0	0	0	0	0	0	0	0	0	0	0	0	0	0	0	0	0	0	0	0	0	0	0	0	0	0	0	0	0	0	0	0	0	0	0	0	0	0	0	0	0	0	0	0	0	0	0	0	0	0	0	0	0	0	0	0	0	0	0	0	0	0	0	0	0	0	0	0	0	0	0	0	0	0	0	0	0	0	0	0	0	0	0	0	0	0	0	0	0	0	0	0	0	0	0	0	0	0	0	0	0	0	0	0	0	0	0	0	0	0	0	0	0	0	0	0	0	0	0	0	0	0	0	0	0	0	0	0	0	0	0	0	0	0	0	0	0	0	0	0	0	0	0	0	0	0	0	0	0	0	0	0	0	0	0	0	0	0	0	0	0	0	0	0	0	0	0	0	0	0	0	0	0	0	0	0	0	0	0	0	0	0	0	0	0	0	0	0	0	0	0	0	0	0	0	0	0	0	0	0	0	0	0	0	0	0	0	0	0	0	0	0	0	0	0	0	0	0	0	0	0	0	0	0	0	0	0	0	0	0	0	0	0	0	0	0	0	0	0	0	0	0	0	0	0	0	0	0	0	0	0	0	0	0	0	0	0	0	0	0	0	0	0	0	0	0	0	0	0	0	0	0	0	0	0	0	0	0	0	0	0	0	0	0	0	0	0	0	0	0	0	0	0	0	0	0	0	0	0	0	0	0	0	0	0	0	0	0	0	0	0	0	0	0	0	0	0	0	0	0	0	0	0	0	0	0	0	0	0	0	0	0	0	0	0	0	0	0	0	0	0	0	0	0	0	0	0	0	0	0	0	0	0	0	0	0	0	0	0	0	0	0	0	0	0	0	0	0	0	0	0	0	0	0	0	0	0	0	0	0	0	0	0	0	0	0	0	0	0	0	0	0	0	0	0	0	0	0	0	0	0	0	0	0	0	0	0	0	0	0	0	0	0	0	0	0	0	0	0	0	0	0	0	0	0	0	0	0	0	0	0	0	0	0	0	0	0	0	0	0	0	0	0	0	0	0	0	0	0	0	0	0	0	0	0	0	0	0	0	0	0	0	0	0	0	0	0	0	0	0	0	0	0	0	0	0	0	0	0	0	0	0	0	0	0	0	0	0	0	0	0	0	0	0	0	0	0	0	0	0	0	0	0	0	0	0	0	0	0	0	0	0	0	0	0	0	0	0	0	0	0	0	0	0	0	0	0	0	0	0	0	0	0	0	0	0	0	0	0	0	0	0	0	0	0	0	0	0	0	0	0	0	0	0	0	0	0	0	0	0	0	0	0	0	0	0	0	0	0	0	0	0	0	0	0	0	0	0	0	0	0	0	0	0	0	0	0	0	0	0	0	0	0	0	0	0	0	0	0	0	0	0	0	0	0	0	0	0	0	0	0	0	0	0	0	0	0	0	0	0	0	0	0	0	0	0	0	0	0	0	0	0	0	0	0	0	0	0	0	0	0	0	0	0	0	0	0	0	0	0	0	0	0	0	0	0	0	0	0	0	0	0	0	0	0	0	0	0	0	0	0	0	0	0	0	0	0	0	0	0	0	0	0	0	0	0	0	0	0	0	0	0	0	0	0	0	0	0	0	0	0	0	0	0	0	0	0	0	0	0	0	0	0	0	0	0	0	0	0	0	0	0	0	0	0	0	0	0	0	0	0	0	0	0	0	0	0	0	0	0	0	0	0	0	0	0	0	0	0	0	0	0	0	0	0	0	0	0	0	0	0	0	0	0	0	0	0	0	0	0	0	0	0	0	0	0	0	0	0	0	0	0	0	0	0	0	0	0	0	0	0	0	0	0	0	0	0	0	0	0	0	0	0	0	0	0	0	0	0	0	0	0	0	0	0	0	0	0	0	0	0	0	0	0	0	0	0	0	0	0	0	0	0	0	0	0	0	0	0	0	0	0	0	0	0	0	0	0	0	0	0	0	0	0	0	0	0	0	0	0	0	0	0	0	0	0	0	0	0	0	0	0	0	0	0	0	0	0	0	0	0	0	0	0	0	0	0	0	0	0	0	0	0	0	0	0	0	0	0	0	0	0	0	0	0	0	0	0	0	0	0	0	0	0	0	0	0	0	0	0	0	0	0	0	0	0	0	0	0	0	0	0	0	0	0	0	0	0	0	0	0	0	0	0	0	0	0	0	0	0	0	0	0	0	0	0	0	0	0	0	0	0	0	0	0	0	0	0	0	0	0	0	0	0	0	0	0	0	0	0	0	0	0	0	0	0	0	0	0	0	0	0	0	0	0	0	0	0	0	0	0	0	0	0	0	0	0	0	0	0	0	0	0	0	0	0	0	0	0	0	0	0	0	0	0	0	0	0	0	0	0	0	0	0	0	0	0	0	0	0	0	0	0	0	0	0	0	0	0	0	0	0	0	0	0	0	0	0	0	0	0	0	0	0	0	0	0	0	0	0	0	0	0	0	0	0	0	0	0	0	0	0	0	0	0	0	0	0	0	0	0	0	0	0	0	0	0	0	0	0	0	0	0	0	0	0	0	0	0	0	0	0	0	0	0	0	0	0	0	0	0	0	0	0	0	0	0	0	0	0	0	0	0	0	0	0	0	0	0	0	0	0	0	0	0	0	0	0	0	0	0	0	0	0	0	0	0	0	0	0	0	0	0	0	0	0	0	0	0	0	0	0	0	0	0	0	0	0	0	0	0	0	0	0	0	0	0	0	0	0	0	0	0	0	0	0	0	0	0	0	0	0	0	0	0	0	0	0	0	0	0	0	0	0	0	0	0	0	0	0	0	0	0	0	0	0	0	0	0	0	0	0	0	0	0	0	0	0	0	0	0	0	0	0	0	0	0	0	0	0	0	0	0	0	0	0	0	0	0	0	0	0	0	0	0	0	0	0	0	0	0	0	0	0	0	0	0	0	0	0	0	0	0	0	0	0	0	0	0	0	0	0	0	0	0	0	0	0	0	0	0	0	0	0	0	0	0	0	0	0	0	0	0	0	0	0	0	0	0	0
S1MRS0614.MID32.32.P1.dec13	0	0	0	0	0	0	0	1	0	0	0	0	0	0	0	0	0	0	0	0	0	0	0	0	0	0	0	0	0	0	0	0	0	0	0	0	0	0	0	0	0	0	0	0	0	0	0	1	0	0	0	0	0	0	0	0	0	0	0	0	0	0	0	0	0	0	0	0	0	0	0	0	0	0	0	0	0	0	0	0	0	0	0	0	0	0	0	0	0	0	0	0	0	0	0	0	0	0	0	0	0	0	0	0	0	0	0	0	0	0	0	0	1	0	0	0	0	0	0	0	0	0	0	0	0	0	0	0	0	0	0	0	0	0	0	0	0	0	0	0	0	0	0	0	0	0	0	0	0	0	0	0	0	0	0	0	0	0	0	0	0	0	0	0	0	0	0	0	0	0	0	0	0	0	0	0	0	0	0	0	0	0	0	0	0	0	0	0	0	0	0	0	0	0	0	0	0	0	0	0	0	0	0	0	0	0	0	0	0	0	0	0	0	0	0	0	0	0	0	0	0	0	0	0	0	0	0	0	0	0	0	0	0	0	0	0	0	0	0	0	0	0	1	0	0	0	0	0	0	0	0	0	0	0	0	0	0	0	0	0	0	0	0	0	0	0	0	0	0	0	0	0	0	0	0	0	0	0	0	0	0	0	0	0	0	0	0	0	0	0	0	0	0	0	0	0	0	0	0	0	0	0	0	0	0	0	0	0	0	0	0	0	0	0	0	0	0	0	1	0	0	0	0	0	0	0	0	0	0	0	0	0	0	0	0	0	0	0	0	0	0	0	0	0	0	0	0	0	0	0	0	0	0	0	0	0	0	0	0	0	0	0	0	0	0	0	0	0	0	0	0	0	0	0	0	0	0	0	0	0	0	0	0	0	0	0	0	0	0	0	1	0	0	0	0	0	0	0	0	0	0	0	0	0	0	0	0	0	0	0	0	0	0	0	0	0	0	0	0	0	0	0	0	0	0	0	0	0	0	0	0	0	0	0	0	0	0	0	0	0	0	0	0	0	0	0	0	0	0	0	0	0	0	0	0	0	0	0	0	0	0	0	0	0	0	0	0	0	0	0	0	0	0	0	0	0	0	0	0	0	0	0	0	0	0	0	0	0	0	0	0	0	0	0	0	0	0	0	0	0	0	0	0	0	0	0	0	0	0	0	0	0	0	0	0	0	0	0	0	0	0	0	0	0	0	0	0	0	0	0	0	0	0	0	0	0	0	0	0	0	0	0	0	0	0	0	0	0	0	0	0	0	0	0	0	0	0	0	0	0	0	0	0	0	0	0	0	0	0	0	0	0	0	0	0	0	0	0	0	0	0	0	0	0	0	0	0	0	0	0	0	0	0	0	0	0	0	0	0	0	0	0	0	0	0	0	0	0	0	0	0	0	0	0	0	0	0	0	0	0	0	0	0	1	0	0	0	0	0	0	0	0	0	0	0	0	0	0	0	0	0	0	0	0	0	0	0	0	0	0	0	0	0	0	0	0	0	0	0	0	0	0	0	0	0	0	0	0	0	0	0	0	0	0	0	0	0	0	0	0	0	0	0	0	0	0	0	0	0	0	0	0	0	0	0	0	0	0	0	0	0	0	0	0	0	0	0	0	0	0	0	0	0	0	0	0	0	0	0	0	0	0	0	0	0	0	0	0	0	0	0	0	0	0	0	0	0	0	0	0	0	0	0	0	0	0	0	0	0	0	0	0	0	0	0	0	0	0	0	0	0	0	0	0	0	0	0	0	0	0	0	0	0	0	0	0	0	0	0	0	0	0	0	0	0	0	0	0	0	0	0	0	0	0	0	0	0	0	0	0	0	0	0	0	0	0	0	0	0	0	0	0	0	0	0	0	0	0	0	0	0	0	0	0	0	0	0	0	0	0	0	0	0	0	0	0	0	0	0	0	0	0	0	0	0	0	0	0	0	0	0	0	0	0	0	0	0	0	0	0	0	0	0	0	0	0	0	0	0	0	0	0	0	0	0	0	0	0	0	0	0	0	0	0	0	0	0	0	0	0	0	0	0	0	0	0	0	0	0	0	0	0	0	0	0	0	0	0	0	0	0	0	0	0	0	0	0	0	0	0	0	0	0	0	0	0	0	0	0	0	0	0	0	0	0	0	0	0	0	0	0	0	0	0	0	0	0	0	0	0	0	0	0	0	0	0	0	1	0	0	0	0	0	0	0	0	0	0	0	0	0	0	0	0	0	0	0	0	0	0	0	0	0	0	0	0	0	0	0	0	0	0	0	0	0	1	0	0	0	0	0	0	0	0	0	0	0	0	0	0	0	0	0	0	0	0	0	0	0	0	0	0	0	0	0	0	0	0	0	0	0	0	0	0	0	0	0	0	0	0	0	0	0	0	0	0	0	0	0	0	0	0	0	0	0	0	0	0	0	0	0	0	0	0	0	0	0	0	0	1	0	0	0	0	0	0	0	0	0	0	0	0	0	0	0	0	0	0	0	0	0	0	0	0	0	0	0	0	0	0	0	0	0	0	0	0	0	0	0	0	0	0	0	0	0	0	0	0	0	0	0	0	0	0	0	0	0	0	0	0	0	0	0	0	0	0	0	0	0	0	0	0	0	0	0	0	0	0	0	0	0	0	0	0	0	0	0	0	0	0	0	0	0	0	0	0	0	0	0	0	0	0	0	0	0	0	0	0	0	0	0	0	0	0	0	0	0	0	0	0	0	0	0	0	0	0	0	0	0	0	0	0	0	0	0	0	0	0	0	0	0	0	0	0	0	0	0	0	0	0	0	0	0	0	0	0	0	0	0	0	0	0	0	0	0	0	0	0	0	0	0	0	0	0	0	0	0	0	0	0	0	0	0	0	0	0	0	0	0	0	0	0	0	0	0	0	0	0	0	0	0	0	0	0	0	0	0	0	0	0	0	0	0	0	0	0	0	0	0	0	0	0	0	0	0	0	0	0	0	0	0	0	0	0	0	0	0	1	0	0	0	0	0	0	0	0	0	0	0	0	0	0	0	0	0	0	0	0	0	0	0	0	0	0	0	0	0	0	0	0	0	0	0	0	0	0	0	0	0	0	0	0	0	0	0	0	0	0	0	0	0	0	0	0	0	0	0	0	0	0	0	0	0	0	0	0	0	0	0	0	0	0	0	0	0	0	0	0	0	0	0	0	0	0	0	0	0	0	0	0	0	0	0	0	0	0	0	0	0	0	0	0	0	0	0	0	0	0	0	0	0	0	0	0	0	0	0	0	0	0	0	0	0	0	0	0	0	0	0	0	0	0	0	0	1	0	0	0	0	0	0	0	0	0	0	0	0	0	0	0	0	0	0	0	0	0	0	0	0	0	0	0	0	0	0	0	0	0	0	0	0	0	0	0	0	0	0	0	0	0	0	0	0	0	0	0	0	0	0	0	0	0	0	0	0	0	0	0	0	0	0	1	0	0	0	1	0	0	0	0	0	0	0	0	0	0	0	0	0	0	0	0	0	0	0	0	0	0	0	0	0	0	0	0	0	0	0	0	0	0	0	0	0	0	0	0	0	0	0	0	0	0	0	0	0	0	0	1	1	1	1	1	1	1	1	1	1	1	1	1	1	1	1	1	1	1	1	1	1	1	1	1	1	1	1	0	0	0	0	0	0	0	0	0	0	0	0	0	0	0	0	0	0	0	0	0	0	0	0	0	0	0	0	0	0	0	0	0	0	0	0	0	0	0	0	0	0	0	0	0	0	0	0	0	0	0	0	0	0	0	0	0	0	0	0	0	0	0	0	0	0	0	0	0	0	0	0	0	0	0	0	0	0	0	0	0	0	0	0	0	0	0	0	0	0	0	0	0	0	0	0	0	0	0	0	0	0	0	0	0	0	0	0	0	0	0	0	0	0	0	0	0	0	0	0	0	0	0	0	0	0	0	0	0	0	0	0	0	0	0	0	0	0	0	0	0	0	0	0	0	0	0	0	0	0	0	0	0	0	0	0	0	0	0	0	0	0	0	0	0	0	0	0	0	0	0	0	0	0	0	0	0	0	0	0	0	0	0	0	0	0	0	0	0	0	0	0	0	0	0	0	0	0	0	0	0	0	0	0	0	0	0	0	0	0	0	0	0	0	0	0	0	0	0	0	0	0	0	0	0	0	0	0	0	0	0	0	0	0	0	0	0	0	0	0	0	0	0	0	0	0	0	0	0	0	0	0	0	0	0	0	0	0	0	0	0	0	0	0	0	0	0	0	0	0	0	0	0	0	0	0	0	0	0	0	0	0	0	0	0	0	0	0	0	0	0	0	0	0	0	0	0	0	0	0	0	0	0	0	0	0	0	0	0	0	0	0	0	0	0	0	0	0	0	0	0	0	0	0	0	0	0	0	0	0	0	0	0	0	0	0	0	0	0	0	0	0	0	0	0	0	0	0	0	0	0	0	0	0	0	0	0	0	0	0	0	0	0	0	0	0	0	0	0	0	0	0	0	0	0	0	0	0	0	0	0	0	0	0	0	0	0	0	0	0	0	0	0	0	0	0	0	0	0	0	0	0	0	0	0	0	0	0	0	0	0	0	0	0	0	0	0	0	0	0	0	0	0	0	0	0	0	0	0	0	0	0	0	0	0	0	0	0	0	0	0	0	0	0	0	0	0	0	0	0	0	0	0	0	0	0	0	0	0	0	0	0	0	0	0	0	0	0	0	0	0	0	0	0	0	0	0	0	0	0	0	0	0	0	0	0	0	0	0	0	0	0	0	0	0	0	0	0	0	0	0	0	0	0	0	0	0	0	0	0	0	0	0	0	0	0	0	0	0	0	0	0	0	0	0	0	0	0	0	0	0	0	0	0	0	0	0	0	0	0	0	0	0	0	0	0	0	0	0	0	0	0	0	0	0	0	0	0	0	0	0	0	0	0	0	0	0	0	0	0	0	0	0	0	0	0	0	0	0	0	0	0	0	0	0	0	0	0	0	0	0	0	0	0	0	0	0	0	0	0	0	0	0	0	0	0	0	0	0	0	0	0	0	0	0	0	0	0	0	0	0	0	0	0	0	0	0	0	0	0	0	0	0	0	0	0	0	0	0	0	0	0	0	0	0	0	0	0	0	0	0	0	0	0	0	0	0	0	0	0	0	0	0	0	0	0	0	0	0	0	0	0	0	0	0	0	0	0	0	0	0	0	0	0	0	0	0	0	0	0	0	0	0	0	0	0	0	0	0	0	0	0	0	0	0	0	0	0	0	0	0	0	0	0	0	0	0	0	0	0	0	0	0	0	0	0	0	0	0	0	0	0	0	0	0	0	0	0	0	0	0	0	0	0	0	0	0	0	0	0	0	0	0	0	0	0	0	0	0	0	0	0	0	0	0	0	0	0	0	0	0	0	0	0	0	0	0	0	0	0	0	0	0	0	0	0	0	0	0	0	0	0	0	0	0	0	0	0	0	0	0	0	0	0	0	0	0	0	0	0	0	0	0	0	0	0	0	0	0	0	0	0	0	0	0	0	0	0	0	0	0	0	0	0	0	0	0	0	0	0	0	0	0	0	0	0	0	0	0	0	0	0	0	0	0	0	0	0	0	0	0	0	0	0	0	0	0	0	0	0	0	0	0	0	0	0	0	0	0	0	0	0	0	0	0	0	0	0	0	0	0	0	0	0	0	0	0	0	0	0	0	0	0	0	0	0	0	0	0	0	0	0	0	0	0	0	0	0	0	0	0	0	0	0	0	0	0	0	0	0	0	0	0	0	0	0	0	0	0	0	0	0	0	0	0	0	0	0	0	0	0	0	0	0	0	0	0	0	0	0	0	0	0	0	0	0	0	0	0	0	0	0	0	0	0	0	0	0	0	0	0	0	0	0	0	0	0	0	0	0	0	0	0	0	0	0	0	0	0	0	0	0	0	0	0	0	0	0	0	0	0	0	0	0	0	0	0	0	0	0	0	0	0	0	0	0	0	0	0	0	0	0	0	0	0	0	0	0	0	0	0	0	0	0	0	0	0	0	0	0	0	0	0	0	0	0	0	0	0	0	0	0	0	0	0	0	0	0	0	0	0	0	0	0	0	0	0	0	0	0	0	0	0	0	0	0	0	0	0	0	0	0	0	0	0	0	0	0	0	0	0	0	0	0	0	0	0	0	0	0	0	0	0	0	0	0	0	0	0	0	0	0	0	0	0	0	0	0	0	0	0	0	0	0	0	0	0	0	0	0	0	0	0	0	0	0	0	0	0	0	0	0	0	0	0	0	0	0	0	0	0	0	0	0	0	0	0	0	0	0	0	0	0	0	0	0	0	0	0	0	0	0	0	0	0	0	0	0	0	0	0	0	0	0	0	0	0	0	0	0	0	0	0	0	0	0	0	0	0	0	0	0	0	0	0	0	0	0	0	0	0	0	0	0	0	0	0	0	0	0	0	0	0	0	0	0	0	0	0	0	0	0	0	0	0	0	0	0	0	0	0	0	0	0	0	0	0	0	0	0	0	0	0	0	0	0	0	0	0	0	0	0	0	0	0	0	0	0	0	0	0	0	0	0	0	0	0	0	0	0	0	0	0	0	0	0	0	0	0	0	0	0	0	0	0	0	0	0	0	0	0	0	0	0	0	0	0	0	0	0	0	0	0	0	0	0	0	0	0	0	0	0	0	0	0	0	0	0	0	0	0	0	0	0	0	0	0	0	0	0	0	0	0	0	0	0	0	0	0	0	0	0	0	0	0	0	0	0	0	0	0	0	0	0	0	0	0	0	0	0	0	0	0	0	0	0	0	0	0	0	0	0	0	0	0	0	0	0	0	0	0	0	0	0	0	0	0	0	0	0	0	0	0	0	0	0	0	0	0	0	0	0	0	0	0	0	0	0	0	0	0	0	0	0	0	0	0	0	0	0	0	0	0	0	0	0	0	0	0	0	0	0	0	0	0	0	0	0	0	0	0	0	0	0	0	0	0	0	0	0	0	0	0	0	0	0	0	0	0	0	0	0	0	0	0	0	0	0	0	0	0	0	0	0	0	0	0	0	0	0	0	0	0	0	0	0	0	0	0	0	0	0	0	0	0	0	0	0	0	0	0	0	0	0	0	0	0	0	0	0	0	0	0	0	0	0	0	0	0	0	0	0	0	0	0	0	0	0	0	0	0	0	0	0	0	0	0	0	0	0	0	0	0	0	0	0	0	0	0	0	0	0	0	0	0	0	0	0	0	0	0	0	0	0	0	0	0	0	0	0	0	0	0	0	0	0	0	0	0	0	0	0	0	0	0	0	0	0	0	0	0	0	0	0	0	0	0	0	0	0	0	0	0	0	0	0	0	0	0	0	0	0	0	0	0	0	0	0	0	0	0	0	0	0	0	0	0	0	0	0	0	0	0	0	0	0	0	0	0	0	0	0	0	0	0	0	0	0	0	0	0	0	0	0	0	0	0	0	0	0	0	0	0	0	0	0	0	0	0	0	0	0	0	0	0	0	0	0	0	0	0	0	0	0	0	0	0	0	0	0	0	0	0	0	0	0	0	0	0	0	0	0	0	0	0	0	0	0	0	0	0	0	0	0	0	0	0	0	0	0	0	0	0	0	0	0	0	0	0	0	0	0	0	0	0	0	0	0	0	0	0	0	0	0	0	0	0	0	0	0	0	0	0	0	0	0	0	0	0	0	0	0	0	0	0	0	0	0	0	0	0	0	0	0	0	0	0	0	0	0	0	0	0	0	0	0	0	0	0	0	0	0	0	0	0	0	0	0	0	0	0	0	0	0	0	0	0	0	0	0	0	0	0	0	0	0	0	0	0	0	0	0	0	0	0	0	0	0	0	0	0	0	0	0	0	0	0	0	0	0	0	0	0	0	0	0	0	0	0	0	0	0	0	0	0	0	0	0	0	0	0	0	0	0	0	0	0	0	0	0	0	0	0	0	0	0	0	0	0	0	0	0	0	0	0	0	0	0	0	0	0	0	0	0	0	0	0	0	0	0	0	0	0	0	0	0	0	0	0	0	0	0	0	0	0	0	0	0	0	0	0	0	0	0	0	0	0	0	0	0	0	0	0	0	0	0	0	0	0	0	0	0	0	0	0	0	0	0	0	0	0	0	0	0	0	0	0	0	0	0	0	0	0	0	0	0	0	0	0	0	0	0	0	0	0	0	0	0	0	0	0	0	0	0	0	0	0	0	0	0	0	0	0	0	0	0	0	0	0	0	0	0	0	0	0	0	0	0	0	0	0	0	0	0	0	0	0	0	0	0	0	0	0	0	0	0	0	0	0	0	0	0	0	0	0	0	0	0	0	0	0	0	0	0	0	0	0	0	0	0	0	0	0	0	0	0	0	0	0	0	0	0	0	0	0	0	0	0	0	0	0	0	0	0	0	0	0	0	0	0	0	0	0	0	0	0	0	0	0	0	0	0	0	0	0	0	0	0	0	0	0	0	0	0	0	0	0	0	0	0	0	0	0	0	0	0	0	0	0	0	0	0	0	0	0	0	0	0	0	0	0	0	0	0	0	0	0	0	0	0	0	0	0	0	0	0	0	0	0	0	0	0	0	0	0	0	0	0	0	0	0	0	0	0	0	0	0	0	0	0	0	0	0	0	0	0	0	0	0	0	0	0	0	0	0	0	0	0	0	0	0	0	0	0	0	0	0	0	0	0	0	0	0	0	0	0	0	0	0	0	0	0	0	0	0	0	0	0	0	0	0	0	0	0	0	0	0	0	0	0	0	0	0	0	0	0	0	0	0	0	0	0	0	0	0	0	0	0	0	0	0	0	0	0	0	0	0	0	0	0	0	0	0	0	0	0	0	0	0	0	0	0	0	0	0	0	0	0	0	0	0	0	0	0	0	0	0	0	0	0	0	0	0	0	0	0	0	0	0	0	0	0	0	0	0	0	0	0	0	0	0	0	0	0	0	0	0	0	0	0	0	0	0	0	0	0	0	0	0	0	0	0	0	0	0	0	0	0	0	0	0	0	0	0	0	0	0	0	0	0	0	0	0	0	0	0	0	0	0	0	0	0	0	0	0	0	0	0	0	0	0	0	0	0	0	0	0	0	0	0	0	0	0	0	0	0	0	0	0	0	0	0	0	0	0	0	0	0	0	0	0	0	0	0	0	0	0	0	0	0	0	0	0	0	0	0	0	0	0	0	0	0	0	0	0	0	0	0	0	0	0	0	0	0	0	0	0	0	0	0	0	0	0	0	0	0	0	0	0	0	0	0	0	0	0	0	0	0	0	0	0	0	0	0	0	0	0	0	0	0	0	0	0	0	0	0	0	0	0	0	0	0	0	0	0	0	0	0	0	0	0	0	0	0	0	0	0	0	0	0	0	0	0	0	0	0	0	0	0	0	0	0	0	0	0	0	0	0	0	0	0	0	0	0	0	0	0	0	0	0	0	0	0	0	0	0	0	0	0	0	0	0	0	0	0	0	0	0	0	0	0	0	0	0	0	0	0	0	0	0	0	0	0	0	0	0	0	0	0	0	0	0	0	0	0	0	0	0	0	0	0	0	0	0	0	0	0	0	0	0	0	0	0	0	0	0	0	0	0	0	0	0	0	0	0	0	0	0	0	0	0	0	0	0	0	0	0	0	0	0	0	0	0	0	0	0	0	0	0	0	0	0	0	0	0	0	0	0	0	0	0	0	0	0	0	0	0	0	0	0	0	0	0	0	0	0	0	0	0	0	0	0	0	0	0	0	0	0	0	0	0	0	0	0	0	0	0	0	0	0	0	0	0	0	0	0	0	0	0	0	0	0	0	0	0	0	0	0	0	0	0	0	0	0	0	0	0	0	0	0	0	0	0	0	0	0	0	0	0	0	0	0	0	0	0	0	0	0	0	0	0	0	0	0	0	0	0	0	0	0	0	0	0	0	0	0	0	0	0	0	0	0	0	0	0	0	0	0	0	0	0	0	0	0	0	0	0	0	0	0	0	0	0	0	0	0	0	0	0	0	0	0	0	0	0	0	0	0	0	0	0	0	0	0	0	0	0	0	0	0	0	0	0	0	0	0	0	0	0	0	0	0	0	0	0	0	0	0	0	0	0	0	0	0	0	0	0	0	0	0	0	0	0	0	0	0	0	0	0	0	0	0	0	0	0	0	0	0	0	0	0	0	0	0	0	0	0	0	0	0	0	0	0	0	0	0	0	0	0	0	0	0	0	0	0	0	0	0	0	0	0	0	0	0	0	0	0	0	0	0	0	0	0	0	0	0	0	0	0	0	0	0	0	0	0	0	0	0	0	0	0	0	0	0	0	0	0	0	0	0	0	0	0	0	0	0	0	0	0	0	0	0	0	0	0	0	0	0	0	0	0	0	0	0	0	0	0	0	0	0	0	0	0	0	0	0	0	0	0	0	0	0	0	0	0	0	0	0	0	0	0	0	0	0	0	0	0	0	0	0	0	0	0	0	0	0	0	0	0	0	0	0	0	0	0	0	0	0	0	0	0	0	0	0	0	0	0	0	0	0	0	0	0	0	0	0	0	0	0	0	0	0	0	0	0	0	0	0	0	0	0	0	0	0	0	0	0	0	0	0	0	0	0	0	0	0	0	0	0	0	0	0	0	0	0	0	0	0	0	0	0	0	0	0	0	0	0	0	0	0	0	0	0	0	0	0	0	0	0	0	0	0	0	0	0	0	0	0	0	0	0	0	0	0	0	0	0	0	0	0	0	0	0	0	0	0	0	0	0	0	0	0	0	0	0	0	0	0	0	0	0	0	0	0	0	0	0	0	0	0	0	0	0	0	0	0	0	0	0	0	0	0	0	0	0	0	0	0	0	0	0	0	0	0	0	0	0	0	0	0	0	0	0	0	0	0	0	0	0	0	0	0	0	0	0	0	0	0	0	0	0	0	0	0	0	0	0	0	0	0	0	0	0	0	0	0	0	0	0	0	0	0	0	0	0	0	0	0	0	0	0	0	0	0	0	0	0	0	0	0	0	0	0	0	0	0	0	0	0	0	0	0	0	0	0	0	0	0	0	0	0	0	0	0	0	0	0	0	0	0	0	0	0	0	0	0	0	0	0	0	0	0	0	0	0	0	0	0	0	0	0	0	0	0	0	0	0	0	0	0	0	0	0	0	0	0	0	0	0	0	0	0	0	0	0	0	0	0	0	0	0	0	0	0	0	0	0	0	0	0	0	0	0	0	0	0	0	0	0	0	0	0	0	0	0	0	0	0	0	0	0	0	0	0	0	0	0	0	0	0	0	0	0	0	0	0	0	0	0	0	0	0	0	0	0	0	0	0	0	0	0	0	0	0	0	0	0	0	0	0	0	0	0	0	0	0	0	0	0	0	0	0	0	0	0	0	0	0	0	0	0	0	0	0	0	0	0	0	0	0	0	0	0	0	0	0	0	0	0	0	0	0	0	0	0	0	0	0	0	0	0	0	0	0	0	0	0	0	0	0	0	0	0	0	0	0	0	0	0	0	0	0	0	0	0	0	0	0	0	0	0	0	0	0	0	0	0	0	0	0	0	0	0	0	0	0	0	0	0	0	0	0	0	0	0	0	0	0	0	0	0	0	0	0	0	0	0	0	0	0	0	0	0	0	0	0	0	0	0	0	0	0	0	0	0	0	0	0	0	0	0	0	0	0	0	0	0	0	0	0	0	0	0	0	0	0	0	0	0	0	0	0	0	0	0	0	0	0	0	0	0	0	0	0	0	0	0	0	0	0	0	0	0	0	0	0	0	0	0	0	0	0	0	0	0	0	0	0	0	0	0	0	0	0	0	0	0	0	0	0	0	0	0	0	0	0	0	0	0	0	0	0	0	0	0	0	0	0	0	0	0	0	0	0	0	0	0	0	0	0	0	0	0	0	0	0	0	0	0	0	0	0	0	0	0	0	0	0	0	0	0	0	0	0	0	0	0	0	0	0	0	0	0	0	0	0	0	0	0	0	0	0	0	0	0	0	0	0	0	0	0	0	0	0	0	0	0	0	0	0	0	0	0	0	0	0	0	0	0	0	0	0	0	0	0	0	0	0	0	0	0	0	0	0	0	0	0	0	0	0	0	0	0	0	0	0	0	0	0	0	0	0	0	0	0	0	0	0	0	0	0	0	0	0	0	0	0	0	0	0	0	0	0	0	0	0	0	0	0	0	0	0	0	0	0	0	0	0	0	0	0	0	0	0	0	0	0	0	0	0	0	0	0	0	0	0	0	0	0	0	0	0	0	0	0	0	0	0	0	0	0	0	0	0	0	0	0	0	0	0	0	0	0	0	0	0	0	0	0	0	0	0	0	0	0	0	0	0	0	0	0	0	0	0	0	0	0	0	0	0	0	0	0	0	0	0	0	0	0	0	0	0	0	0	0	0	0	0	0	0	0	0	0	0	0	0	0	0	0	0	0	0	0	0	0	0	0	0	0	0	0	0	0	0	0	0	0	0	0	0	0	0	0	0	0	0	0	0	0	0	0	0	0	0	0	0	0	0	0	0	0	0	0	0	0	0	0	0	0	0	0	0	0	0	0	0	0	0	0	0	0	0	0	0	0	0	0	0	0	0	0	0	0	0	0	0	0	0	0	0	0	0	0	0	0	0	0	0	0	0	0	0	0	0	0	0	0	0	0	0	0	0	0	0	0	0	0	0	0	0	0	0	0	0	0	0	0	0	0	0	0	0	0	0	0	0	0	0	0	0	0	0	0	0	0	0	0	0	0	0	0	0	0	0	0	0	0	0	0	0	0	0	0	0	0	0	0	0	0	0	0	0	0	0	0	0	0	0	0	0	0	0	0	0	0	0	0	0	0	0	0	0	0	0	0	0	0	0	0	0	0	0	0	0	0	0	0	0	0	0	0	0	0	0	0	0	0	0	0	0	0	0	0	0	0	0	0	0	0	0
S1MRS0978.MID84.84.P1.dec13	0	0	0	0	0	0	0	0	0	0	0	0	0	0	0	0	0	0	0	0	0	0	0	0	0	1	0	0	0	0	0	0	0	0	0	0	0	0	0	0	0	0	0	0	0	0	0	0	0	0	0	0	0	0	0	0	0	0	0	0	0	0	0	0	0	0	0	0	0	0	0	1	0	0	0	0	0	0	0	0	0	0	0	0	0	0	0	0	0	0	1	0	0	0	0	0	0	0	0	0	0	0	0	0	1	0	0	0	0	0	0	0	0	0	0	0	0	0	0	0	0	0	0	0	0	0	0	0	0	0	0	0	0	0	0	0	0	0	0	0	0	0	0	0	0	0	0	0	0	0	0	0	0	0	0	0	0	0	0	0	0	0	0	0	0	0	0	0	0	0	0	0	0	0	0	0	0	0	0	0	0	0	0	0	0	0	0	0	0	0	0	0	0	0	0	0	0	0	0	0	0	0	0	0	0	0	0	0	0	0	0	0	0	0	0	0	0	0	0	0	0	0	0	0	0	0	0	0	0	0	0	0	0	0	0	0	0	0	0	1	0	0	0	0	0	0	0	0	0	0	0	0	0	0	0	0	0	0	0	0	0	0	0	0	0	0	0	0	0	0	0	0	0	0	0	0	0	0	0	0	0	0	0	0	0	0	0	0	0	0	0	0	0	0	0	0	0	0	0	0	0	0	0	0	0	0	0	0	0	0	0	0	0	0	0	0	0	0	0	0	0	0	0	0	0	0	0	0	0	0	0	0	0	0	0	0	0	0	0	0	0	0	0	0	0	0	0	0	0	0	0	0	0	0	0	0	0	0	0	0	0	0	0	0	0	0	0	0	0	0	0	0	1	1	0	0	1	0	0	0	0	0	0	1	0	0	0	0	0	0	0	0	0	0	0	0	0	0	0	1	0	0	0	0	0	0	0	0	0	0	0	0	0	0	0	0	0	0	0	0	0	0	0	0	0	0	0	0	0	0	0	0	0	0	0	0	0	0	0	0	0	0	0	0	0	0	0	0	0	0	0	0	0	0	0	0	0	0	0	0	0	0	0	0	0	0	0	0	0	0	0	0	0	0	0	0	0	0	0	0	0	0	0	0	0	0	0	0	0	0	0	0	0	0	0	0	0	0	0	0	0	0	0	0	0	0	0	0	0	0	0	0	1	0	0	0	0	0	0	0	0	0	0	0	0	0	0	0	0	0	0	0	0	0	0	0	0	0	0	0	0	0	0	0	0	0	0	0	0	0	0	0	0	0	0	0	0	0	0	0	1	0	0	0	0	0	0	0	0	0	0	0	0	0	0	0	0	0	0	0	0	0	0	0	0	0	0	0	0	0	0	0	0	0	0	0	0	0	0	0	0	0	0	0	0	0	0	0	0	0	0	0	0	0	0	0	0	0	0	0	0	0	0	0	0	0	0	0	0	0	0	0	0	0	0	0	0	0	0	0	0	0	0	0	0	0	0	0	0	0	0	0	0	0	0	0	0	0	0	0	0	0	0	0	0	0	0	0	0	0	0	0	0	0	0	0	0	0	0	0	0	0	0	0	0	0	0	0	0	0	0	0	0	0	0	0	0	0	0	0	0	0	0	0	0	0	0	0	0	0	0	0	0	0	0	0	0	0	0	0	0	0	0	0	0	1	0	0	0	0	0	0	0	0	0	0	1	0	0	0	0	0	0	0	0	0	0	0	0	0	0	0	0	0	0	0	0	0	0	0	0	0	0	0	0	0	0	0	0	0	0	0	0	0	0	0	0	0	0	0	0	0	0	0	0	0	0	0	0	0	0	0	0	0	0	0	0	0	0	0	0	0	0	0	0	0	0	0	0	0	0	0	0	0	0	0	0	0	0	0	0	0	0	0	0	0	0	0	0	0	0	0	0	0	0	0	0	0	0	0	0	0	0	0	0	0	0	0	0	0	0	0	0	0	0	0	0	0	0	0	0	0	0	0	0	0	0	0	0	0	0	0	0	0	0	0	0	0	0	0	0	0	0	0	0	0	0	0	0	0	0	0	0	0	0	0	0	0	0	0	0	0	0	0	0	0	0	0	0	0	0	0	0	0	0	0	0	0	0	0	0	0	0	0	0	0	0	0	0	0	0	0	0	0	0	0	0	0	0	0	0	0	0	0	0	0	0	0	0	0	0	0	0	0	0	0	0	0	0	0	0	0	0	0	0	0	0	0	0	0	0	0	0	0	0	0	1	1	0	0	0	0	0	0	0	0	0	0	0	0	0	0	0	0	0	0	0	0	0	0	0	0	0	0	0	0	0	0	0	0	0	0	0	0	0	0	0	0	0	0	0	0	0	0	0	0	0	0	0	0	0	0	0	0	0	0	0	0	0	0	0	0	0	0	0	0	0	0	0	0	0	0	0	0	0	0	0	0	0	0	0	0	0	0	0	0	0	0	0	0	0	0	0	0	0	0	0	0	0	0	0	0	0	0	0	0	0	0	0	0	0	0	0	0	0	0	0	0	0	0	0	0	0	0	0	0	0	0	0	0	0	0	0	0	0	0	0	0	0	0	0	0	0	0	0	0	0	0	0	0	0	0	0	0	0	0	0	0	0	0	0	0	0	0	0	0	0	0	0	0	0	0	0	0	0	0	0	0	0	0	0	0	0	0	0	0	0	0	0	0	0	0	0	0	0	0	0	0	0	0	0	0	0	0	0	0	0	0	0	0	0	0	0	0	0	0	0	0	0	0	0	0	0	0	0	0	0	0	0	0	0	0	0	0	0	0	0	0	0	0	0	0	0	0	0	0	0	0	0	0	0	0	0	0	0	0	0	0	0	0	0	0	0	0	0	0	0	0	0	0	0	0	0	0	0	0	0	0	0	0	0	0	0	0	0	0	0	0	0	0	0	0	0	0	0	0	0	0	0	0	0	0	0	0	0	0	0	0	0	0	0	0	0	0	0	0	0	0	0	0	0	0	0	0	0	0	0	0	0	0	0	0	0	0	0	0	0	0	0	0	0	0	0	0	0	0	0	0	0	0	0	0	0	0	0	0	0	0	0	0	0	0	0	0	0	0	0	0	0	0	0	0	0	0	0	0	0	0	0	0	0	0	0	0	0	0	0	0	0	0	0	0	0	0	0	0	0	0	0	0	0	0	0	0	0	0	0	0	0	0	0	0	0	0	0	0	0	0	0	0	0	0	0	0	0	0	0	0	0	0	0	0	0	0	0	0	0	0	0	0	0	0	0	0	0	0	0	0	0	0	0	0	0	0	0	0	0	0	0	0	0	0	0	0	0	0	0	0	0	0	0	0	0	0	0	0	0	0	0	0	0	0	0	0	0	0	0	0	0	0	0	0	0	0	0	0	0	0	0	0	0	0	0	0	0	0	0	0	0	0	0	0	0	0	0	0	0	0	0	0	0	0	0	0	0	0	0	0	0	0	0	0	0	0	0	0	0	0	0	0	0	0	0	0	0	0	0	0	0	0	0	0	0	0	0	0	0	0	0	0	0	0	0	0	0	0	0	0	0	0	0	0	0	0	0	0	0	0	0	0	0	0	0	0	0	0	0	0	0	0	0	0	0	0	0	0	0	0	0	0	0	0	0	0	0	0	0	0	0	0	0	0	0	0	0	0	0	0	0	0	0	0	0	0	0	0	0	0	0	0	0	0	0	0	0	0	0	0	0	0	0	1	0	0	0	1	0	0	0	0	0	0	0	0	0	0	0	0	0	0	0	0	0	0	0	0	1	0	0	0	0	0	0	0	0	0	0	0	0	0	0	0	0	0	0	0	0	1	1	1	1	1	1	1	1	1	1	1	1	1	1	1	1	1	1	1	1	1	1	1	1	1	0	0	0	0	0	0	0	0	0	0	0	0	0	0	0	0	0	0	0	0	0	0	0	0	0	0	0	0	0	0	0	0	0	0	0	0	0	0	0	0	0	0	0	0	0	0	0	0	0	0	0	0	0	0	0	0	0	0	0	0	0	0	0	0	0	0	0	0	0	0	0	0	0	0	0	0	0	0	0	0	0	0	0	0	0	0	0	0	0	0	0	0	0	0	0	0	0	0	0	0	0	0	0	0	0	0	0	0	0	0	0	0	0	0	0	0	0	0	0	0	0	0	0	0	0	0	0	0	0	0	0	0	0	0	0	0	0	0	0	0	0	0	0	0	0	0	0	0	0	0	0	0	0	0	0	0	0	0	0	0	0	0	0	0	0	0	0	0	0	0	0	0	0	0	0	0	0	0	0	0	0	0	0	0	0	0	0	0	0	0	0	0	0	0	0	0	0	0	0	0	0	0	0	0	0	0	0	0	0	0	0	0	0	0	0	0	0	0	0	0	0	0	0	0	0	0	0	0	0	0	0	0	0	0	0	0	0	0	0	0	0	0	0	0	0	0	0	0	0	0	0	0	0	0	0	0	0	0	0	0	0	0	0	0	0	0	0	0	0	0	0	0	0	0	0	0	0	0	0	0	0	0	0	0	0	0	0	0	0	0	0	0	0	0	0	0	0	0	0	0	0	0	0	0	0	0	0	0	0	0	0	0	0	0	0	0	0	0	0	0	0	0	0	0	0	0	0	0	0	0	0	0	0	0	0	0	0	0	0	0	0	0	0	0	0	0	0	0	0	0	0	0	0	0	0	0	0	0	0	0	0	0	0	0	0	0	0	0	0	0	0	0	0	0	0	0	0	0	0	0	0	0	0	0	0	0	0	0	0	0	0	0	0	0	0	0	0	0	0	0	0	0	0	0	0	0	0	0	0	0	0	0	0	0	0	0	0	0	0	0	0	0	0	0	0	0	0	0	0	0	0	0	0	0	0	0	0	0	0	0	0	0	0	0	0	0	0	0	0	0	0	0	0	0	0	0	0	0	0	0	0	0	0	0	0	0	0	0	0	0	0	0	0	0	0	0	0	0	0	0	0	0	0	0	0	0	0	0	0	0	0	0	0	0	0	0	0	0	0	0	0	0	0	0	0	0	0	0	0	0	0	0	0	0	0	0	0	0	0	0	0	0	0	0	0	0	0	0	0	0	0	0	0	0	0	0	0	0	0	0	0	0	0	0	0	0	0	0	0	0	0	0	0	0	0	0	0	0	0	0	0	0	0	0	0	0	0	0	0	0	0	0	0	0	0	0	0	0	0	0	0	0	0	0	0	0	0	0	0	0	0	0	0	0	0	0	0	0	0	0	0	0	0	0	0	0	0	0	0	0	0	0	0	0	0	0	0	0	0	0	0	0	0	0	0	0	0	0	0	0	0	0	0	0	0	0	0	0	0	0	0	0	0	0	0	0	0	0	0	0	0	0	0	0	0	0	0	0	0	0	0	0	0	0	0	0	0	0	0	0	0	0	0	0	0	0	0	0	0	0	0	0	0	0	0	0	0	0	0	0	0	0	0	0	0	0	0	0	0	0	0	0	0	0	0	0	0	0	0	0	0	0	0	0	0	0	0	0	0	0	0	0	0	0	0	0	0	0	0	0	0	0	0	0	0	0	0	0	0	0	0	0	0	0	0	0	0	0	0	0	0	0	0	0	0	0	0	0	0	0	0	0	0	0	0	0	0	0	0	0	0	0	0	0	0	0	0	0	0	0	0	0	0	0	0	0	0	0	0	0	0	0	0	0	0	0	0	0	0	0	0	0	0	0	0	0	0	0	0	0	0	0	0	0	0	0	0	0	0	0	0	0	0	0	0	0	0	0	0	0	0	0	0	0	0	0	0	0	0	0	0	0	0	0	0	0	0	0	0	0	0	0	0	0	0	0	0	0	0	0	0	0	0	0	0	0	0	0	0	0	0	0	0	0	0	0	0	0	0	0	0	0	0	0	0	0	0	0	0	0	0	0	0	0	0	0	0	0	0	0	0	0	0	0	0	0	0	0	0	0	0	0	0	0	0	0	0	0	0	0	0	0	0	0	0	0	0	0	0	0	0	0	0	0	0	0	0	0	0	0	0	0	0	0	0	0	0	0	0	0	0	0	0	0	0	0	0	0	0	0	0	0	0	0	0	0	0	0	0	0	0	0	0	0	0	0	0	0	0	0	0	0	0	0	0	0	0	0	0	0	0	0	0	0	0	0	0	0	0	0	0	0	0	0	0	0	0	0	0	0	0	0	0	0	0	0	0	0	0	0	0	0	0	0	0	0	0	0	0	0	0	0	0	0	0	0	0	0	0	0	0	0	0	0	0	0	0	0	0	0	0	0	0	0	0	0	0	0	0	0	0	0	0	0	0	0	0	0	0	0	0	0	0	0	0	0	0	0	0	0	0	0	0	0	0	0	0	0	0	0	0	0	0	0	0	0	0	0	0	0	0	0	0	0	0	0	0	0	0	0	0	0	0	0	0	0	0	0	0	0	0	0	0	0	0	0	0	0	0	0	0	0	0	0	0	0	0	0	0	0	0	0	0	0	0	0	0	0	0	0	0	0	0	0	0	0	0	0	0	0	0	0	0	0	0	0	0	0	0	0	0	0	0	0	0	0	0	0	0	0	0	0	0	0	0	0	0	0	0	0	0	0	0	0	0	0	0	0	0	0	0	0	0	0	0	0	0	0	0	0	0	0	0	0	0	0	0	0	0	0	0	0	0	0	0	0	0	0	0	0	0	0	0	0	0	0	0	0	0	0	0	0	0	0	0	0	0	0	0	0	0	0	0	0	0	0	0	0	0	0	0	0	0	0	0	0	0	0	0	0	0	0	0	0	0	0	0	0	0	0	0	0	0	0	0	0	0	0	0	0	0	0	0	0	0	0	0	0	0	0	0	0	0	0	0	0	0	0	0	0	0	0	0	0	0	0	0	0	0	0	0	0	0	0	0	0	0	0	0	0	0	0	0	0	0	0	0	0	0	0	0	0	0	0	0	0	0	0	0	0	0	0	0	0	0	0	0	0	0	0	0	0	0	0	0	0	0	0	0	0	0	0	0	0	0	0	0	0	0	0	0	0	0	0	0	0	0	0	0	0	0	0	0	0	0	0	0	0	0	0	0	0	0	0	0	0	0	0	0	0	0	0	0	0	0	0	0	0	0	0	0	0	0	0	0	0	0	0	0	0	0	0	0	0	0	0	0	0	0	0	0	0	0	0	0	0	0	0	0	0	0	0	0	0	0	0	0	0	0	0	0	0	0	0	0	0	0	0	0	0	0	0	0	0	0	0	0	0	0	0	0	0	0	0	0	0	0	0	0	0	0	0	0	0	0	0	0	0	0	0	0	0	0	0	0	0	0	0	0	0	0	0	0	0	0	0	0	0	0	0	0	0	0	0	0	0	0	0	0	0	0	0	0	0	0	0	0	0	0	0	0	0	0	0	0	0	0	0	0	0	0	0	0	0	0	0	0	0	0	0	0	0	0	0	0	0	0	0	0	0	0	0	0	0	0	0	0	0	0	0	0	0	0	0	0	0	0	0	0	0	0	0	0	0	0	0	0	0	0	0	0	0	0	0	0	0	0	0	0	0	0	0	0	0	0	0	0	0	0	0	0	0	0	0	0	0	0	0	0	0	0	0	0	0	0	0	0	0	0	0	0	0	0	0	0	0	0	0	0	0	0	0	0	0	0	0	0	0	0	0	0	0	0	0	0	0	0	0	0	0	0	0	0	0	0	0	0	0	0	0	0	0	0	0	0	0	0	0	0	0	0	0	0	0	0	0	0	0	0	0	0	0	0	0	0	0	0	0	0	0	0	0	0	0	0	0	0	0	0	0	0	0	0	0	0	0	0	0	0	0	0	0	0	0	0	0	0	0	0	0	0	0	0	0	0	0	0	0	0	0	0	0	0	0	0	0	0	0	0	0	0	0	0	0	0	0	0	0	0	0	0	0	0	0	0	0	0	0	0	0	0	0	0	0	0	0	0	0	0	0	0	0	0	0	0	0	0	0	0	0	0	0	0	0	0	0	0	0	0	0	0	0	0	0	0	0	0	0	0	0	0	0	0	0	0	0	0	0	0	0	0	0	0	0	0	0	0	0	0	0	0	0	0	0	0	0	0	0	0	0	0	0	0	0	0	0	0	0	0	0	0	0	0	0	0	0	0	0	0	0	0	0	0	0	0	0	0	0	0	0	0	0	0	0	0	0	0	0	0	0	0	0	0	0	0	0	0	0	0	0	0	0	0	0	0	0	0	0	0	0	0	0	0	0	0	0	0	0	0	0	0	0	0	0	0	0	0	0	0	0	0	0	0	0	0	0	0	0	0	0	0	0	0	0	0	0	0	0	0	0	0	0	0	0	0	0	0	0	0	0	0	0	0	0	0	0	0	0	0	0	0	0	0	0	0	0	0	0	0	0	0	0	0	0	0	0	0	0	0	0	0	0	0	0	0	0	0	0	0	0	0	0	0	0	0	0	0	0	0	0	0	0	0	0	0	0	0	0	0	0	0	0	0	0	0	0	0	0	0	0	0	0	0	0	0	0	0	0	0	0	0	0	0	0	0	0	0	0	0	0	0	0	0	0	0	0	0	0	0	0	0	0	0	0	0	0	0	0	0	0	0	0	0	0	0	0	0	0	0	0	0	0	0	0	0	0	0	0	0	0	0	0	0	0	0	0	0	0	0	0	0	0	0	0	0	0	0	0	0	0	0	0	0	0	0	0	0	0	0	0	0	0	0	0	0	0	0	0	0	0	0	0	0	0	0	0	0	0	0	0	0	0	0	0	0	0	0	0	0	0	0	0	0	0	0	0	0	0	0	0	0	0	0	0	0	0	0	0	0	0	0	0	0	0	0	0	0	0	0	0	0	0	0	0	0	0	0	0	0	0	0	0	0	0	0	0	0	0	0	0	0	0	0	0	0	0	0	0	0	0	0	0	0	0	0	0	0	0	0	0	0	0	0	0	0	0	0	0	0	0	0	0	0	0	0	0	0	0	0	0	0	0	0	0	0	0	0	0	0	0	0	0	0	0	0	0	0	0	0	0	0	0	0	0	0	0	0	0	0	0	0	0	0	0	0	0	0	0	0	0	0	0	0	0	0	0	0	0	0	0	0	0	0	0	0	0	0	0	0	0	0	0	0	0	0	0	0	0	0	0	0	0	0	0	0	0	0	0	0	0	0	0	0	0	0	0	0	0	0	0	0	0	0	0	0	0	0	0	0	0	0	0	0	0	0	0	0	0	0	0	0	0	0	0	0	0	0	0	0	0	0	0	0	0	0	0	0	0	0	0	0	0	0	0	0	0	0	0	0	0	0	0	0	0	0	0	0	0	0	0	0	0	0	0	0	0	0	0	0	0	0	0	0	0	0	0	0	0	0	0	0	0	0	0	0	0	0	0	0	0	0	0	0	0	0	0	0	0	0	0	0	0	0	0	0	0	0	0	0	0	0	0	0	0	0	0	0	0	0	0	0	0	0	0	0	0	0	0	0	0	0	0	0	0	0	0	0	0	0	0	0	0	0	0	0	0	0	0	0	0	0	0	0	0	0	0	0	0	0	0	0	0	0	0	0	0	0	0	0	0	0	0	0	0	0	0	0	0	0	0	0	0	0	0	0	0	0	0	0	0	0	0	0	0	0	0	0	0	0	0	0	0	0	0	0	0	0	0	0	0	0	0	0	0	0	0	0	0	0	0	0	0	0	0	0	0	0	0	0	0	0	0	0	0	0	0	0	0	0	0	0	0	0	0	0	0	0	0	0	0	0	0	0	0	0	0	0	0	0	0	0	0	0	0	0	0	0	0	0	0	0	0	0	0	0	0	0	0	0	0	0	0	0	0	0	0	0	0	0	0	0	0	0	0	0	0	0	0	0	0	0	0	0	0	0	0	0	0	0	0	0	0	0	0	0	0	0	0	0	0	0	0	0	0	0	0	0	0	0	0	0	0	0	0	0	0	0	0	0	0	0	0	0	0	0	0	0	0	0	0	0	0	0	0	0	0	0	0	0	0	0	0	0	0	0	0	0	0	0	0	0	0	0	0	0	0	0	0	0	0	0	0	0	0	0	0	0	0	0	0	0	0	0	0	0	0	0	0	0	0	0	0	0	0	0	0	0	0	0	0	0	0	0	0	0	0	0	0	0	0	0	0	0	0	0	0	0	0	0	0	0	0	0	0	0	0	0	0	0	0	0	0	0	0	0	0	0	0	0	0	0	0	0	0	0	0	0	0	0	0	0	0	0	0	0	0	0	0	0	0	0	0	0	0	0	0	0	0	0	0	0	0	0	0	0	0	0	0	0	0	0	0	0	0	0	0	0	0	0	0	0	0	0	0	0	0	0	0	0	0	0	0	0	0	0	0	0	0	0	0	0	0	0	0	0	0	0	0	0	0	0	0	0	0	0	0	0	0	0	0	0	0	0	0	0	0	0	0	0	0	0	0	0	0	0	0	0	0	0	0	0	0	0	0	0	0	0	0	0	0	0	0	0	0	0	0	0	0	0	0	0	0	0	0	0	0	0	0	0	0	0	0	0	0	0	0	0	0	0	0	0	0	0	0	0	0	0	0	0	0	0	0	0	0	0	0	0	0	0	0	0	0	0	0	0	0	0	0	0	0	0	0	0	0	0	0	0	0	0	0	0	0	0	0	0	0	0	0	0	0	0	0	0	0	0	0	0	0	0	0	0	0	0	0	0	0	0	0	0	0	0	0	0	0	0	0	0	0	0	0	0	0	0	0	0	0	0	0	0	0	0	0	0	0	0	0	0	0	0	0	0	0	0	0	0	0	0	0	0	0	0	0	0	0	0	0	0	0	0	0	0	0	0	0	0	0	0	0	0	0	0	0	0	0	0	0	0	0	0	0	0	0	0	0	0	0	0	0	0	0	0	0	0	0	0	0	0	0	0	0	0	0	0	0	0	0	0	0	0	0	0	0	0	0	0	0	0	0	0	0	0	0	0	0	0	0	0	0	0	0	0	0	0	0	0	0	0	0	0	0	0	0	0	0	0	0	0	0	0	0	0	0	0	0	0	0	0	0	0	0	0	0	0	0	0	0	0	0	0	0	0	0	0	0	0	0	0	0	0	0	0	0	0	0	0	0	0	0	0	0	0	0	0	0	0	0	0	0	0	0	0	0	0	0	0	0	0	0	0	0	0	0	0	0	0	0	0	0	0	0	0	0	0	0	0	0	0	0	0	0	0	0	0	0	0	0	0	0	0	0	0	0	0	0	0	0	0	0	0	0	0	0	0	0	0	0	0	0	0	0	0	0	0	0	0	0	0	0	0	0	0	0	0	0	0	0	0	0	0	0	0	0	0	0	0	0	0	0	0	0	0	0	0	0	0	0	0	0	0	0	0	0	0	0	0	0	0	0	0	0	0	0	0	0	0	0	0	0	0	0	0	0	0	0	0	0	0	0	0	0	0	0	0	0	0	0	0	0	0	0	0	0	0	0	0	0	0	0	0	0	0	0	0	0	0	0	0	0	0	0	0	0	0	0	0	0	0	0	0	0	0	0	0	0	0	0	0	0	0	0	0	0	0	0	0	0	0	0	0	0	0	0	0	0	0	0	0	0	0	0	0	0	0	0	0	0	0	0	0	0	0	0	0	0	0	0	0	0	0	0	0	0	0	0	0	0	0	0	0	0	0	0	0	0	0	0	0	0	0	0	0	0	0	0	0	0	0	0	0	0	0	0	0	0	0	0	0	0	0	0	0	0	0	0	0	0	0	0	0	0	0	0	0	0	0	0	0	0	0	0	0	0	0	0	0	0	0	0	0	0	0	0	0	0	0	0	0	0	0	0	0	0	0	0	0	0	0	0	0	0	0	0	0	0	0	0	0	0	0	0	0	0	0	0	0	0	0	0	0	0	0	0	0	0	0	0	0	0	0	0	0	0	0	0	0	0	0	0	0	0	0	0	0	0	0	0	0	0	0	0	0	0	0	0	0	0	0	0	0	0	0	0	0	0	0	0	0	0	0	0	0	0	0	0	0	0	0	0	0	0	0	0	0	0	0	0	0	0	0	0	0	0	0	0	0	0	0	0	0	0	0	0	0	0	0	0	0	0	0	0	0	0	0	0	0	0	0	0	0	0	0	0	0	0	0	0	0	0	0	0	0	0	0	0	0	0	0	0	0	0	0	0	0	0	0	0	0	0	0	0	0	0	0	0	0	0	0	0	0	0	0	0	0	0	0	0	0	0	0	0	0	0	0	0	0	0	0	0	0	0	0	0	0	0	0	0	0	0	0	0	0	0	0	0	0	0	0	0	0	0	0	0	0	0	0	0	0	0	0	0	0	0	0	0	0	0	0	0	0	0	0	0	0	0	0	0	0	0	0	0	0	0	0	0	0	0	0	0	0	0	0	0	0	0	0	0	0	0	0	0	0	0	0	0	0	0	0	0	0	0	0	0	0	0	0	0	0	0	0	0	0	0	0	0	0	0	0	0	0	0	0	0	0	0	0	0	0	0	0	0	0	0	0	0	0	0	0	0	0	0	0	0	0	0	0	0	0	0	0	0	0	0	0	0	0	0	0	0	0	0	0	0	0	0	0	0	0	0	0	0	0	0	0	0	0	0	0	0	0	0	0	0	0	0	0	0	0	0	0	0	0	0	0	0	0	0	0	0	0	0	0	0	0	0	0	0	0	0	0	0	0	0	0	0	0	0	0	0	0	0	0	0	0	0	0	0	0	0	0	0	0	0	0	0	0	0	0	0	0	0	0	0	0	0	0	0	0	0	0	0	0	0	0	0	0	0	0	0	0	0	0	0	0	0	0	0	0	0	0	0	0	0	0	0	0	0	0	0	0	0	0	0	0	0	0	0	0	0	0	0	0	0	0	0	0	0	0	0	0	0	0	0	0	0	0	0	0	0	0	0	0	0	0	0	0	0	0	0	0	0	0	0	0	0	0	0	0	0	0	0	0	0	0
S1MRS0711.MID49.49.P1.dec13	0	0	0	0	0	0	0	0	0	0	0	0	0	0	1	0	0	0	0	0	0	0	0	0	0	1	0	0	0	0	0	0	0	0	0	0	0	0	0	1	1	0	0	0	0	0	0	0	0	1	0	0	0	0	0	0	0	0	0	0	0	0	0	0	0	0	0	0	0	0	0	0	0	0	0	0	0	0	0	0	0	0	0	0	0	0	0	0	0	0	0	0	0	0	0	0	0	0	0	0	0	0	0	0	0	0	0	0	0	0	0	0	0	1	0	0	0	0	0	0	0	0	0	0	0	0	0	0	0	0	0	0	0	0	0	0	0	0	0	0	0	0	0	0	0	0	0	0	0	0	0	0	0	0	0	0	0	0	0	0	0	0	0	0	0	0	0	0	0	0	0	0	0	0	0	0	0	0	0	0	0	0	0	0	0	0	0	0	0	0	0	0	0	0	0	0	0	0	0	0	0	0	0	0	0	0	0	0	0	0	0	0	0	0	0	0	0	0	0	0	0	0	0	0	0	0	0	0	0	0	0	0	0	0	0	0	0	0	0	0	0	0	0	0	0	0	0	0	0	0	0	0	0	0	0	0	0	0	0	0	0	0	0	0	0	0	0	0	0	0	0	0	0	0	0	0	0	0	0	0	0	0	0	0	0	0	0	0	0	0	0	0	0	0	0	0	0	0	0	0	0	0	0	0	0	0	0	0	0	0	0	0	0	0	0	0	0	0	0	0	0	0	0	0	0	0	0	0	0	0	0	0	0	0	0	0	0	0	0	0	0	0	0	0	0	0	0	0	0	0	0	0	0	0	0	0	0	0	0	0	0	0	0	0	0	0	0	0	0	0	0	0	0	0	0	0	0	0	0	0	0	0	0	0	0	0	0	0	0	0	0	0	0	0	0	0	0	0	0	0	0	0	0	0	0	0	0	0	0	0	0	0	0	0	0	0	0	0	0	0	0	0	0	0	0	0	0	0	0	0	0	0	0	0	0	0	0	0	0	0	0	0	0	0	0	0	0	0	0	0	0	0	0	0	0	0	0	0	0	0	0	0	0	0	0	0	0	0	0	0	0	0	0	0	0	0	0	0	0	0	0	0	0	0	0	0	0	0	0	0	0	0	0	0	0	0	0	0	0	0	0	0	0	0	0	0	0	0	0	0	0	0	0	0	0	0	0	0	0	0	0	0	0	0	0	0	0	0	0	0	0	0	0	0	0	0	0	0	0	0	0	0	0	0	0	0	0	0	0	0	0	0	0	0	0	0	0	0	0	0	0	0	0	0	0	0	0	0	0	0	0	0	0	0	0	0	0	0	0	0	1	0	0	0	0	0	0	0	0	0	0	0	0	0	0	0	0	0	0	0	0	0	0	0	0	0	0	0	0	0	0	0	0	0	0	0	0	0	0	0	0	0	0	0	0	0	0	0	0	0	0	0	0	0	0	0	0	0	0	0	0	0	0	0	0	0	1	0	0	0	0	0	0	0	0	0	0	0	0	0	0	0	0	0	0	0	0	0	0	0	0	0	0	0	0	0	0	0	0	0	0	0	0	0	0	0	0	0	0	0	0	0	0	0	0	0	0	0	0	0	0	0	0	0	0	0	0	0	0	0	0	0	0	0	0	0	0	0	0	0	0	1	0	0	0	0	0	0	0	0	0	0	0	0	0	0	0	0	0	0	0	0	0	0	0	0	0	0	0	0	0	0	0	0	0	0	0	0	0	0	0	0	0	0	0	0	0	0	0	0	0	0	0	0	0	0	0	0	0	0	0	0	0	0	0	0	0	0	0	0	0	0	0	0	0	0	0	0	0	0	0	0	0	0	0	0	0	0	0	0	0	0	0	0	0	0	0	0	0	0	0	0	0	0	0	0	0	0	0	0	0	0	0	0	0	0	0	0	0	0	0	0	0	0	0	0	0	0	0	0	0	0	0	0	0	0	0	0	0	0	0	0	0	0	0	0	0	0	0	0	0	0	0	0	0	0	0	0	0	0	0	0	0	0	0	0	0	0	0	0	0	0	0	0	0	0	0	0	0	0	0	0	0	0	0	0	0	0	0	0	0	0	0	0	0	0	0	0	0	0	0	0	0	0	0	0	0	0	0	0	0	0	0	0	0	0	0	0	0	0	0	0	0	0	0	0	0	1	0	0	0	0	0	0	0	0	0	0	0	0	0	0	0	0	0	0	0	0	0	0	0	0	0	0	0	0	0	0	0	0	0	0	0	0	0	0	0	0	0	0	0	0	0	0	0	0	0	0	0	0	0	0	0	0	0	0	0	0	0	0	0	0	0	0	0	0	0	0	0	0	0	0	0	0	0	0	0	0	0	0	0	0	0	0	0	0	0	0	0	0	0	0	0	0	0	0	0	0	0	0	0	0	0	0	0	0	0	0	0	0	1	0	0	0	0	0	0	0	0	0	0	0	0	0	0	0	0	0	0	0	0	0	0	0	0	0	0	0	0	0	0	0	0	0	0	0	0	0	0	0	0	0	0	0	0	0	0	0	0	0	0	0	0	0	0	0	0	0	0	0	0	0	0	0	0	0	0	0	0	0	0	0	0	0	0	0	0	0	0	0	0	0	0	0	0	0	0	0	0	0	0	0	0	0	0	0	0	0	0	0	0	0	0	0	0	0	0	0	0	0	0	0	0	0	0	0	0	0	0	0	0	0	0	0	0	0	0	0	0	0	0	0	0	0	0	0	0	0	0	0	0	0	0	0	0	0	0	0	0	0	0	0	0	0	0	0	0	0	0	0	0	0	0	0	0	0	0	0	0	0	0	0	0	0	0	0	0	0	0	0	0	0	0	0	0	0	0	0	0	0	0	0	0	0	0	0	0	0	0	0	0	0	0	0	0	0	0	0	0	0	0	0	0	0	0	0	0	0	0	0	0	0	0	0	0	0	0	0	0	0	0	0	0	0	0	0	0	0	0	0	0	0	0	0	0	0	0	0	0	0	0	0	0	0	0	0	0	0	0	0	0	0	0	0	0	0	0	0	0	0	0	0	0	0	0	0	0	0	0	0	0	0	0	0	0	0	0	0	0	0	0	0	0	0	0	0	0	0	0	0	0	0	0	0	0	0	0	0	0	0	0	0	0	0	0	0	0	0	0	0	0	0	0	0	0	0	0	0	0	0	0	0	0	0	0	0	0	0	0	0	0	0	0	0	0	0	0	0	0	0	0	0	0	0	0	0	0	0	0	0	0	0	0	0	0	0	0	0	0	0	0	0	0	0	0	0	1	0	0	0	0	0	0	0	0	0	0	0	0	0	0	0	0	0	0	0	0	0	0	0	0	0	0	0	0	0	0	0	0	0	0	0	0	0	0	0	0	0	0	0	0	0	0	0	0	0	0	0	0	0	0	0	0	0	0	0	0	0	0	0	0	0	0	0	0	0	0	0	0	0	0	0	0	0	0	0	0	0	0	0	0	0	0	0	0	0	0	0	0	0	0	0	0	0	0	0	0	0	0	0	0	0	0	0	0	0	0	0	0	0	0	0	0	0	0	0	0	0	0	0	0	0	0	0	0	0	0	0	0	0	0	0	0	0	0	0	0	0	0	0	0	0	0	0	0	0	0	0	0	0	0	0	0	0	0	0	0	0	0	0	0	0	0	0	0	0	0	0	0	0	0	0	0	0	0	0	0	0	0	0	0	0	0	0	0	0	0	0	0	0	0	0	0	0	0	0	0	0	0	0	0	0	0	0	0	0	0	0	0	0	0	0	0	0	0	0	0	0	0	0	0	0	0	0	0	0	0	0	0	0	0	0	0	0	0	0	0	0	0	0	0	0	0	0	0	0	0	0	0	0	0	0	1	1	1	1	1	1	1	1	1	1	1	1	1	1	1	1	1	1	1	1	1	1	1	1	1	1	1	1	1	1	1	0	1	0	0	0	0	0	0	0	0	0	0	0	0	0	0	0	0	0	0	0	0	0	0	0	0	0	0	0	0	0	0	0	0	0	0	0	0	0	0	0	0	0	0	0	0	0	0	0	0	0	0	0	0	0	0	0	0	0	0	0	0	0	0	0	0	0	0	0	0	0	0	0	0	0	0	0	0	0	0	0	0	0	0	0	0	0	0	0	0	0	0	0	0	0	0	0	0	0	0	0	0	0	0	0	0	0	0	0	0	0	0	0	0	0	0	0	0	0	0	0	0	0	0	0	0	0	0	0	0	0	0	0	0	0	0	0	0	0	0	0	0	0	0	0	0	0	0	0	0	0	0	0	0	0	0	0	0	0	0	0	0	0	0	0	0	0	0	0	0	0	0	0	0	0	0	0	0	0	0	0	0	0	0	0	0	0	0	0	0	0	0	0	0	0	0	0	0	0	0	0	0	0	0	0	0	0	0	0	0	0	0	0	0	0	0	0	0	0	0	0	0	0	0	0	0	0	0	0	0	0	0	0	0	0	0	0	0	0	0	0	0	0	0	0	0	0	0	0	0	0	0	0	0	0	0	0	0	0	0	0	0	0	0	0	0	0	0	0	0	0	0	0	0	0	0	0	0	0	0	0	0	0	0	0	0	0	0	0	0	0	0	0	0	0	0	0	0	0	0	0	0	0	0	0	0	0	0	0	0	0	0	0	0	0	0	0	0	0	0	0	0	0	0	0	0	0	0	0	0	0	0	0	0	0	0	0	0	0	0	0	0	0	0	0	0	0	0	0	0	0	0	0	0	0	0	0	0	0	0	0	0	0	0	0	0	0	0	0	0	0	0	0	0	0	0	0	0	0	0	0	0	0	0	0	0	0	0	0	0	0	0	0	0	0	0	0	0	0	0	0	0	0	0	0	0	0	0	0	0	0	0	0	0	0	0	0	0	0	0	0	0	0	0	0	0	0	0	0	0	0	0	0	0	0	0	0	0	0	0	0	0	0	0	0	0	0	0	0	0	0	0	0	0	0	0	0	0	0	0	0	0	0	0	0	0	0	0	0	0	0	0	0	0	0	0	0	0	0	0	0	0	0	0	0	0	0	0	0	0	0	0	0	0	0	0	0	0	0	0	0	0	0	0	0	0	0	0	0	0	0	0	0	0	0	0	0	0	0	0	0	0	0	0	0	0	0	0	0	0	0	0	0	0	0	0	0	0	0	0	0	0	0	0	0	0	0	0	0	0	0	0	0	0	0	0	0	0	0	0	0	0	0	0	0	0	0	0	0	0	0	0	0	0	0	0	0	0	0	0	0	0	0	0	0	0	0	0	0	0	0	0	0	0	0	0	0	0	0	0	0	0	0	0	0	0	0	0	0	0	0	0	0	0	0	0	0	0	0	0	0	0	0	0	0	0	0	0	0	0	0	0	0	0	0	0	0	0	0	0	0	0	0	0	0	0	0	0	0	0	0	0	0	0	0	0	0	0	0	0	0	0	0	0	0	0	0	0	0	0	0	0	0	0	0	0	0	0	0	0	0	0	0	0	0	0	0	0	0	0	0	0	0	0	0	0	0	0	0	0	0	0	0	0	0	0	0	0	0	0	0	0	0	0	0	0	0	0	0	0	0	0	0	0	0	0	0	0	0	0	0	0	0	0	0	0	0	0	0	0	0	0	0	0	0	0	0	0	0	0	0	0	0	0	0	0	0	0	0	0	0	0	0	0	0	0	0	0	0	0	0	0	0	0	0	0	0	0	0	0	0	0	0	0	0	0	0	0	0	0	0	0	0	0	0	0	0	0	0	0	0	0	0	0	0	0	0	0	0	0	0	0	0	0	0	0	0	0	0	0	0	0	0	0	0	0	0	0	0	0	0	0	0	0	0	0	0	0	0	0	0	0	0	0	0	0	0	0	0	0	0	0	0	0	0	0	0	0	0	0	0	0	0	0	0	0	0	0	0	0	0	0	0	0	0	0	0	0	0	0	0	0	0	0	0	0	0	0	0	0	0	0	0	0	0	0	0	0	0	0	0	0	0	0	0	0	0	0	0	0	0	0	0	0	0	0	0	0	0	0	0	0	0	0	0	0	0	0	0	0	0	0	0	0	0	0	0	0	0	0	0	0	0	0	0	0	0	0	0	0	0	0	0	0	0	0	0	0	0	0	0	0	0	0	0	0	0	0	0	0	0	0	0	0	0	0	0	0	0	0	0	0	0	0	0	0	0	0	0	0	0	0	0	0	0	0	0	0	0	0	0	0	0	0	0	0	0	0	0	0	0	0	0	0	0	0	0	0	0	0	0	0	0	0	0	0	0	0	0	0	0	0	0	0	0	0	0	0	0	0	0	0	0	0	0	0	0	0	0	0	0	0	0	0	0	0	0	0	0	0	0	0	0	0	0	0	0	0	0	0	0	0	0	0	0	0	0	0	0	0	0	0	0	0	0	0	0	0	0	0	0	0	0	0	0	0	0	0	0	0	0	0	0	0	0	0	0	0	0	0	0	0	0	0	0	0	0	0	0	0	0	0	0	0	0	0	0	0	0	0	0	0	0	0	0	0	0	0	0	0	0	0	0	0	0	0	0	0	0	0	0	0	0	0	0	0	0	0	0	0	0	0	0	0	0	0	0	0	0	0	0	0	0	0	0	0	0	0	0	0	0	0	0	0	0	0	0	0	0	0	0	0	0	0	0	0	0	0	0	0	0	0	0	0	0	0	0	0	0	0	0	0	0	0	0	0	0	0	0	0	0	0	0	0	0	0	0	0	0	0	0	0	0	0	0	0	0	0	0	0	0	0	0	0	0	0	0	0	0	0	0	0	0	0	0	0	0	0	0	0	0	0	0	0	0	0	0	0	0	0	0	0	0	0	0	0	0	0	0	0	0	0	0	0	0	0	0	0	0	0	0	0	0	0	0	0	0	0	0	0	0	0	0	0	0	0	0	0	0	0	0	0	0	0	0	0	0	0	0	0	0	0	0	0	0	0	0	0	0	0	0	0	0	0	0	0	0	0	0	0	0	0	0	0	0	0	0	0	0	0	0	0	0	0	0	0	0	0	0	0	0	0	0	0	0	0	0	0	0	0	0	0	0	0	0	0	0	0	0	0	0	0	0	0	0	0	0	0	0	0	0	0	0	0	0	0	0	0	0	0	0	0	0	0	0	0	0	0	0	0	0	0	0	0	0	0	0	0	0	0	0	0	0	0	0	0	0	0	0	0	0	0	0	0	0	0	0	0	0	0	0	0	0	0	0	0	0	0	0	0	0	0	0	0	0	0	0	0	0	0	0	0	0	0	0	0	0	0	0	0	0	0	0	0	0	0	0	0	0	0	0	0	0	0	0	0	0	0	0	0	0	0	0	0	0	0	0	0	0	0	0	0	0	0	0	0	0	0	0	0	0	0	0	0	0	0	0	0	0	0	0	0	0	0	0	0	0	0	0	0	0	0	0	0	0	0	0	0	0	0	0	0	0	0	0	0	0	0	0	0	0	0	0	0	0	0	0	0	0	0	0	0	0	0	0	0	0	0	0	0	0	0	0	0	0	0	0	0	0	0	0	0	0	0	0	0	0	0	0	0	0	0	0	0	0	0	0	0	0	0	0	0	0	0	0	0	0	0	0	0	0	0	0	0	0	0	0	0	0	0	0	0	0	0	0	0	0	0	0	0	0	0	0	0	0	0	0	0	0	0	0	0	0	0	0	0	0	0	0	0	0	0	0	0	0	0	0	0	0	0	0	0	0	0	0	0	0	0	0	0	0	0	0	0	0	0	0	0	0	0	0	0	0	0	0	0	0	0	0	0	0	0	0	0	0	0	0	0	0	0	0	0	0	0	0	0	0	0	0	0	0	0	0	0	0	0	0	0	0	0	0	0	0	0	0	0	0	0	0	0	0	0	0	0	0	0	0	0	0	0	0	0	0	0	0	0	0	0	0	0	0	0	0	0	0	0	0	0	0	0	0	0	0	0	0	0	0	0	0	0	0	0	0	0	0	0	0	0	0	0	0	0	0	0	0	0	0	0	0	0	0	0	0	0	0	0	0	0	0	0	0	0	0	0	0	0	0	0	0	0	0	0	0	0	0	0	0	0	0	0	0	0	0	0	0	0	0	0	0	0	0	0	0	0	0	0	0	0	0	0	0	0	0	0	0	0	0	0	0	0	0	0	0	0	0	0	0	0	0	0	0	0	0	0	0	0	0	0	0	0	0	0	0	0	0	0	0	0	0	0	0	0	0	0	0	0	0	0	0	0	0	0	0	0	0	0	0	0	0	0	0	0	0	0	0	0	0	0	0	0	0	0	0	0	0	0	0	0	0	0	0	0	0	0	0	0	0	0	0	0	0	0	0	0	0	0	0	0	0	0	0	0	0	0	0	0	0	0	0	0	0	0	0	0	0	0	0	0	0	0	0	0	0	0	0	0	0	0	0	0	0	0	0	0	0	0	0	0	0	0	0	0	0	0	0	0	0	0	0	0	0	0	0	0	0	0	0	0	0	0	0	0	0	0	0	0	0	0	0	0	0	0	0	0	0	0	0	0	0	0	0	0	0	0	0	0	0	0	0	0	0	0	0	0	0	0	0	0	0	0	0	0	0	0	0	0	0	0	0	0	0	0	0	0	0	0	0	0	0	0	0	0	0	0	0	0	0	0	0	0	0	0	0	0	0	0	0	0	0	0	0	0	0	0	0	0	0	0	0	0	0	0	0	0	0	0	0	0	0	0	0	0	0	0	0	0	0	0	0	0	0	0	0	0	0	0	0	0	0	0	0	0	0	0	0	0	0	0	0	0	0	0	0	0	0	0	0	0	0	0	0	0	0	0	0	0	0	0	0	0	0	0	0	0	0	0	0	0	0	0	0	0	0	0	0	0	0	0	0	0	0	0	0	0	0	0	0	0	0	0	0	0	0	0	0	0	0	0	0	0	0	0	0	0	0	0	0	0	0	0	0	0	0	0	0	0	0	0	0	0	0	0	0	0	0	0	0	0	0	0	0	0	0	0	0	0	0	0	0	0	0	0	0	0	0	0	0	0	0	0	0	0	0	0	0	0	0	0	0	0	0	0	0	0	0	0	0	0	0	0	0	0	0	0	0	0	0	0	0	0	0	0	0	0	0	0	0	0	0	0	0	0	0	0	0	0	0	0	0	0	0	0	0	0	0	0	0	0	0	0	0	0	0	0	0	0	0	0	0	0	0	0	0	0	0	0	0	0	0	0	0	0	0	0	0	0	0	0	0	0	0	0	0	0	0	0	0	0	0	0	0	0	0	0	0	0	0	0	0	0	0	0	0	0	0	0	0	0	0	0	0	0	0	0	0	0	0	0	0	0	0	0	0	0	0	0	0	0	0	0	0	0	0	0	0	0	0	0	0	0	0	0	0	0	0	0	0	0	0	0	0	0	0	0	0	0	0	0	0	0	0	0	0	0	0	0	0	0	0	0	0	0	0	0	0	0	0	0	0	0	0	0	0	0	0	0	0	0	0	0	0	0	0	0	0	0	0	0	0	0	0	0	0	0	0	0	0	0	0	0	0	0	0	0	0	0	0	0	0	0	0	0	0	0	0	0	0	0	0	0	0	0	0	0	0	0	0	0	0	0	0	0	0	0	0	0	0	0	0	0	0	0	0	0	0	0	0	0	0	0	0	0	0	0	0	0	0	0	0	0	0	0	0	0	0	0	0	0	0	0	0	0	0	0	0	0	0	0	0	0	0	0	0	0	0	0	0	0	0	0	0	0	0	0	0	0	0	0	0	0	0	0	0	0	0	0	0	0	0	0	0	0	0	0	0	0	0	0	0	0	0	0	0	0	0	0	0	0	0	0	0	0	0	0	0	0	0	0	0	0	0	0	0	0	0	0	0	0	0	0	0	0	0	0	0	0	0	0	0	0	0	0	0	0	0	0	0	0	0	0	0	0	0	0	0	0	0	0	0	0	0	0	0	0	0	0	0	0	0	0	0	0	0	0	0	0	0	0	0	0	0	0	0	0	0	0	0	0	0	0	0	0	0	0	0	0	0	0	0	0	0	0	0	0	0	0	0	0	0	0	0	0	0	0	0	0	0	0	0	0	0	0	0	0	0	0	0	0	0	0	0	0	0	0	0	0	0	0	0	0	0	0	0	0	0	0	0	0	0	0	0	0	0	0	0	0	0	0	0	0	0	0	0	0	0	0	0	0	0	0	0	0	0	0	0	0	0	0	0	0	0	0	0	0	0	0	0	0	0	0	0	0	0	0	0	0	0	0	0	0	0	0	0	0	0	0	0	0	0	0	0	0	0	0	0	0	0	0	0	0	0	0	0	0	0	0	0	0	0	0	0	0	0	0	0	0	0	0	0	0	0	0	0	0	0	0	0	0	0	0	0	0	0	0	0	0	0	0	0	0	0	0	0	0	0	0	0	0	0	0	0	0	0	0	0	0	0	0	0	0	0	0	0	0	0	0	0	0	0	0	0	0	0	0	0	0	0	0	0	0	0	0	0	0	0	0	0	0	0	0	0	0	0	0	0	0	0	0	0	0	0	0	0	0	0	0	0	0	0	0	0	0	0	0	0	0	0	0	0	0	0	0	0	0	0	0	0	0	0	0	0	0	0	0	0	0	0	0	0	0	0	0	0	0	0	0	0	0	0	0	0	0	0	0	0	0	0	0	0	0	0	0	0	0	0	0	0	0	0	0	0	0	0	0	0	0	0	0	0	0	0	0	0	0	0	0	0	0	0	0	0	0	0	0	0	0	0	0	0	0	0	0	0	0	0	0	0	0	0	0	0	0	0	0	0	0	0	0	0	0	0	0	0	0	0	0	0	0	0	0	0	0	0	0	0	0	0	0	0	0	0	0	0	0	0	0	0	0	0	0	0	0	0	0	0	0	0	0	0	0	0	0	0	0	0	0	0	0	0	0	0	0	0	0	0	0	0	0	0	0	0	0	0	0	0	0	0	0	0	0	0	0	0	0	0	0	0	0	0	0	0	0	0	0	0	0	0	0	0	0	0	0	0	0	0	0	0	0	0	0	0	0	0	0	0	0	0	0	0	0	0	0	0	0	0	0	0	0	0	0	0	0	0	0	0	0	0	0	0	0	0	0	0	0	0	0	0	0	0	0	0	0	0	0	0	0	0	0	0	0	0	0	0	0	0	0	0	0	0	0	0	0	0	0	0	0	0	0	0	0	0	0	0	0	0	0	0	0	0	0	0	0	0	0	0	0	0	0	0	0	0	0	0	0	0	0	0	0	0	0	0	0	0	0	0	0	0	0	0	0	0	0	0	0	0	0	0	0	0	0	0	0	0	0	0	0	0	0	0	0	0	0	0	0	0	0	0	0	0	0	0	0	0	0	0	0	0	0	0	0	0	0	0	0	0	0	0	0	0	0	0	0	0	0	0	0	0	0	0	0	0	0	0	0	0	0	0	0	0	0	0	0	0	0	0	0	0	0	0	0	0	0	0	0	0	0	0	0	0	0	0	0	0	0	0	0	0	0	0	0	0	0	0	0	0	0	0	0	0	0	0	0	0	0	0	0	0	0	0	0	0	0	0	0	0	0	0	0	0	0	0	0	0	0	0	0	0	0	0	0	0	0	0	0	0	0	0	0	0	0	0	0	0	0	0	0	0	0	0	0	0	0	0	0	0	0	0	0	0	0	0	0	0	0	0	0	0	0	0	0	0	0	0	0	0	0	0	0	0	0	0	0	0	0	0	0	0	0	0	0	0	0	0	0	0	0	0	0	0	0	0	0	0	0	0	0	0	0	0	0	0	0	0	0	0	0	0	0	0	0	0	0	0	0	0	0	0	0	0	0	0	0	0	0	0	0	0	0	0	0	0	0	0	0	0	0	0	0	0	0	0	0	0	0	0	0	0	0	0	0	0	0	0	0	0	0	0	0	0	0	0	0	0	0	0	0	0	0	0	0	0	0	0	0	0	0	0	0	0	0	0	0	0	0	0	0	0	0	0	0	0	0	0	0	0	0	0	0	0	0	0	0	0	0	0	0	0	0	0	0	0	0	0	0	0	0	0	0	0	0	0	0	0	0	0	0	0	0	0	0	0	0	0	0	0	0	0	0	0	0	0	0	0	0	0	0	0	0	0	0	0	0	0	0	0	0	0	0	0	0	0	0	0	0	0	0	0	0	0	0	0	0	0	0	0	0	0	0	0	0	0	0	0	0	0	0	0	0	0	0	0	0	0	0	0	0	0	0	0	0	0	0	0	0	0	0	0	0	0	0	0	0	0	0	0	0	0	0	0	0	0	0	0	0	0	0	0	0	0	0	0	0	0	0	0	0	0	0	0	0	0	0	0	0	0	0	0	0	0	0	0	0	0	0	0	0	0	0	0	0	0	0	0	0	0	0	0	0	0	0	0	0	0	0	0	0	0	0	0	0	0	0	0	0	0	0	0	0	0	0	0	0	0	0	0	0	0	0	0	0	0	0	0	0	0	0	0	0	0	0	0	0	0	0	0	0	0	0	0	0	0	0	0	0	0	0	0	0	0	0	0	0	0	0	0	0	0	0	0	0	0	0	0	0	0	0	0	0	0	0	0	0	0	0	0	0	0	0	0	0	0	0	0	0	0	0	0	0	0	0	0	0	0	0	0	0	0	0	0	0	0	0	0	0	0	0	0	0	0	0	0	0	0	0	0	0	0	0	0	0	0	0	0	0	0	0	0	0	0	0	0	0	0	0	0	0	0	0	0	0	0	0	0	0	0	0	0	0	0	0	0	0	0	0	0	0	0	0	0	0	0	0	0	0	0	0	0	0	0	0	0	0	0	0	0	0	0	0	0	0	0	0	0	0	0	0	0	0	0	0	0	0	0	0	0	0	0	0	0	0	0	0	0	0	0	0	0	0	0	0	0	0	0	0	0	0	0	0	0	0	0	0	0	0	0	0	0	0	0	0	0	0
S1MRS0603.MID30.30.P1.dec13	0	0	0	0	0	0	0	0	0	0	0	0	0	0	0	0	0	0	0	0	0	0	0	0	0	1	0	0	0	0	0	0	0	0	0	0	0	0	0	0	0	0	0	0	0	0	0	0	0	0	0	0	0	0	0	0	0	0	1	0	0	0	0	0	0	0	0	0	0	0	0	0	0	0	0	0	0	0	0	0	0	0	0	0	0	0	0	0	0	0	0	0	0	0	0	0	0	0	0	0	0	0	0	0	0	0	0	0	0	0	0	0	0	0	0	0	0	0	0	0	0	0	0	0	0	0	0	0	0	0	0	0	0	0	0	0	0	0	0	0	0	0	0	0	0	0	0	0	0	0	0	0	0	0	0	0	0	0	0	0	0	0	0	0	0	0	0	0	1	0	0	0	0	0	0	0	0	0	0	0	0	0	0	0	0	0	0	0	0	0	0	0	0	0	0	0	0	0	0	0	0	0	0	0	0	0	0	0	0	0	0	0	0	0	0	0	0	0	0	0	0	0	0	0	0	0	0	0	0	0	0	0	0	0	0	1	0	0	0	0	0	0	0	0	0	0	0	0	0	0	0	0	0	0	0	0	0	0	0	0	0	0	0	0	0	0	0	0	0	0	0	1	0	0	0	0	0	0	0	0	0	0	0	0	1	0	0	0	0	0	0	0	0	0	0	0	0	0	0	0	0	0	0	0	0	0	0	0	0	0	0	0	0	0	0	0	0	0	0	0	0	0	0	0	0	0	0	0	0	0	0	0	0	0	0	0	0	0	0	0	0	0	0	0	0	0	0	0	0	0	0	0	0	0	0	0	0	0	0	0	0	0	0	0	0	0	0	0	0	0	0	0	0	0	0	0	0	0	0	0	0	0	0	0	0	0	0	0	0	0	0	0	0	0	0	0	0	0	0	0	0	0	0	0	0	0	0	0	0	0	0	0	0	0	0	0	0	0	0	0	0	0	0	0	0	0	0	0	0	0	0	0	0	0	0	0	0	0	0	0	0	0	0	0	0	0	0	0	0	0	0	0	0	0	0	0	0	0	0	0	0	0	0	0	0	0	0	0	0	0	0	0	0	0	0	0	0	1	0	0	0	0	0	0	0	0	0	0	0	0	0	0	0	0	0	0	0	0	0	0	0	0	0	0	0	0	0	0	0	0	0	0	0	0	0	0	0	0	0	0	0	0	0	0	0	0	0	0	0	0	0	0	0	0	0	0	0	0	0	0	0	0	0	0	0	0	0	0	0	0	0	0	0	0	0	0	0	0	0	0	0	0	0	0	0	0	0	0	0	0	0	0	0	0	0	0	0	0	0	0	0	0	0	0	0	0	0	0	0	0	0	0	0	0	0	0	0	0	0	0	0	0	0	0	0	0	0	0	0	0	0	0	0	0	0	0	0	0	0	0	0	0	0	0	0	0	0	0	0	0	0	0	0	0	0	0	0	0	0	0	0	0	0	0	0	0	0	0	0	0	0	0	0	0	0	0	0	0	0	0	0	0	0	0	0	0	0	0	0	0	0	0	0	0	0	0	0	0	0	0	0	0	0	0	0	0	0	0	0	0	0	0	0	0	0	0	0	0	0	0	0	0	0	0	0	0	0	0	0	0	0	0	0	0	0	0	0	0	0	0	0	0	0	0	0	0	0	0	0	0	0	0	0	0	0	0	0	0	0	0	0	0	0	0	0	0	0	0	0	0	0	0	0	0	0	0	0	0	0	0	0	0	0	0	0	0	0	0	0	0	0	0	0	0	0	0	0	0	0	0	0	0	0	0	0	0	0	0	0	0	0	0	0	0	0	0	0	0	0	0	0	0	0	0	0	0	0	0	0	0	0	0	0	0	0	0	0	0	0	0	0	0	0	0	0	0	0	0	0	0	0	0	0	0	0	0	0	0	0	0	0	0	0	0	0	0	0	0	0	0	0	0	0	0	0	0	0	0	0	0	0	0	0	0	0	0	0	0	0	0	0	0	0	0	0	1	0	0	0	0	0	0	0	0	0	0	0	0	0	0	0	0	0	0	0	1	0	0	0	0	0	0	0	0	0	0	0	0	0	0	0	0	0	0	0	0	0	0	0	0	0	0	0	0	0	0	0	0	0	0	0	0	0	1	0	0	0	0	0	0	0	0	0	0	0	0	0	0	0	0	0	0	0	0	0	0	0	0	0	0	0	0	0	0	0	0	0	0	0	0	0	0	0	0	0	0	0	0	0	0	0	0	0	0	0	0	0	0	0	0	0	0	0	0	1	0	0	0	0	0	0	0	0	0	0	0	0	0	0	0	0	0	0	0	0	0	0	0	0	0	0	0	0	0	1	0	0	0	0	0	0	0	0	0	0	0	0	0	0	0	0	0	0	0	0	0	0	0	0	0	0	0	0	0	0	0	0	0	0	0	0	0	0	0	0	0	0	0	0	0	0	0	0	0	0	0	0	0	0	0	0	0	0	0	0	0	0	0	0	0	0	0	0	0	1	0	0	0	0	0	0	0	0	0	0	0	0	0	0	0	0	0	0	0	0	0	0	0	0	0	0	0	0	0	0	0	0	1	0	0	0	0	0	1	0	0	0	0	1	0	0	0	0	0	0	0	0	0	0	0	0	0	0	0	0	0	0	0	0	0	0	0	0	0	0	0	0	0	0	0	0	0	0	0	0	0	0	0	0	0	0	0	0	0	0	0	0	1	0	0	0	0	0	0	0	0	0	0	0	0	0	0	0	0	0	0	0	0	0	0	0	0	0	0	0	0	0	0	0	0	0	0	0	0	0	0	0	0	0	0	0	0	0	0	0	0	0	0	0	0	0	0	0	0	0	0	0	0	0	0	0	0	0	0	0	0	0	0	0	0	0	0	0	0	0	0	0	0	0	0	0	0	0	0	0	0	0	0	0	0	0	0	0	0	0	0	0	0	0	0	0	0	0	0	0	0	0	0	0	0	0	0	0	0	0	0	0	0	0	0	0	0	0	0	0	0	0	0	0	0	0	0	0	0	0	0	0	0	0	0	0	0	0	0	0	0	0	0	0	0	0	0	0	0	0	0	0	0	0	0	0	0	0	0	0	0	0	0	0	0	0	0	0	0	0	0	0	0	0	0	0	0	0	0	0	0	0	0	0	0	0	0	0	0	0	0	0	0	0	0	0	0	0	0	0	0	0	0	0	0	0	0	0	0	0	0	0	0	0	0	0	0	0	0	0	0	0	0	0	0	0	0	0	0	0	0	0	0	0	0	0	0	0	0	0	0	0	0	0	0	0	0	0	0	0	0	0	0	0	0	0	0	0	0	0	0	0	0	0	0	0	0	0	0	0	0	0	0	0	0	0	0	0	0	0	0	0	0	0	0	0	0	0	0	0	0	0	0	0	0	0	0	0	0	0	0	0	0	0	0	0	0	0	0	0	0	0	0	0	0	0	0	0	0	0	0	0	0	0	0	0	0	0	0	0	0	0	0	1	0	0	0	0	0	0	0	0	0	0	0	0	0	0	0	0	0	0	0	0	0	0	0	0	0	0	0	0	0	0	0	0	0	0	0	0	0	0	0	0	0	0	0	0	0	0	0	0	0	0	0	0	0	0	0	0	0	0	0	0	0	0	0	0	0	0	0	0	0	0	0	0	0	0	0	0	0	0	0	0	0	0	0	0	0	0	0	0	0	0	0	0	0	0	0	0	0	0	0	0	0	0	0	0	0	0	0	0	0	0	0	0	0	0	0	0	0	0	0	0	0	0	0	0	0	0	0	0	0	0	0	0	0	0	0	0	0	0	0	0	0	0	0	0	0	0	0	0	0	0	0	0	0	0	0	0	0	0	0	0	0	0	0	0	0	0	0	0	0	0	0	0	0	0	0	0	0	0	0	0	0	0	0	0	0	0	0	0	0	0	0	0	0	0	0	0	0	0	0	0	0	0	0	0	0	0	0	0	0	0	0	0	0	0	0	0	0	0	0	0	0	0	0	0	0	0	0	0	0	0	0	0	0	0	0	0	0	0	0	0	0	0	0	0	0	0	0	0	0	0	0	0	0	0	0	0	0	0	0	0	0	0	0	0	0	0	0	0	0	0	0	0	0	0	0	0	0	0	0	0	0	0	0	0	0	0	0	0	0	0	0	1	1	1	1	1	1	1	1	1	1	1	1	1	1	1	1	1	1	1	1	1	1	1	0	0	0	0	0	0	0	0	0	0	0	0	0	0	0	0	0	0	0	0	0	0	0	0	0	0	0	0	0	0	0	0	0	0	0	0	0	0	0	0	0	0	0	0	0	0	0	0	0	0	0	0	0	0	0	0	0	0	0	0	0	0	0	0	0	0	0	0	0	0	0	0	0	0	0	0	0	0	0	0	0	0	0	0	0	0	0	0	0	0	0	0	0	0	0	0	0	0	0	0	0	0	0	0	0	0	0	0	0	0	0	0	0	0	0	0	0	0	0	0	0	0	0	0	0	0	0	0	0	0	0	0	0	0	0	0	0	0	0	0	0	0	0	0	0	0	0	0	0	0	0	0	0	0	0	0	0	0	0	0	0	0	0	0	0	0	0	0	0	0	0	0	0	0	0	0	0	0	0	0	0	0	0	0	0	0	0	0	0	0	0	0	0	0	0	0	0	0	0	0	0	0	0	0	0	0	0	0	0	0	0	0	0	0	0	0	0	0	0	0	0	0	0	0	0	0	0	0	0	0	0	0	0	0	0	0	0	0	0	0	0	0	0	0	0	0	0	0	0	0	0	0	0	0	0	0	0	0	0	0	0	0	0	0	0	0	0	0	0	0	0	0	0	0	0	0	0	0	0	0	0	0	0	0	0	0	0	0	0	0	0	0	0	0	0	0	0	0	0	0	0	0	0	0	0	0	0	0	0	0	0	0	0	0	0	0	0	0	0	0	0	0	0	0	0	0	0	0	0	0	0	0	0	0	0	0	0	0	0	0	0	0	0	0	0	0	0	0	0	0	0	0	0	0	0	0	0	0	0	0	0	0	0	0	0	0	0	0	0	0	0	0	0	0	0	0	0	0	0	0	0	0	0	0	0	0	0	0	0	0	0	0	0	0	0	0	0	0	0	0	0	0	0	0	0	0	0	0	0	0	0	0	0	0	0	0	0	0	0	0	0	0	0	0	0	0	0	0	0	0	0	0	0	0	0	0	0	0	0	0	0	0	0	0	0	0	0	0	0	0	0	0	0	0	0	0	0	0	0	0	0	0	0	0	0	0	0	0	0	0	0	0	0	0	0	0	0	0	0	0	0	0	0	0	0	0	0	0	0	0	0	0	0	0	0	0	0	0	0	0	0	0	0	0	0	0	0	0	0	0	0	0	0	0	0	0	0	0	0	0	0	0	0	0	0	0	0	0	0	0	0	0	0	0	0	0	0	0	0	0	0	0	0	0	0	0	0	0	0	0	0	0	0	0	0	0	0	0	0	0	0	0	0	0	0	0	0	0	0	0	0	0	0	0	0	0	0	0	0	0	0	0	0	0	0	0	0	0	0	0	0	0	0	0	0	0	0	0	0	0	0	0	0	0	0	0	0	0	0	0	0	0	0	0	0	0	0	0	0	0	0	0	0	0	0	0	0	0	0	0	0	0	0	0	0	0	0	0	0	0	0	0	0	0	0	0	0	0	0	0	0	0	0	0	0	0	0	0	0	0	0	0	0	0	0	0	0	0	0	0	0	0	0	0	0	0	0	0	0	0	0	0	0	0	0	0	0	0	0	0	0	0	0	0	0	0	0	0	0	0	0	0	0	0	0	0	0	0	0	0	0	0	0	0	0	0	0	0	0	0	0	0	0	0	0	0	0	0	0	0	0	0	0	0	0	0	0	0	0	0	0	0	0	0	0	0	0	0	0	0	0	0	0	0	0	0	0	0	0	0	0	0	0	0	0	0	0	0	0	0	0	0	0	0	0	0	0	0	0	0	0	0	0	0	0	0	0	0	0	0	0	0	0	0	0	0	0	0	0	0	0	0	0	0	0	0	0	0	0	0	0	0	0	0	0	0	0	0	0	0	0	0	0	0	0	0	0	0	0	0	0	0	0	0	0	0	0	0	0	0	0	0	0	0	0	0	0	0	0	0	0	0	0	0	0	0	0	0	0	0	0	0	0	0	0	0	0	0	0	0	0	0	0	0	0	0	0	0	0	0	0	0	0	0	0	0	0	0	0	0	0	0	0	0	0	0	0	0	0	0	0	0	0	0	0	0	0	0	0	0	0	0	0	0	0	0	0	0	0	0	0	0	0	0	0	0	0	0	0	0	0	0	0	0	0	0	0	0	0	0	0	0	0	0	0	0	0	0	0	0	0	0	0	0	0	0	0	0	0	0	0	0	0	0	0	0	0	0	0	0	0	0	0	0	0	0	0	0	0	0	0	0	0	0	0	0	0	0	0	0	0	0	0	0	0	0	0	0	0	0	0	0	0	0	0	0	0	0	0	0	0	0	0	0	0	0	0	0	0	0	0	0	0	0	0	0	0	0	0	0	0	0	0	0	0	0	0	0	0	0	0	0	0	0	0	0	0	0	0	0	0	0	0	0	0	0	0	0	0	0	0	0	0	0	0	0	0	0	0	0	0	0	0	0	0	0	0	0	0	0	0	0	0	0	0	0	0	0	0	0	0	0	0	0	0	0	0	0	0	0	0	0	0	0	0	0	0	0	0	0	0	0	0	0	0	0	0	0	0	0	0	0	0	0	0	0	0	0	0	0	0	0	0	0	0	0	0	0	0	0	0	0	0	0	0	0	0	0	0	0	0	0	0	0	0	0	0	0	0	0	0	0	0	0	0	0	0	0	0	0	0	0	0	0	0	0	0	0	0	0	0	0	0	0	0	0	0	0	0	0	0	0	0	0	0	0	0	0	0	0	0	0	0	0	0	0	0	0	0	0	0	0	0	0	0	0	0	0	0	0	0	0	0	0	0	0	0	0	0	0	0	0	0	0	0	0	0	0	0	0	0	0	0	0	0	0	0	0	0	0	0	0	0	0	0	0	0	0	0	0	0	0	0	0	0	0	0	0	0	0	0	0	0	0	0	0	0	0	0	0	0	0	0	0	0	0	0	0	0	0	0	0	0	0	0	0	0	0	0	0	0	0	0	0	0	0	0	0	0	0	0	0	0	0	0	0	0	0	0	0	0	0	0	0	0	0	0	0	0	0	0	0	0	0	0	0	0	0	0	0	0	0	0	0	0	0	0	0	0	0	0	0	0	0	0	0	0	0	0	0	0	0	0	0	0	0	0	0	0	0	0	0	0	0	0	0	0	0	0	0	0	0	0	0	0	0	0	0	0	0	0	0	0	0	0	0	0	0	0	0	0	0	0	0	0	0	0	0	0	0	0	0	0	0	0	0	0	0	0	0	0	0	0	0	0	0	0	0	0	0	0	0	0	0	0	0	0	0	0	0	0	0	0	0	0	0	0	0	0	0	0	0	0	0	0	0	0	0	0	0	0	0	0	0	0	0	0	0	0	0	0	0	0	0	0	0	0	0	0	0	0	0	0	0	0	0	0	0	0	0	0	0	0	0	0	0	0	0	0	0	0	0	0	0	0	0	0	0	0	0	0	0	0	0	0	0	0	0	0	0	0	0	0	0	0	0	0	0	0	0	0	0	0	0	0	0	0	0	0	0	0	0	0	0	0	0	0	0	0	0	0	0	0	0	0	0	0	0	0	0	0	0	0	0	0	0	0	0	0	0	0	0	0	0	0	0	0	0	0	0	0	0	0	0	0	0	0	0	0	0	0	0	0	0	0	0	0	0	0	0	0	0	0	0	0	0	0	0	0	0	0	0	0	0	0	0	0	0	0	0	0	0	0	0	0	0	0	0	0	0	0	0	0	0	0	0	0	0	0	0	0	0	0	0	0	0	0	0	0	0	0	0	0	0	0	0	0	0	0	0	0	0	0	0	0	0	0	0	0	0	0	0	0	0	0	0	0	0	0	0	0	0	0	0	0	0	0	0	0	0	0	0	0	0	0	0	0	0	0	0	0	0	0	0	0	0	0	0	0	0	0	0	0	0	0	0	0	0	0	0	0	0	0	0	0	0	0	0	0	0	0	0	0	0	0	0	0	0	0	0	0	0	0	0	0	0	0	0	0	0	0	0	0	0	0	0	0	0	0	0	0	0	0	0	0	0	0	0	0	0	0	0	0	0	0	0	0	0	0	0	0	0	0	0	0	0	0	0	0	0	0	0	0	0	0	0	0	0	0	0	0	0	0	0	0	0	0	0	0	0	0	0	0	0	0	0	0	0	0	0	0	0	0	0	0	0	0	0	0	0	0	0	0	0	0	0	0	0	0	0	0	0	0	0	0	0	0	0	0	0	0	0	0	0	0	0	0	0	0	0	0	0	0	0	0	0	0	0	0	0	0	0	0	0	0	0	0	0	0	0	0	0	0	0	0	0	0	0	0	0	0	0	0	0	0	0	0	0	0	0	0	0	0	0	0	0	0	0	0	0	0	0	0	0	0	0	0	0	0	0	0	0	0	0	0	0	0	0	0	0	0	0	0	0	0	0	0	0	0	0	0	0	0	0	0	0	0	0	0	0	0	0	0	0	0	0	0	0	0	0	0	0	0	0	0	0	0	0	0	0	0	0	0	0	0	0	0	0	0	0	0	0	0	0	0	0	0	0	0	0	0	0	0	0	0	0	0	0	0	0	0	0	0	0	0	0	0	0	0	0	0	0	0	0	0	0	0	0	0	0	0	0	0	0	0	0	0	0	0	0	0	0	0	0	0	0	0	0	0	0	0	0	0	0	0	0	0	0	0	0	0	0	0	0	0	0	0	0	0	0	0	0	0	0	0	0	0	0	0	0	0	0	0	0	0	0	0	0	0	0	0	0	0	0	0	0	0	0	0	0	0	0	0	0	0	0	0	0	0	0	0	0	0	0	0	0	0	0	0	0	0	0	0	0	0	0	0	0	0	0	0	0	0	0	0	0	0	0	0	0	0	0	0	0	0	0	0	0	0	0	0	0	0	0	0	0	0	0	0	0	0	0	0	0	0	0	0	0	0	0	0	0	0	0	0	0	0	0	0	0	0	0	0	0	0	0	0	0	0	0	0	0	0	0	0	0	0	0	0	0	0	0	0	0	0	0	0	0	0	0	0	0	0	0	0	0	0	0	0	0	0	0	0	0	0	0	0	0	0	0	0	0	0	0	0	0	0	0	0	0	0	0	0	0	0	0	0	0	0	0	0	0	0	0	0	0	0	0	0	0	0	0	0	0	0	0	0	0	0	0	0	0	0	0	0	0	0	0	0	0	0	0	0	0	0	0	0	0	0	0	0	0	0	0	0	0	0	0	0	0	0	0	0	0	0	0	0	0	0	0	0	0	0	0	0	0	0	0	0	0	0	0	0	0	0	0	0	0	0	0	0	0	0	0	0	0	0	0	0	0	0	0	0	0	0	0	0	0	0	0	0	0	0	0	0	0	0	0	0	0	0	0	0	0	0	0	0	0	0	0	0	0	0	0	0	0	0	0	0	0	0	0	0	0	0	0	0	0	0	0	0	0	0	0	0	0	0	0	0	0	0	0	0	0	0	0	0	0	0	0	0	0	0	0	0	0	0	0	0	0	0	0	0	0	0	0	0	0	0	0	0	0	0	0	0	0	0	0	0	0	0	0	0	0	0	0	0	0	0	0	0	0	0	0	0	0	0	0	0	0	0	0	0	0	0	0	0	0	0	0	0	0	0	0	0	0	0	0	0	0	0	0	0	0	0	0	0	0	0	0	0	0	0	0	0	0	0	0	0	0	0	0	0	0	0	0	0	0	0	0	0	0	0	0	0	0	0	0	0	0	0	0	0	0	0	0	0	0	0	0	0	0	0	0	0	0	0	0	0	0	0	0	0	0	0	0	0	0	0	0	0	0	0	0	0	0	0	0	0	0	0	0	0	0	0	0	0	0	0	0	0	0	0	0	0	0	0	0	0	0	0	0	0	0	0	0	0	0	0	0	0	0	0	0	0	0	0	0	0	0	0	0	0	0	0	0	0	0	0	0	0	0	0	0	0	0	0	0	0	0	0	0	0	0	0	0	0	0	0	0	0	0	0	0	0	0	0	0	0	0	0	0	0	0	0	0	0	0	0	0	0	0	0	0	0	0	0	0	0	0	0	0	0	0	0	0	0	0	0	0	0	0	0	0	0	0	0	0	0	0	0	0	0	0	0	0	0	0	0	0	0	0	0	0	0	0	0	0	0	0	0	0	0	0	0	0	0	0	0	0	0	0	0	0	0	0	0	0	0	0	0	0	0	0	0	0	0	0	0	0	0	0	0	0	0	0	0	0	0	0	0	0	0	0	0	0	0	0	0	0	0	0	0	0	0	0	0	0	0	0	0	0	0	0	0	0	0	0	0	0	0	0	0	0	0	0	0	0	0	0	0	0	0	0	0	0	0	0	0	0	0	0	0	0	0	0	0	0	0	0	0	0	0	0	0	0	0	0	0	0	0	0	0	0	0	0	0	0	0	0	0	0	0	0	0	0	0	0	0	0	0	0	0	0	0	0	0	0	0	0	0	0	0	0	0	0	0	0	0	0	0	0	0	0	0	0	0	0	0	0	0	0	0	0	0	0	0	0	0	0	0	0	0	0	0	0	0	0	0	0	0	0	0	0	0	0	0	0	0	0	0	0	0	0	0	0	0	0	0	0	0	0	0	0	0	0	0	0	0	0	0	0	0	0	0	0	0	0	0	0	0	0	0	0	0	0	0	0	0	0	0	0	0	0	0	0	0	0	0	0	0	0	0	0	0	0	0	0	0	0	0	0	0	0	0	0	0	0	0	0	0	0	0	0	0	0	0	0	0	0	0	0	0	0	0	0	0	0	0	0	0	0	0	0	0	0	0	0	0	0	0	0	0	0	0	0	0	0	0	0	0	0	0	0	0	0	0	0	0	0	0	0	0	0	0	0	0	0	0	0	0	0	0	0	0	0	0	0	0	0	0	0	0	0	0	0	0	0	0	0	0	0	0	0	0	0	0	0	0	0	0	0	0	0	0	0	0	0	0	0	0	0	0	0	0	0	0	0	0	0	0	0	0	0	0	0	0	0	0	0	0	0	0	0	0	0	0	0	0	0	0	0	0	0	0	0	0	0	0	0	0	0	0	0	0	0	0	0	0	0	0	0	0	0	0	0	0	0	0	0	0	0	0	0	0	0	0	0	0	0	0	0	0	0	0	0	0	0	0	0	0	0	0	0	0	0	0	0	0	0	0	0	0	0	0	0	0	0	0	0	0	0	0	0	0	0	0	0	0	0	0	0	0	0	0	0	0	0	0	0	0	0	0	0	0	0	0	0	0	0	0	0	0	0	0	0	0	0	0	0	0	0	0	0	0	0	0	0	0	0	0	0	0	0	0	0	0	0	0	0	0	0	0	0	0	0	0	0	0	0	0	0	0	0	0	0	0	0	0	0	0	0	0	0	0	0	0	0	0	0	0	0	0	0	0	0	0	0	0	0	0	0	0	0	0	0	0	0	0	0	0	0	0	0	0	0	0	0	0	0	0	0	0	0	0	0	0	0	0	0	0	0	0	0	0	0	0	0	0	0	0	0	0	0	0	0	0	0	0	0	0	0	0	0	0	0	0	0	0	0	0	0	0	0	0	0	0	0	0	0	0	0	0	0	0	0	0	0	0	0	0	0	0	0	0	0	0	0	0	0	0	0	0	0	0	0	0	0	0	0	0	0	0	0	0	0	0	0	0	0	0	0	0	0	0	0	0	0	0	0	0	0	0	0	0	0	0	0	0	0	0	0	0	0	0	0	0	0	0	0	0	0	0	0	0	0	0	0	0	0	0	0	0	0	0	0	0	0	0	0	0	0	0	0	0	0	0	0	0	0	0	0	0	0	0	0	0	0	0	0	0	0	0	0	0	0	0	0	0	0	0	0	0	0	0	0	0	0	0	0	0	0	0	0	0	0	0	0	0	0	0	0	0	0	0	0	0	0	0	0	0	0	0	0	0	0	0	0	0	0	0	0	0	0	0	0	0	0	0	0	0	0	0	0	0	0	0	0	0	0	0	0	0	0	0	0	0	0	0	0	0	0	0	0	0	0	0	0	0	0	0	0	0	0	0	0	0	0	0	0	0	0	0	0	0	0	0	0	0	0	0	0	0	0	0	0	0	0	0	0	0	0	0	0	0	0	0	0	0	0	0	0	0	0	0	0	0	0	0	0	0	0	0	0	0	0	0	0	0	0	0	0	0	0	0	0	0	0	0	0	0	0	0	0	0	0	0	0	0	0	0	0	0	0	0	0	0	0	0	0	0	0	0	0	0	0	0	0	0	0	0	0	0	0	0	0	0	0	0	0	0	0	0	0	0	0	0	0	0	0	0	0	0	0	0	0	0	0	0	0	0	0	0	0	0	0	0	0	0	0	0	0	0	0	0	0	0	0	0	0	0	0	0	0	0	0	0	0	0	0	0	0	0	0	0	0	0	0	0	0	0	0	0	0	0	0	0	0	0	0	0	0	0	0	0	0	0	0	0	0	0	0	0	0	0	0	0	0	0	0	0	0	0	0	0	0	0	0	0	0	0	0	0	0	0	0	0	0	0	0	0	0	0	0	0	0	0	0	0	0	0	0	0	0	0	0	0	0	0	0	0	0	0	0	0	0	0	0	0	0	0	0	0	0	0	0	0	0	0	0	0	0	0	0	0	0	0	0	0	0	0	0	0	0	0	0	0	0	0	0	0	0	0	0	0	0	0	0	0	0	0	0	0	0	0	0	0	0	0	0	0	0	0	0	0	0	0	0	0	0	0	0	0	0	0	0	0	0	0	0	0	0
S1MRS1011.MID90.90.P1.dec13	0	0	0	0	0	0	0	1	0	0	0	0	0	0	0	0	0	0	0	0	0	0	0	0	0	0	0	0	0	0	0	0	0	0	0	0	0	0	0	0	0	0	0	0	0	0	0	0	0	0	0	0	0	0	0	0	0	0	0	0	0	0	0	0	0	0	0	0	0	0	0	0	0	0	0	0	0	0	0	0	0	0	0	0	0	0	0	0	0	1	0	0	0	0	0	0	0	0	0	0	0	0	0	0	0	0	0	0	0	0	0	0	0	0	0	0	0	0	0	0	0	0	0	0	0	0	0	0	0	0	0	0	0	0	0	0	0	0	0	0	0	0	0	0	0	0	0	0	0	0	0	0	0	0	0	0	0	0	0	0	0	0	0	0	0	0	0	0	0	0	0	0	0	0	0	0	0	0	0	0	0	0	0	0	0	0	0	0	0	0	0	0	0	0	0	0	0	0	0	0	0	0	0	0	0	0	0	0	0	0	0	0	0	0	0	0	0	0	0	0	0	0	0	0	0	0	0	0	1	0	0	0	0	0	0	0	0	0	0	0	0	0	0	0	0	0	0	0	0	0	0	0	0	0	0	0	0	0	0	0	0	0	0	0	1	0	0	0	0	0	0	0	0	0	0	0	0	0	0	0	0	0	0	0	0	0	0	0	0	0	0	0	0	0	0	0	0	0	0	0	0	0	0	0	0	0	0	0	0	0	0	0	0	1	0	0	0	0	0	0	0	0	0	0	0	0	0	0	0	0	0	0	0	0	0	0	0	0	0	0	0	0	0	0	0	0	0	0	0	0	0	0	0	0	0	0	0	0	0	0	0	0	0	0	0	0	0	0	0	0	0	0	0	0	0	0	0	0	0	0	0	0	0	0	0	0	0	0	0	0	0	0	0	0	0	0	0	0	0	0	0	0	0	0	0	0	0	0	0	0	0	0	0	0	0	0	0	0	0	0	0	0	0	0	0	0	0	0	0	0	0	0	0	0	0	0	0	0	0	0	0	0	0	0	0	0	0	0	0	0	0	0	0	0	0	0	0	0	0	0	0	0	0	0	1	0	0	0	0	0	0	0	0	0	0	0	0	0	0	0	0	0	0	0	0	0	0	0	0	0	0	0	0	0	0	0	1	0	0	0	0	0	0	0	0	0	0	0	0	0	0	0	0	0	0	0	0	0	0	0	0	0	0	1	0	0	0	0	0	0	0	0	0	0	0	0	0	0	0	0	0	0	0	0	0	0	0	0	0	0	0	0	0	0	0	0	0	0	0	1	0	0	0	0	0	0	0	0	0	0	0	0	0	0	0	0	0	0	0	0	0	0	0	0	0	0	0	0	0	0	0	0	0	0	0	0	0	0	0	0	0	0	0	0	0	0	0	0	0	0	0	0	0	0	0	0	0	0	0	0	0	0	0	0	0	0	0	0	0	0	0	0	0	0	0	0	0	0	0	0	0	0	0	0	0	0	0	0	0	0	0	0	0	0	0	0	0	0	0	0	0	0	0	0	0	0	0	0	0	0	0	0	0	0	0	0	0	0	0	0	0	0	0	0	0	0	0	0	0	0	0	0	0	0	0	0	0	0	0	0	0	0	0	0	0	0	0	0	0	0	0	0	0	0	0	0	0	0	0	0	0	0	0	0	0	0	0	0	0	0	0	0	0	0	0	0	0	0	0	0	0	0	0	0	0	0	0	0	0	0	0	0	0	0	0	0	0	0	0	0	0	0	0	0	0	0	0	0	0	0	0	0	0	0	0	0	0	0	0	0	0	0	0	0	0	0	0	0	0	0	0	0	0	0	0	0	0	0	0	0	0	0	0	0	0	0	0	0	0	0	0	0	0	0	0	0	0	0	0	0	0	0	0	0	0	0	0	0	0	0	0	0	0	0	0	0	0	0	0	0	0	0	0	0	0	0	0	0	0	0	0	0	0	0	0	0	0	0	0	0	0	0	0	0	0	0	0	0	0	0	0	0	0	0	0	0	0	0	0	0	0	0	0	0	0	0	0	0	0	0	0	0	0	0	0	0	0	0	0	0	0	0	0	0	0	0	0	0	0	0	0	0	0	0	0	0	0	0	0	0	0	0	0	0	0	0	0	0	0	0	0	0	0	0	0	0	0	0	0	0	0	0	0	0	0	0	0	0	0	0	0	0	0	0	0	0	0	0	0	0	0	0	0	0	0	0	0	0	0	0	0	0	0	0	0	0	0	0	0	0	0	0	0	0	0	0	0	0	0	0	0	0	0	0	0	0	0	0	0	0	0	0	0	0	0	0	0	0	0	0	0	0	0	0	0	0	0	0	0	0	0	0	0	0	0	0	0	0	0	0	0	0	0	0	0	0	0	0	0	0	0	1	0	0	0	0	0	0	0	0	0	0	0	0	0	0	0	0	0	0	0	0	0	0	0	0	0	0	0	0	0	0	0	0	0	1	0	0	0	0	0	0	0	0	0	0	0	0	0	0	0	0	0	0	0	0	0	0	0	0	0	0	0	0	0	0	0	0	0	0	0	0	0	0	0	0	0	0	0	0	0	0	0	0	0	0	0	0	0	0	0	0	0	0	0	0	0	0	0	0	0	0	0	0	0	0	0	0	0	0	0	0	0	0	0	0	0	0	0	0	0	0	0	0	0	0	0	0	0	0	0	1	0	0	0	0	0	0	0	0	0	0	0	0	0	0	0	0	0	0	0	0	0	0	0	0	0	0	0	0	0	0	0	0	0	0	0	0	0	0	0	0	0	0	0	0	0	0	0	0	0	0	0	0	0	0	0	0	0	0	0	0	0	0	0	0	0	0	0	0	0	0	0	0	0	0	0	0	0	0	0	0	0	0	0	0	0	0	0	0	0	0	0	0	0	0	0	0	0	0	0	0	0	0	0	0	0	0	0	0	0	0	0	0	0	0	0	0	0	0	0	0	0	0	0	0	0	0	0	0	0	0	0	0	0	0	0	0	0	0	0	0	0	0	0	0	0	0	0	0	0	0	0	0	0	0	0	0	0	0	0	0	0	0	0	0	0	0	0	0	0	0	0	0	0	0	0	0	0	0	0	0	0	0	0	0	0	0	0	0	0	0	0	0	0	0	0	0	0	0	0	0	0	0	0	0	0	0	0	0	0	0	0	0	0	0	0	0	0	0	0	0	0	0	0	0	0	0	0	0	0	0	0	0	0	0	0	0	0	0	0	0	0	0	0	0	0	0	0	0	0	0	0	0	0	0	0	0	0	0	0	0	0	0	0	0	0	0	0	0	0	0	0	0	0	0	0	0	0	0	0	0	0	0	0	0	0	0	0	0	0	0	0	0	0	0	0	0	0	0	0	0	0	0	0	0	0	0	0	0	0	0	0	0	0	0	0	0	0	0	0	0	0	0	0	0	0	0	0	0	0	0	0	0	0	0	0	0	0	0	0	0	0	1	0	0	0	0	0	0	0	0	0	0	0	0	0	0	0	0	0	0	0	0	0	0	0	0	0	0	0	0	0	0	0	0	0	0	0	0	0	0	0	0	0	0	0	0	0	0	0	0	0	0	0	0	0	0	0	0	0	0	0	0	0	0	0	0	0	0	0	0	0	0	0	0	0	0	0	0	0	0	0	0	0	0	0	0	0	0	0	0	0	0	0	0	0	0	0	0	0	0	1	0	0	0	0	0	0	0	0	0	0	0	0	0	0	0	0	0	0	0	0	0	0	0	0	0	0	0	0	0	0	0	0	0	0	0	0	0	0	0	0	0	0	0	0	0	0	0	0	0	0	0	0	0	0	0	0	0	0	0	0	0	0	0	0	0	0	0	0	0	0	0	0	0	0	0	0	0	0	0	0	0	0	0	0	0	0	0	0	0	0	0	0	0	0	0	0	0	0	0	0	0	0	0	0	0	0	0	0	0	0	0	0	0	0	0	0	0	0	0	0	0	0	0	0	0	0	0	0	0	0	0	0	0	0	0	0	0	0	0	0	0	0	0	0	0	0	0	0	0	0	0	0	0	0	0	0	0	0	0	0	0	0	0	0	0	0	0	0	0	0	0	0	0	0	0	0	0	0	0	0	0	0	0	0	0	0	0	0	0	0	0	0	0	0	0	0	0	0	0	0	0	0	0	0	0	0	0	0	0	0	0	0	0	0	0	0	0	0	0	0	0	0	0	0	0	0	0	0	0	0	0	0	0	0	0	0	0	0	0	1	0	0	0	0	0	0	0	0	0	0	0	0	0	0	0	0	0	0	0	0	0	0	1	1	0	1	1	1	1	1	1	1	1	1	1	1	1	1	1	1	1	1	1	1	1	1	1	1	1	1	1	1	0	0	0	0	0	0	0	0	0	0	0	0	0	0	0	0	0	0	0	0	0	0	0	0	0	0	0	0	0	0	0	0	0	0	0	0	0	0	0	0	0	0	0	0	0	0	0	0	0	0	0	0	0	0	0	0	0	0	0	0	0	0	0	0	0	0	0	0	0	0	0	0	0	0	0	0	0	0	0	0	0	0	0	0	0	0	0	0	0	0	0	0	0	0	0	0	0	0	0	0	0	0	0	0	0	0	0	0	0	0	0	0	0	0	0	0	0	0	0	0	0	0	0	0	0	0	0	0	0	0	0	0	0	0	0	0	0	0	0	0	0	0	0	0	0	0	0	0	0	0	0	0	0	0	0	0	0	0	0	0	0	0	0	0	0	0	0	0	0	0	0	0	0	0	0	0	0	0	0	0	0	0	0	0	0	0	0	0	0	0	0	0	0	0	0	0	0	0	0	0	0	0	0	0	0	0	0	0	0	0	0	0	0	0	0	0	0	0	0	0	0	0	0	0	0	0	0	0	0	0	0	0	0	0	0	0	0	0	0	0	0	0	0	0	0	0	0	0	0	0	0	0	0	0	0	0	0	0	0	0	0	0	0	0	0	0	0	0	0	0	0	0	0	0	0	0	0	0	0	0	0	0	0	0	0	0	0	0	0	0	0	0	0	0	0	0	0	0	0	0	0	0	0	0	0	0	0	0	0	0	0	0	0	0	0	0	0	0	0	0	0	0	0	0	0	0	0	0	0	0	0	0	0	0	0	0	0	0	0	0	0	0	0	0	0	0	0	0	0	0	0	0	0	0	0	0	0	0	0	0	0	0	0	0	0	0	0	0	0	0	0	0	0	0	0	0	0	0	0	0	0	0	0	0	0	0	0	0	0	0	0	0	0	0	0	0	0	0	0	0	0	0	0	0	0	0	0	0	0	0	0	0	0	0	0	0	0	0	0	0	0	0	0	0	0	0	0	0	0	0	0	0	0	0	0	0	0	0	0	0	0	0	0	0	0	0	0	0	0	0	0	0	0	0	0	0	0	0	0	0	0	0	0	0	0	0	0	0	0	0	0	0	0	0	0	0	0	0	0	0	0	0	0	0	0	0	0	0	0	0	0	0	0	0	0	0	0	0	0	0	0	0	0	0	0	0	0	0	0	0	0	0	0	0	0	0	0	0	0	0	0	0	0	0	0	0	0	0	0	0	0	0	0	0	0	0	0	0	0	0	0	0	0	0	0	0	0	0	0	0	0	0	0	0	0	0	0	0	0	0	0	0	0	0	0	0	0	0	0	0	0	0	0	0	0	0	0	0	0	0	0	0	0	0	0	0	0	0	0	0	0	0	0	0	0	0	0	0	0	0	0	0	0	0	0	0	0	0	0	0	0	0	0	0	0	0	0	0	0	0	0	0	0	0	0	0	0	0	0	0	0	0	0	0	0	0	0	0	0	0	0	0	0	0	0	0	0	0	0	0	0	0	0	0	0	0	0	0	0	0	0	0	0	0	0	0	0	0	0	0	0	0	0	0	0	0	0	0	0	0	0	0	0	0	0	0	0	0	0	0	0	0	0	0	0	0	0	0	0	0	0	0	0	0	0	0	0	0	0	0	0	0	0	0	0	0	0	0	0	0	0	0	0	0	0	0	0	0	0	0	0	0	0	0	0	0	0	0	0	0	0	0	0	0	0	0	0	0	0	0	0	0	0	0	0	0	0	0	0	0	0	0	0	0	0	0	0	0	0	0	0	0	0	0	0	0	0	0	0	0	0	0	0	0	0	0	0	0	0	0	0	0	0	0	0	0	0	0	0	0	0	0	0	0	0	0	0	0	0	0	0	0	0	0	0	0	0	0	0	0	0	0	0	0	0	0	0	0	0	0	0	0	0	0	0	0	0	0	0	0	0	0	0	0	0	0	0	0	0	0	0	0	0	0	0	0	0	0	0	0	0	0	0	0	0	0	0	0	0	0	0	0	0	0	0	0	0	0	0	0	0	0	0	0	0	0	0	0	0	0	0	0	0	0	0	0	0	0	0	0	0	0	0	0	0	0	0	0	0	0	0	0	0	0	0	0	0	0	0	0	0	0	0	0	0	0	0	0	0	0	0	0	0	0	0	0	0	0	0	0	0	0	0	0	0	0	0	0	0	0	0	0	0	0	0	0	0	0	0	0	0	0	0	0	0	0	0	0	0	0	0	0	0	0	0	0	0	0	0	0	0	0	0	0	0	0	0	0	0	0	0	0	0	0	0	0	0	0	0	0	0	0	0	0	0	0	0	0	0	0	0	0	0	0	0	0	0	0	0	0	0	0	0	0	0	0	0	0	0	0	0	0	0	0	0	0	0	0	0	0	0	0	0	0	0	0	0	0	0	0	0	0	0	0	0	0	0	0	0	0	0	0	0	0	0	0	0	0	0	0	0	0	0	0	0	0	0	0	0	0	0	0	0	0	0	0	0	0	0	0	0	0	0	0	0	0	0	0	0	0	0	0	0	0	0	0	0	0	0	0	0	0	0	0	0	0	0	0	0	0	0	0	0	0	0	0	0	0	0	0	0	0	0	0	0	0	0	0	0	0	0	0	0	0	0	0	0	0	0	0	0	0	0	0	0	0	0	0	0	0	0	0	0	0	0	0	0	0	0	0	0	0	0	0	0	0	0	0	0	0	0	0	0	0	0	0	0	0	0	0	0	0	0	0	0	0	0	0	0	0	0	0	0	0	0	0	0	0	0	0	0	0	0	0	0	0	0	0	0	0	0	0	0	0	0	0	0	0	0	0	0	0	0	0	0	0	0	0	0	0	0	0	0	0	0	0	0	0	0	0	0	0	0	0	0	0	0	0	0	0	0	0	0	0	0	0	0	0	0	0	0	0	0	0	0	0	0	0	0	0	0	0	0	0	0	0	0	0	0	0	0	0	0	0	0	0	0	0	0	0	0	0	0	0	0	0	0	0	0	0	0	0	0	0	0	0	0	0	0	0	0	0	0	0	0	0	0	0	0	0	0	0	0	0	0	0	0	0	0	0	0	0	0	0	0	0	0	0	0	0	0	0	0	0	0	0	0	0	0	0	0	0	0	0	0	0	0	0	0	0	0	0	0	0	0	0	0	0	0	0	0	0	0	0	0	0	0	0	0	0	0	0	0	0	0	0	0	0	0	0	0	0	0	0	0	0	0	0	0	0	0	0	0	0	0	0	0	0	0	0	0	0	0	0	0	0	0	0	0	0	0	0	0	0	0	0	0	0	0	0	0	0	0	0	0	0	0	0	0	0	0	0	0	0	0	0	0	0	0	0	0	0	0	0	0	0	0	0	0	0	0	0	0	0	0	0	0	0	0	0	0	0	0	0	0	0	0	0	0	0	0	0	0	0	0	0	0	0	0	0	0	0	0	0	0	0	0	0	0	0	0	0	0	0	0	0	0	0	0	0	0	0	0	0	0	0	0	0	0	0	0	0	0	0	0	0	0	0	0	0	0	0	0	0	0	0	0	0	0	0	0	0	0	0	0	0	0	0	0	0	0	0	0	0	0	0	0	0	0	0	0	0	0	0	0	0	0	0	0	0	0	0	0	0	0	0	0	0	0	0	0	0	0	0	0	0	0	0	0	0	0	0	0	0	0	0	0	0	0	0	0	0	0	0	0	0	0	0	0	0	0	0	0	0	0	0	0	0	0	0	0	0	0	0	0	0	0	0	0	0	0	0	0	0	0	0	0	0	0	0	0	0	0	0	0	0	0	0	0	0	0	0	0	0	0	0	0	0	0	0	0	0	0	0	0	0	0	0	0	0	0	0	0	0	0	0	0	0	0	0	0	0	0	0	0	0	0	0	0	0	0	0	0	0	0	0	0	0	0	0	0	0	0	0	0	0	0	0	0	0	0	0	0	0	0	0	0	0	0	0	0	0	0	0	0	0	0	0	0	0	0	0	0	0	0	0	0	0	0	0	0	0	0	0	0	0	0	0	0	0	0	0	0	0	0	0	0	0	0	0	0	0	0	0	0	0	0	0	0	0	0	0	0	0	0	0	0	0	0	0	0	0	0	0	0	0	0	0	0	0	0	0	0	0	0	0	0	0	0	0	0	0	0	0	0	0	0	0	0	0	0	0	0	0	0	0	0	0	0	0	0	0	0	0	0	0	0	0	0	0	0	0	0	0	0	0	0	0	0	0	0	0	0	0	0	0	0	0	0	0	0	0	0	0	0	0	0	0	0	0	0	0	0	0	0	0	0	0	0	0	0	0	0	0	0	0	0	0	0	0	0	0	0	0	0	0	0	0	0	0	0	0	0	0	0	0	0	0	0	0	0	0	0	0	0	0	0	0	0	0	0	0	0	0	0	0	0	0	0	0	0	0	0	0	0	0	0	0	0	0	0	0	0	0	0	0	0	0	0	0	0	0	0	0	0	0	0	0	0	0	0	0	0	0	0	0	0	0	0	0	0	0	0	0	0	0	0	0	0	0	0	0	0	0	0	0	0	0	0	0	0	0	0	0	0	0	0	0	0	0	0	0	0	0	0	0	0	0	0	0	0	0	0	0	0	0	0	0	0	0	0	0	0	0	0	0	0	0	0	0	0	0	0	0	0	0	0	0	0	0	0	0	0	0	0	0	0	0	0	0	0	0	0	0	0	0	0	0	0	0	0	0	0	0	0	0	0	0	0	0	0	0	0	0	0	0	0	0	0	0	0	0	0	0	0	0	0	0	0	0	0	0	0	0	0	0	0	0	0	0	0	0	0	0	0	0	0	0	0	0	0	0	0	0	0	0	0	0	0	0	0	0	0	0	0	0	0	0	0	0	0	0	0	0	0	0	0	0	0	0	0	0	0	0	0	0	0	0	0	0	0	0	0	0	0	0	0	0	0	0	0	0	0	0	0	0	0	0	0	0	0	0	0	0	0	0	0	0	0	0	0	0	0	0	0	0	0	0	0	0	0	0	0	0	0	0	0	0	0	0	0	0	0	0	0	0	0	0	0	0	0	0	0	0	0	0	0	0	0	0	0	0	0	0	0	0	0	0	0	0	0	0	0	0	0	0	0	0	0	0	0	0	0	0	0	0	0	0	0	0	0	0	0	0	0	0	0	0	0	0	0	0	0	0	0	0	0	0	0	0	0	0	0	0	0	0	0	0	0	0	0	0	0	0	0	0	0	0	0	0	0	0	0	0	0	0	0	0	0	0	0	0	0	0	0	0	0	0	0	0	0	0	0	0	0	0	0	0	0	0	0	0	0	0	0	0	0	0	0	0	0	0	0	0	0	0	0	0	0	0	0	0	0	0	0	0	0	0	0	0	0	0	0	0	0	0	0	0	0	0	0	0	0	0	0	0	0	0	0	0	0	0	0	0	0	0	0	0	0	0	0	0	0	0	0	0	0	0	0	0	0	0	0	0	0	0	0	0	0	0	0	0	0	0	0	0	0	0	0	0	0	0	0	0	0	0	0	0	0	0	0	0	0	0	0	0	0	0	0	0	0	0	0	0	0	0	0	0	0	0	0	0	0	0	0	0	0	0	0	0	0	0	0	0	0	0	0	0	0	0	0	0	0	0	0	0	0	0	0	0	0	0	0	0	0	0	0	0	0	0	0	0	0	0	0	0	0	0	0	0	0	0	0	0	0	0	0	0	0	0	0	0	0	0	0	0	0	0	0	0	0	0	0	0	0	0	0	0	0	0	0	0	0	0	0	0	0	0	0	0	0	0	0	0	0	0	0	0	0	0	0	0	0	0	0	0	0	0	0	0	0	0	0	0	0	0	0	0	0	0	0	0	0	0	0	0	0	0	0	0	0	0	0	0	0	0	0	0	0	0	0	0	0	0	0	0	0	0	0	0	0	0	0	0	0	0	0	0	0	0	0	0	0	0	0	0	0	0	0	0	0	0	0	0	0	0	0	0	0	0	0	0	0	0	0	0	0	0	0	0	0	0	0	0	0	0	0	0	0	0	0	0	0	0	0	0	0	0	0	0	0	0	0	0	0	0	0	0	0	0	0	0	0	0	0	0	0	0	0	0	0	0	0	0	0	0	0	0	0	0	0	0	0	0	0	0	0	0	0	0	0	0	0	0	0	0	0	0	0	0	0	0	0	0	0	0	0	0	0	0	0	0	0	0	0	0	0	0	0	0	0	0	0	0	0	0	0	0	0	0	0	0	0	0	0	0	0	0	0	0	0	0	0	0	0	0	0	0	0	0	0	0	0	0	0	0	0	0	0	0	0	0	0	0	0	0	0	0	0	0	0	0	0	0	0	0	0	0	0	0	0	0	0	0	0	0	0	0	0	0	0	0	0	0	0	0	0	0	0	0	0	0	0	0	0	0	0	0	0	0	0	0	0	0	0	0	0	0	0	0	0	0	0	0	0	0	0	0	0	0	0	0	0	0	0	0	0	0	0	0	0	0	0	0	0	0	0	0	0	0	0	0	0	0	0	0	0	0	0	0	0	0	0	0	0	0	0	0	0	0	0	0	0	0	0	0	0	0	0	0	0	0	0	0	0	0	0	0	0	0	0	0	0	0	0	0	0	0	0	0	0	0	0	0	0	0	0	0	0	0	0	0	0	0	0	0	0	0	0	0	0	0	0	0	0	0	0	0	0	0	0	0	0	0	0	0	0	0	0	0	0	0	0	0	0	0	0	0	0	0	0	0	0	0	0	0	0	0	0	0	0	0	0	0	0	0	0	0	0	0	0	0	0	0	0	0	0	0	0	0	0	0	0	0	0	0	0	0	0	0	0	0	0	0	0	0	0	0	0	0	0	0	0	0	0	0	0	0	0	0	0	0	0	0	0	0	0	0	0	0	0	0	0	0	0	0	0	0	0	0	0	0	0	0	0	0	0	0	0	0	0	0	0	0	0	0	0	0	0	0	0	0	0	0	0	0	0	0	0	0	0	0	0	0	0	0	0	0	0	0	0	0	0	0	0	0	0	0	0	0	0	0	0	0	0	0	0	0	0	0	0	0	0	0	0	0	0	0	0	0	0	0	0	0	0	0	0	0	0	0	0	0	0	0	0	0	0	0	0	0	0	0	0	0	0	0	0	0	0	0	0	0	0	0	0	0	0	0	0	0	0	0	0	0	0	0	0	0	0	0	0	0	0	0	0	0	0	0	0	0	0	0	0	0	0	0	0	0	0	0	0	0	0	0	0	0	0	0	0	0	0	0	0	0	0	0	0	0	0	0	0	0	0	0	0	0	0	0	0	0	0	0	0	0	0	0	0	0	0	0	0	0	0	0	0	0	0	0	0	0	0	0	0	0	0	0	0	0	0	0	0	0	0	0	0	0	0	0	0	0	0	0	0	0	0	0	0	0	0	0	0	0	0	0	0	0	0	0	0	0	0	0	0	0	0	0	0	0	0	0	0	0	0	0	0	0	0	0	0	0	0	0	0	0	0	0	0	0	0	0	0	0	0	0	0	0	0	0	0	0	0	0	0	0	0	0	0	0	0	0	0	0	0	0	0	0	0	0	0	0	0	0	0	0	0	0	0	0	0	0	0	0	0	0	0	0	0	0	0	0	0	0	0	0	0	0	0	0	0	0	0	0	0	0	0	0	0	0	0	0	0	0	0	0	0	0	0	0	0	0	0	0	0	0	0	0	0	0	0	0	0	0	0	0	0	0	0	0	0	0	0	0	0	0	0	0	0	0	0	0	0	0	0	0	0	0	0	0	0	0	0	0	0	0	0	0	0	0	0	0	0	0	0	0	0	0	0	0	0	0	0	0	0	0	0	0	0	0	0	0	0	0	0	0	0	0	0	0	0	0	0	0	0	0	0	0	0	0	0	0	0	0	0	0	0	0	0	0	0	0	0	0	0	0	0	0	0	0	0	0	0	0	0	0	0	0	0	0	0	0	0	0	0	0	0	0	0	0	0	0	0	0	0	0	0	0	0	0	0	0	0	0	0	0	0	0	0	0	0	0	0	0	0	0	0	0	0	0	0	0	0	0	0	0	0	0	0	0	0	0	0	0	0	0	0	0	0	0	0	0	0	0	0	0	0	0	0	0	0	0	0	0	0	0	0	0	0	0	0	0	0	0	0	0	0	0	0	0	0	0	0	0	0	0	0	0	0	0	0	0	0	0	0	0	0	0	0	0	0	0	0	0	0	0	0	0	0	0	0	0	0	0	0	0	0	0	0	0	0	0	0	0	0	0	0	0	0	0	0	0	0	0	0	0	0	0	0	0	0	0	0	0	0	0	0	0	0	0	0	0	0	0	0	0	0	0	0	0	0	0	0	0	0	0	0	0	0	0	0	0	0	0	0	0	0	0	0	0	0	0	0	0	0	0	0	0	0	0	0	0	0	0	0	0	0	0	0	0	0	0	0	0	0	0	0	0	0	0	0	0	0	0	0	0	0	0	0	0	0	0	0	0	0	0	0	0	0	0	0	0	0	0	0	0	0	0	0	0	0	0	0	0	0	0	0	0	0	0	0	0	0	0	0	0	0	0	0	0	0	0	0	0	0	0	0	0	0	0	0	0	0	0	0	0	0	0	0	0	0	0
S1MRS0662.MID41.41.P1.dec13	0	0	0	0	0	0	0	0	0	0	0	0	0	0	0	0	0	0	1	0	0	0	0	0	0	1	0	0	0	0	0	0	0	0	0	0	1	0	0	0	0	0	0	0	0	0	0	0	0	0	0	0	0	0	0	0	0	0	0	0	0	0	0	0	0	0	0	0	0	0	0	0	0	0	0	0	0	0	0	0	0	0	0	0	0	0	0	0	0	0	0	0	0	0	0	0	0	0	0	0	0	0	0	0	0	0	0	0	0	0	0	0	0	0	0	0	0	0	0	0	0	0	0	0	0	0	0	0	0	0	0	0	0	0	0	0	0	0	0	0	0	0	0	1	0	0	0	0	0	0	0	0	0	0	0	0	0	0	0	0	0	0	0	0	0	0	0	0	0	0	0	0	0	0	0	0	0	0	0	0	0	0	0	0	0	0	0	0	0	0	0	0	0	0	0	0	0	0	0	0	0	0	0	0	0	0	0	0	0	0	0	0	0	0	0	0	0	0	0	0	0	0	0	0	0	0	0	0	0	0	0	0	0	0	0	0	0	0	0	0	0	0	0	0	0	0	0	0	0	0	0	0	0	0	0	0	0	0	0	0	0	0	0	0	0	0	0	0	0	0	0	0	0	0	0	0	0	0	0	0	0	0	0	0	0	0	0	0	0	0	0	0	0	0	0	0	0	0	0	0	0	0	0	0	0	0	0	0	0	0	0	0	0	0	0	0	0	0	0	0	0	0	0	0	0	0	0	0	0	0	0	0	0	0	0	0	0	0	0	0	0	0	0	0	0	0	0	0	0	0	0	0	0	0	0	0	0	0	0	0	0	0	0	0	0	0	0	0	0	0	0	0	0	0	1	0	0	0	0	0	0	0	0	0	0	0	0	0	0	0	0	0	0	0	0	0	0	0	0	0	0	0	0	0	0	0	0	0	0	0	0	0	0	0	0	0	0	0	0	0	0	0	0	0	0	0	0	0	0	0	0	0	0	0	0	0	0	0	0	0	0	0	0	0	0	0	0	0	0	0	0	0	0	0	0	0	0	0	0	0	0	0	0	0	0	0	0	0	0	0	0	0	0	0	0	0	0	0	0	0	0	0	0	0	0	0	0	0	0	0	0	0	0	0	0	0	0	0	0	0	0	0	0	0	0	0	0	0	0	0	0	0	0	0	0	0	0	0	0	0	0	0	0	0	0	1	0	0	0	0	0	0	0	0	0	0	0	0	0	0	0	0	0	0	0	0	0	0	0	0	0	0	0	0	0	0	0	0	0	0	0	0	0	0	0	0	0	0	0	0	0	0	0	0	0	0	0	0	0	0	0	0	0	0	0	0	0	0	0	0	0	0	0	0	0	0	0	0	0	0	0	0	0	0	0	0	0	0	0	0	0	0	0	0	0	0	0	0	0	0	0	0	0	0	0	0	0	0	0	0	0	0	0	0	0	0	0	0	0	0	0	0	0	0	0	0	0	0	0	0	0	0	0	0	0	0	0	0	0	0	1	0	0	0	0	0	1	1	0	0	0	0	0	0	0	0	0	0	0	0	0	0	0	0	0	0	0	0	0	0	0	0	0	0	0	0	0	0	0	0	0	0	0	0	0	0	0	0	0	0	0	0	0	0	0	0	0	0	0	0	0	0	0	0	0	0	0	0	0	0	0	0	0	0	0	0	0	1	0	0	0	0	0	0	0	0	0	0	0	0	0	0	0	0	0	0	0	0	0	0	0	0	0	0	0	0	0	0	0	0	0	0	0	0	0	0	0	0	0	0	0	0	0	0	0	0	0	0	0	0	0	0	0	0	0	0	0	0	0	0	0	0	0	0	0	0	0	0	0	0	0	0	0	0	0	1	0	0	0	0	0	0	0	0	0	0	0	0	0	0	0	0	0	0	0	0	0	0	0	0	0	0	0	0	0	0	0	0	0	0	0	0	0	0	0	0	0	1	0	0	0	0	0	0	0	0	0	0	0	0	0	0	0	0	0	0	0	0	0	0	0	0	0	0	0	0	0	0	0	0	0	0	0	0	0	0	0	0	0	0	0	0	0	0	0	0	0	0	0	0	0	0	0	0	0	0	0	0	0	0	0	0	0	0	0	0	0	0	0	0	0	0	0	0	0	0	0	0	0	0	0	0	0	0	0	0	0	0	0	0	0	0	0	0	0	0	0	0	0	0	0	0	0	0	0	0	0	0	0	0	0	0	0	0	0	0	0	0	0	0	0	0	0	0	0	0	0	0	0	0	0	0	0	0	0	0	0	0	0	0	0	0	0	0	0	0	0	0	0	0	0	0	0	0	0	0	0	0	0	0	0	0	0	0	0	0	0	0	0	0	0	0	0	0	0	0	0	0	0	0	0	0	0	0	0	0	0	0	0	0	0	0	0	0	0	0	0	0	0	0	0	0	0	0	0	0	0	0	0	0	0	0	0	0	0	0	0	0	0	0	0	0	0	0	0	0	0	0	0	0	0	0	0	0	0	0	0	0	0	0	0	0	0	0	0	0	0	1	0	0	0	0	0	0	0	0	0	0	0	0	0	0	0	0	0	0	0	0	0	0	0	0	0	0	0	0	0	0	0	0	0	0	0	0	0	0	0	0	0	0	0	0	0	0	0	0	0	0	0	0	0	0	0	0	0	0	0	0	0	0	0	0	0	0	0	0	0	0	0	0	0	0	0	0	0	0	0	0	0	0	0	0	0	0	0	0	0	0	1	0	0	0	0	0	0	0	0	0	1	0	0	0	0	0	0	0	0	0	0	0	0	0	0	0	0	0	0	0	0	0	0	0	0	0	0	0	0	0	0	0	0	0	0	0	0	0	0	0	0	0	0	0	0	0	0	0	0	0	0	1	0	0	0	0	0	0	0	0	0	0	0	0	0	0	0	0	0	0	0	0	0	0	0	0	0	0	0	0	0	0	0	0	0	0	0	0	0	0	0	0	0	0	0	1	0	0	0	0	0	0	0	0	0	0	0	0	0	0	0	0	0	0	0	0	0	0	0	0	0	0	0	0	0	0	0	0	0	0	0	0	0	0	0	0	0	0	0	0	0	0	0	0	0	0	0	0	0	0	0	0	0	0	0	0	0	0	0	0	0	0	0	0	0	0	0	0	0	0	0	0	0	0	0	0	1	0	1	0	0	0	0	0	0	0	0	0	0	0	0	0	0	0	0	0	0	0	0	0	0	0	0	0	0	0	0	0	0	0	0	0	0	0	0	0	0	1	0	0	0	0	0	0	0	0	0	0	0	0	0	0	0	0	0	0	0	0	0	0	0	0	0	0	0	0	0	0	0	0	0	0	0	0	0	0	0	0	0	0	0	0	0	0	0	0	0	0	0	0	0	0	0	0	0	0	0	0	0	0	0	0	0	0	0	0	0	0	0	0	0	0	0	0	0	0	0	0	0	0	0	0	0	0	0	0	0	0	0	0	0	0	0	0	0	0	0	0	0	0	0	0	0	0	0	0	0	0	0	0	0	0	0	0	0	0	0	0	0	0	0	0	0	0	0	0	0	0	0	0	0	0	0	0	0	0	0	0	0	0	0	0	0	0	0	0	0	0	0	0	0	0	0	0	0	0	0	0	0	0	0	0	0	0	0	0	0	0	0	0	0	0	0	0	0	0	0	0	0	0	0	0	0	0	0	0	0	0	0	0	0	0	0	0	0	0	0	0	0	0	0	0	0	0	0	0	0	0	0	0	0	1	0	0	0	0	0	0	0	0	0	0	1	0	0	0	0	0	0	0	0	0	0	0	0	0	0	0	0	0	0	0	0	0	0	0	0	0	0	0	0	0	0	0	0	0	0	0	0	0	0	0	0	0	0	0	0	0	0	0	0	0	0	0	0	0	0	0	0	0	0	0	0	0	0	0	0	0	0	0	0	0	0	0	0	0	0	0	0	0	0	0	0	0	0	0	0	0	0	0	0	0	0	0	0	0	0	0	0	0	0	0	0	0	0	0	0	0	0	0	0	0	0	0	0	0	0	0	1	0	0	0	0	0	0	0	0	0	0	0	0	0	0	0	0	0	0	0	0	0	0	0	0	0	0	0	0	0	0	0	0	0	0	0	0	0	0	0	0	0	0	0	0	0	0	0	0	0	0	0	0	0	0	0	0	0	0	0	0	0	0	0	0	0	0	0	0	0	0	0	0	0	0	0	0	0	0	0	0	0	0	0	0	0	0	1	0	0	0	0	0	0	0	0	0	0	0	0	0	0	0	0	0	0	0	0	0	0	0	0	0	0	0	0	0	0	0	0	0	0	0	0	0	0	0	0	0	0	0	0	0	0	0	0	0	0	0	0	0	0	0	0	0	0	0	0	0	0	0	0	0	0	0	0	0	0	0	0	0	0	0	0	0	0	0	0	0	0	0	0	0	0	0	0	0	0	0	0	0	0	0	0	0	0	0	0	0	0	1	1	1	1	1	1	1	1	1	1	1	1	1	1	1	1	1	1	1	1	1	1	1	1	1	1	1	1	1	1	0	0	0	0	0	0	0	0	0	0	0	0	0	0	0	0	0	0	0	0	0	0	0	0	0	0	0	0	0	0	0	0	0	0	0	0	0	0	0	0	0	0	0	0	0	0	0	0	0	0	0	0	0	0	0	0	0	0	0	0	0	0	0	0	0	0	0	0	0	0	0	0	0	0	0	0	0	0	0	0	0	0	0	0	0	0	0	0	0	0	0	0	0	0	0	0	0	0	0	0	0	0	0	0	0	0	0	0	0	0	0	0	0	0	0	0	0	0	0	0	0	0	0	0	0	0	0	0	0	0	0	0	0	0	0	0	0	0	0	0	0	0	0	0	0	0	0	0	0	0	0	0	0	0	0	0	0	0	0	0	0	0	0	0	0	0	0	0	0	0	0	0	0	0	0	0	0	0	0	0	0	0	0	0	0	0	0	0	0	0	0	0	0	0	0	0	0	0	0	0	0	0	0	0	0	0	0	0	0	0	0	0	0	0	0	0	0	0	0	0	0	0	0	0	0	0	0	0	0	0	0	0	0	0	0	0	0	0	0	0	0	0	0	0	0	0	0	0	0	0	0	0	0	0	0	0	0	0	0	0	0	0	0	0	0	0	0	0	0	0	0	0	0	0	0	0	0	0	0	0	0	0	0	0	0	0	0	0	0	0	0	0	0	0	0	0	0	0	0	0	0	0	0	0	0	0	0	0	0	0	0	0	0	0	0	0	0	0	0	0	0	0	0	0	0	0	0	0	0	0	0	0	0	0	0	0	0	0	0	0	0	0	0	0	0	0	0	0	0	0	0	0	0	0	0	0	0	0	0	0	0	0	0	0	0	0	0	0	0	0	0	0	0	0	0	0	0	0	0	0	0	0	0	0	0	0	0	0	0	0	0	0	0	0	0	0	0	0	0	0	0	0	0	0	0	0	0	0	0	0	0	0	0	0	0	0	0	0	0	0	0	0	0	0	0	0	0	0	0	0	0	0	0	0	0	0	0	0	0	0	0	0	0	0	0	0	0	0	0	0	0	0	0	0	0	0	0	0	0	0	0	0	0	0	0	0	0	0	0	0	0	0	0	0	0	0	0	0	0	0	0	0	0	0	0	0	0	0	0	0	0	0	0	0	0	0	0	0	0	0	0	0	0	0	0	0	0	0	0	0	0	0	0	0	0	0	0	0	0	0	0	0	0	0	0	0	0	0	0	0	0	0	0	0	0	0	0	0	0	0	0	0	0	0	0	0	0	0	0	0	0	0	0	0	0	0	0	0	0	0	0	0	0	0	0	0	0	0	0	0	0	0	0	0	0	0	0	0	0	0	0	0	0	0	0	0	0	0	0	0	0	0	0	0	0	0	0	0	0	0	0	0	0	0	0	0	0	0	0	0	0	0	0	0	0	0	0	0	0	0	0	0	0	0	0	0	0	0	0	0	0	0	0	0	0	0	0	0	0	0	0	0	0	0	0	0	0	0	0	0	0	0	0	0	0	0	0	0	0	0	0	0	0	0	0	0	0	0	0	0	0	0	0	0	0	0	0	0	0	0	0	0	0	0	0	0	0	0	0	0	0	0	0	0	0	0	0	0	0	0	0	0	0	0	0	0	0	0	0	0	0	0	0	0	0	0	0	0	0	0	0	0	0	0	0	0	0	0	0	0	0	0	0	0	0	0	0	0	0	0	0	0	0	0	0	0	0	0	0	0	0	0	0	0	0	0	0	0	0	0	0	0	0	0	0	0	0	0	0	0	0	0	0	0	0	0	0	0	0	0	0	0	0	0	0	0	0	0	0	0	0	0	0	0	0	0	0	0	0	0	0	0	0	0	0	0	0	0	0	0	0	0	0	0	0	0	0	0	0	0	0	0	0	0	0	0	0	0	0	0	0	0	0	0	0	0	0	0	0	0	0	0	0	0	0	0	0	0	0	0	0	0	0	0	0	0	0	0	0	0	0	0	0	0	0	0	0	0	0	0	0	0	0	0	0	0	0	0	0	0	0	0	0	0	0	0	0	0	0	0	0	0	0	0	0	0	0	0	0	0	0	0	0	0	0	0	0	0	0	0	0	0	0	0	0	0	0	0	0	0	0	0	0	0	0	0	0	0	0	0	0	0	0	0	0	0	0	0	0	0	0	0	0	0	0	0	0	0	0	0	0	0	0	0	0	0	0	0	0	0	0	0	0	0	0	0	0	0	0	0	0	0	0	0	0	0	0	0	0	0	0	0	0	0	0	0	0	0	0	0	0	0	0	0	0	0	0	0	0	0	0	0	0	0	0	0	0	0	0	0	0	0	0	0	0	0	0	0	0	0	0	0	0	0	0	0	0	0	0	0	0	0	0	0	0	0	0	0	0	0	0	0	0	0	0	0	0	0	0	0	0	0	0	0	0	0	0	0	0	0	0	0	0	0	0	0	0	0	0	0	0	0	0	0	0	0	0	0	0	0	0	0	0	0	0	0	0	0	0	0	0	0	0	0	0	0	0	0	0	0	0	0	0	0	0	0	0	0	0	0	0	0	0	0	0	0	0	0	0	0	0	0	0	0	0	0	0	0	0	0	0	0	0	0	0	0	0	0	0	0	0	0	0	0	0	0	0	0	0	0	0	0	0	0	0	0	0	0	0	0	0	0	0	0	0	0	0	0	0	0	0	0	0	0	0	0	0	0	0	0	0	0	0	0	0	0	0	0	0	0	0	0	0	0	0	0	0	0	0	0	0	0	0	0	0	0	0	0	0	0	0	0	0	0	0	0	0	0	0	0	0	0	0	0	0	0	0	0	0	0	0	0	0	0	0	0	0	0	0	0	0	0	0	0	0	0	0	0	0	0	0	0	0	0	0	0	0	0	0	0	0	0	0	0	0	0	0	0	0	0	0	0	0	0	0	0	0	0	0	0	0	0	0	0	0	0	0	0	0	0	0	0	0	0	0	0	0	0	0	0	0	0	0	0	0	0	0	0	0	0	0	0	0	0	0	0	0	0	0	0	0	0	0	0	0	0	0	0	0	0	0	0	0	0	0	0	0	0	0	0	0	0	0	0	0	0	0	0	0	0	0	0	0	0	0	0	0	0	0	0	0	0	0	0	0	0	0	0	0	0	0	0	0	0	0	0	0	0	0	0	0	0	0	0	0	0	0	0	0	0	0	0	0	0	0	0	0	0	0	0	0	0	0	0	0	0	0	0	0	0	0	0	0	0	0	0	0	0	0	0	0	0	0	0	0	0	0	0	0	0	0	0	0	0	0	0	0	0	0	0	0	0	0	0	0	0	0	0	0	0	0	0	0	0	0	0	0	0	0	0	0	0	0	0	0	0	0	0	0	0	0	0	0	0	0	0	0	0	0	0	0	0	0	0	0	0	0	0	0	0	0	0	0	0	0	0	0	0	0	0	0	0	0	0	0	0	0	0	0	0	0	0	0	0	0	0	0	0	0	0	0	0	0	0	0	0	0	0	0	0	0	0	0	0	0	0	0	0	0	0	0	0	0	0	0	0	0	0	0	0	0	0	0	0	0	0	0	0	0	0	0	0	0	0	0	0	0	0	0	0	0	0	0	0	0	0	0	0	0	0	0	0	0	0	0	0	0	0	0	0	0	0	0	0	0	0	0	0	0	0	0	0	0	0	0	0	0	0	0	0	0	0	0	0	0	0	0	0	0	0	0	0	0	0	0	0	0	0	0	0	0	0	0	0	0	0	0	0	0	0	0	0	0	0	0	0	0	0	0	0	0	0	0	0	0	0	0	0	0	0	0	0	0	0	0	0	0	0	0	0	0	0	0	0	0	0	0	0	0	0	0	0	0	0	0	0	0	0	0	0	0	0	0	0	0	0	0	0	0	0	0	0	0	0	0	0	0	0	0	0	0	0	0	0	0	0	0	0	0	0	0	0	0	0	0	0	0	0	0	0	0	0	0	0	0	0	0	0	0	0	0	0	0	0	0	0	0	0	0	0	0	0	0	0	0	0	0	0	0	0	0	0	0	0	0	0	0	0	0	0	0	0	0	0	0	0	0	0	0	0	0	0	0	0	0	0	0	0	0	0	0	0	0	0	0	0	0	0	0	0	0	0	0	0	0	0	0	0	0	0	0	0	0	0	0	0	0	0	0	0	0	0	0	0	0	0	0	0	0	0	0	0	0	0	0	0	0	0	0	0	0	0	0	0	0	0	0	0	0	0	0	0	0	0	0	0	0	0	0	0	0	0	0	0	0	0	0	0	0	0	0	0	0	0	0	0	0	0	0	0	0	0	0	0	0	0	0	0	0	0	0	0	0	0	0	0	0	0	0	0	0	0	0	0	0	0	0	0	0	0	0	0	0	0	0	0	0	0	0	0	0	0	0	0	0	0	0	0	0	0	0	0	0	0	0	0	0	0	0	0	0	0	0	0	0	0	0	0	0	0	0	0	0	0	0	0	0	0	0	0	0	0	0	0	0	0	0	0	0	0	0	0	0	0	0	0	0	0	0	0	0	0	0	0	0	0	0	0	0	0	0	0	0	0	0	0	0	0	0	0	0	0	0	0	0	0	0	0	0	0	0	0	0	0	0	0	0	0	0	0	0	0	0	0	0	0	0	0	0	0	0	0	0	0	0	0	0	0	0	0	0	0	0	0	0	0	0	0	0	0	0	0	0	0	0	0	0	0	0	0	0	0	0	0	0	0	0	0	0	0	0	0	0	0	0	0	0	0	0	0	0	0	0	0	0	0	0	0	0	0	0	0	0	0	0	0	0	0	0	0	0	0	0	0	0	0	0	0	0	0	0	0	0	0	0	0	0	0	0	0	0	0	0	0	0	0	0	0	0	0	0	0	0	0	0	0	0	0	0	0	0	0	0	0	0	0	0	0	0	0	0	0	0	0	0	0	0	0	0	0	0	0	0	0	0	0	0	0	0	0	0	0	0	0	0	0	0	0	0	0	0	0	0	0	0	0	0	0	0	0	0	0	0	0	0	0	0	0	0	0	0	0	0	0	0	0	0	0	0	0	0	0	0	0	0	0	0	0	0	0	0	0	0	0	0	0	0	0	0	0	0	0	0	0	0	0	0	0	0	0	0	0	0	0	0	0	0	0	0	0	0	0	0	0	0	0	0	0	0	0	0	0	0	0	0	0	0	0	0	0	0	0	0	0	0	0	0	0	0	0	0	0	0	0	0	0	0	0	0	0	0	0	0	0	0	0	0	0	0	0	0	0	0	0	0	0	0	0	0	0	0	0	0	0	0	0	0	0	0	0	0	0	0	0	0	0	0	0	0	0	0	0	0	0	0	0	0	0	0	0	0	0	0	0	0	0	0	0	0	0	0	0	0	0	0	0	0	0	0	0	0	0	0	0	0	0	0	0	0	0	0	0	0	0	0	0	0	0	0	0	0	0	0	0	0	0	0	0	0	0	0	0	0	0	0	0	0	0	0	0	0	0	0	0	0	0	0	0	0	0	0	0	0	0	0	0	0	0	0	0	0	0	0	0	0	0	0	0	0	0	0	0	0	0	0	0	0	0	0	0	0	0	0	0	0	0	0	0	0	0	0	0	0	0	0	0	0	0	0	0	0	0	0	0	0	0	0	0	0	0	0	0	0	0	0	0	0	0	0	0	0	0	0	0	0	0	0	0	0	0	0	0	0	0	0	0	0	0	0	0	0	0	0	0	0	0	0	0	0	0	0	0	0	0	0	0	0	0	0	0	0	0	0	0	0	0	0	0	0	0	0	0	0	0	0	0	0	0	0	0	0	0	0	0	0	0	0	0	0	0	0	0	0	0	0	0	0	0	0	0	0	0	0	0	0	0	0	0	0	0	0	0	0	0	0	0	0	0	0	0	0	0	0	0	0	0	0	0	0	0	0	0	0	0	0	0	0	0	0	0	0	0	0	0	0	0	0	0	0	0	0	0	0	0	0	0	0	0	0	0	0	0	0	0	0	0	0	0	0	0	0	0	0	0	0	0	0	0	0	0	0	0	0	0	0	0	0	0	0	0	0	0	0	0	0	0	0	0	0	0	0	0	0	0	0	0	0	0	0	0	0	0	0	0	0	0	0	0	0	0	0	0	0	0	0	0	0	0	0	0	0	0	0	0	0	0	0	0	0	0	0	0	0	0	0	0	0	0	0	0	0	0	0	0	0	0	0	0	0	0	0	0	0	0	0	0	0	0	0	0	0	0	0	0	0	0	0	0	0	0	0	0	0	0	0	0	0	0	0	0	0	0	0	0	0	0	0	0	0	0	0	0	0	0	0	0	0	0	0	0	0	0	0	0	0	0	0	0	0	0	0	0	0	0	0	0	0	0	0	0	0	0	0	0	0	0	0	0	0	0	0	0	0	0	0	0	0	0	0	0	0	0	0	0	0	0	0	0	0	0	0	0	0	0	0	0	0	0	0	0	0	0	0	0	0	0	0	0	0	0	0	0	0	0	0	0	0	0	0	0	0	0	0	0	0	0	0	0	0	0	0	0	0	0	0	0	0	0	0	0	0	0	0	0	0	0	0	0	0	0	0	0	0	0	0	0	0	0	0	0	0	0	0	0	0	0	0	0	0	0	0	0	0	0	0	0	0	0	0	0	0	0	0	0	0	0	0	0	0	0	0	0	0	0	0	0	0	0	0	0	0	0	0	0	0	0	0	0	0	0	0	0	0	0	0	0	0	0	0	0	0	0	0	0	0	0	0	0	0	0	0	0	0	0	0	0	0	0	0	0	0	0	0	0	0	0	0	0	0	0	0	0	0	0	0	0	0	0	0	0	0	0	0	0	0	0	0	0	0	0	0	0	0	0	0	0	0	0	0	0	0	0	0	0	0	0	0	0	0	0	0	0	0	0	0	0	0	0	0	0	0	0	0	0	0	0	0	0	0	0	0	0	0	0	0	0	0	0	0	0	0	0	0	0	0	0	0	0	0	0	0	0	0	0	0	0	0	0	0	0	0	0	0	0	0	0	0	0	0	0	0	0	0	0	0	0	0	0	0	0	0	0	0	0	0	0	0	0	0	0	0	0	0	0	0	0	0	0	0	0	0	0	0	0	0	0	0	0	0	0	0	0	0	0	0	0	0	0	0	0	0	0	0	0	0	0	0	0	0	0	0	0	0	0	0	0	0	0	0	0	0	0	0	0	0	0	0	0	0	0	0	0	0	0	0	0	0	0	0	0	0	0	0	0	0	0	0	0	0	0	0	0	0	0	0	0	0	0	0	0	0	0	0	0	0	0	0	0	0	0	0	0	0	0	0	0	0	0	0	0	0	0	0	0	0	0	0	0	0	0	0	0	0	0	0	0	0	0	0	0	0	0	0	0	0	0	0	0	0	0	0	0	0	0	0	0	0	0	0	0	0	0	0	0	0	0	0	0	0	0	0	0	0	0	0	0	0	0	0	0	0	0	0	0	0	0	0	0	0	0	0	0	0	0	0	0	0	0	0	0	0	0	0	0	0	0	0	0	0	0	0	0	0	0	0	0	0	0	0	0	0	0	0	0	0	0	0	0	0	0	0	0	0	0	0	0	0	0	0	0	0	0	0	0	0	0	0	0	0	0	0	0	0	0	0	0	0	0	0	0	0	0	0	0	0	0	0	0	0	0	0	0	0	0	0	0	0	0	0	0	0	0	0	0	0	0	0	0	0	0	0	0	0	0	0	0	0	0	0	0	0	0	0	0	0	0	0	0	0	0	0	0	0	0	0	0	0	0	0	0	0	0	0	0	0	0	0	0	0	0	0	0	0	0	0	0	0	0	0	0	0	0	0	0	0	0	0	0	0	0	0	0	0	0	0	0	0	0	0	0	0	0	0	0	0	0	0	0	0	0	0	0	0	0	0	0	0	0	0	0	0	0	0	0	0	0	0	0	0	0	0	0	0	0	0	0	0	0	0	0	0	0	0	0	0	0	0	0	0	0	0	0	0	0	0	0	0	0	0	0	0	0	0	0	0	0	0	0	0	0	0	0	0	0	0	0	0	0	0	0	0	0	0	0	0	0	0	0	0	0	0	0	0	0	0	0	0	0	0	0	0	0	0	0	0	0	0	0	0	0	0	0	0	0	0	0	0	0	0	0	0	0	0	0	0	0	0	0	0	0	0	0	0	0	0	0	0	0	0	0	0	0	0	0	0	0	0	0	0	0	0	0	0	0	0	0	0	0	0	0	0	0	0	0	0	0	0	0	0	0	0	0	0	0	0	0	0	0	0	0	0	0	0	0	0	0	0	0	0	0	0	0	0	0	0	0	0	0	0	0	0	0	0	0	0	0	0	0	0	0	0	0	0	0	0	0	0	0	0	0	0	0	0	0	0	0	0	0	0	0	0	0	0	0	0	0	0	0	0	0	0	0	0	0	0	0	0	0	0
[truncated: 1,698,305 more chars]
